# Supplementary material for: Predicting dynamic cellular protein–RNA interactions by deep learning using in vivo RNA structures
Source: Cell Res. 2021 Feb 23;31(5):495–516. doi: 10.1038/s41422-021-00476-y (PMC7900654; doi:10.1038/s41422-021-00476-y)
Supplement: Supplementary file 8 — Table S1 [file 41422_2021_476_MOESM8_ESM.xlsx]

## Sheet: icSHAPE_quality control
cell lines	H9				HEK293				Hela				HepG2				K562				mES
treatments	DMSO1	DMSO2	NAI1	NAI2	DMSO1	DMSO2	NAI1	NAI2	DMSO1	DMSO2	NAI1	NAI2	DMSO1	DMSO2	NAI1	NAI2	DMSO1	DMSO2	NAI1	NAI2	DMSO1	DMSO2	NAI1	NAI2
raw reads	120234901	114777148	245303529	226096908	136450623	152076958	280721371	269695817	164966858	135805613	241238685	337465723	53971304	61028105	245508411	231634054	114459960	101354837	220995090	239396730	136557577	118159736	200733086	240081667
reads after duplicate	102177173	98003545	238143690	219067875	77639523	88298772	266158587	254286396	115959749	120466262	229760876	317613299	49653599	56145856	220957569	208470648	79763409	71546747	207473641	224785849	116013020	98185299	188497645	230862851
reads after trimmed	101371684	97170552	186795974	170264218	77548507	88193661	263192138	252230793	98111891	110918269	215843167	311071256	44357905	49210850	210050749	196695978	79573832	70865582	203146093	218922301	114998267	97741215	150208846	161209434
transcriptome mapping reads	7.69817e+07	7.38982e+07	1.37426e+08	1.25366e+08	6.37061e+07	7.1578e+07	2.1966e+08	2.1026e+08	7.14156e+07	8.62168e+07	1.66286e+08	2.39525e+08	3.53754e+07	3.93638e+07	1.20464e+08	1.1548e+08	7.03353e+07	5.39145e+07	1.39114e+08	1.49393e+08	8.89052e+07	7.61306e+07	8.61598e+07	9.48234e+07
transcriptome mapping ratio	0.7594	0.7605	0.7357	0.7363	0.8215	0.8116	0.8346	0.8336	0.7279	0.7773	0.7704	0.77	0.7975	0.7999	0.5735	0.5871	0.8839	0.7608	0.6848	0.6824	0.7731	0.7789	0.5736	0.5882

## Sheet: Source_of_CLIP_data
Table S1. Quality control of icSHAPE sequencing data and source of CLIP data for PrismNet model training, Related to Figs. 1-2, S1-3.
RBP	Cell	the number of replicates	Source(Encode id, POSTAR)
FAM120A	K562	2	ENCSR006OEQ
SERBP1	K562	2	ENCSR121GQH
SF3B1	K562	2	ENCSR133QEA
EFTUD2	HepG2	2	ENCSR527DXF
DROSHA	HepG2	2	ENCSR834YLD
HNRNPK	HepG2	2	ENCSR828ZID
SUB1	HepG2	2	ENCSR406OOZ
SUPV3L1	HepG2	2	ENCSR580MFX
TBRG4	K562	2	ENCSR506OTC
CDC40	HepG2	2	ENCSR815VVI
XRN2	K562	2	ENCSR657TZB
ZNF622	K562	2	ENCSR657TZZ
RPS11	K562	2	ENCSR269AJF
PUM2	K562	2	ENCSR661ICQ
EIF3D	HepG2	2	ENCSR041NUV
SRSF9	HepG2	2	ENCSR773KRC
LSM11	K562	2	ENCSR022BVV
TIA1	K562	2	ENCSR057DWB
UCHL5	K562	2	ENCSR349KMG
ZC3H11A	K562	2	ENCSR712IAG
YBX3	K562	2	ENCSR529FKI
PTBP1	HepG2	2	ENCSR384KAN
PPIG	HepG2	2	ENCSR097NEE
NOLC1	K562	2	ENCSR001VAC
DDX6	HepG2	2	ENCSR141OIM
DHX30	K562	2	ENCSR529GSJ
FASTKD2	HepG2	2	ENCSR023UHL
NCBP2	HepG2	2	ENCSR018RVZ
HNRNPU	HepG2	2	ENCSR240MVJ
IGF2BP3	HepG2	2	ENCSR993OLA
DHX30	HepG2	2	ENCSR565DGW
EFTUD2	K562	2	ENCSR844RVX
UCHL5	HepG2	2	ENCSR490IEE
SAFB2	K562	2	ENCSR943MHU
GPKOW	K562	2	ENCSR647CLF
SF3A3	HepG2	2	ENCSR331MIC
TRA2A	HepG2	2	ENCSR314UMJ
EIF3H	HepG2	2	ENCSR916XIV
RPS3	K562	2	ENCSR120EAR
LSM11	HepG2	2	ENCSR135VMS
RBM15	K562	2	ENCSR196INN
NKRF	HepG2	2	ENCSR277DEO
LARP4	K562	2	ENCSR888YTT
NOL12	HepG2	2	ENCSR820DQJ
PTBP1	K562	2	ENCSR981WKN
HNRNPU	K562	2	ENCSR520BZQ
NONO	K562	2	ENCSR861PAR
DDX55	K562	2	ENCSR923NKN
DDX6	K562	2	ENCSR893EFU
RPS3	HepG2	2	ENCSR766FAC
TRA2A	K562	2	ENCSR365NVO
LARP4	HepG2	2	ENCSR805SRN
RBM15	HepG2	2	ENCSR754NDA
PUS1	K562	2	ENCSR291XPT
PHF6	K562	2	ENCSR001KKZ
WDR43	K562	2	ENCSR349CMI
DDX21	K562	2	ENCSR040QLV
SUPV3L1	K562	2	ENCSR580OFI
FXR2	HepG2	2	ENCSR973HOJ
ABCF1	K562	2	ENCSR089BXO
ZRANB2	K562	2	ENCSR663NRA
HNRNPM	K562	2	ENCSR412NOW
FASTKD2	K562	2	ENCSR887FHF
LIN28B	HepG2	2	ENCSR861GYE
SLBP	K562	2	ENCSR483NOP
SRSF7	K562	2	ENCSR468FSW
WDR3	K562	2	ENCSR202HKN
PABPN1	HepG2	2	ENCSR820UYE
YBX3	HepG2	2	ENCSR735HOK
NIPBL	K562	2	ENCSR891RIC
WRN	K562	2	ENCSR038JME
WDR43	HepG2	2	ENCSR085JPB
PABPC4	K562	2	ENCSR958FKZ
UTP3	K562	2	ENCSR734ZHL
GRWD1	K562	2	ENCSR999YGP
UTP18	HepG2	2	ENCSR488JKQ
UTP18	K562	2	ENCSR964VOX
FTO	HepG2	2	ENCSR903PRV
PUM1	K562	2	ENCSR308YNT
PCBP1	HepG2	2	ENCSR256CHX
NIP7	HepG2	2	ENCSR361OCV
EXOSC5	HepG2	2	ENCSR693JWP
AATF	K562	2	ENCSR819XBT
HLTF	HepG2	2	ENCSR647HOX
BCLAF1	HepG2	2	ENCSR876EYA
DDX51	K562	2	ENCSR145NLR
AQR	K562	2	ENCSR606BPV
DDX52	HepG2	2	ENCSR970FEW
ZNF800	K562	2	ENCSR586DGV
SDAD1	HepG2	2	ENCSR050BDZ
ZNF800	HepG2	2	ENCSR685AUR
G3BP1	HepG2	2	ENCSR721HPX
FUS	K562	2	ENCSR069EVH
SDAD1	K562	2	ENCSR906ZJF
SRSF7	HepG2	2	ENCSR513NDD
DDX42	K562	2	ENCSR576SHT
CPEB4	K562	2	ENCSR046JHH
DGCR8	HepG2	2	ENCSR061SZV
PRPF4	HepG2	2	ENCSR977OXG
RBFOX2	K562	2	ENCSR756CKJ
IGF2BP1	HepG2	2	ENCSR744GEU
XRCC6	K562	2	ENCSR258QKO
SLTM	K562	2	ENCSR000SSH
LARP7	HepG2	2	ENCSR961OKA
PCBP1	K562	2	ENCSR922WJV
AKAP1	K562	2	ENCSR177QQY
AQR	HepG2	2	ENCSR018WPY
DDX52	K562	2	ENCSR154CSN
FKBP4	HepG2	2	ENCSR018ZUE
RBM22	HepG2	2	ENCSR456JJQ
EIF3G	K562	2	ENCSR023PKW
RBM22	K562	2	ENCSR295OKT
AKAP1	HepG2	2	ENCSR356ZMO
UPF1	HepG2	2	ENCSR539BEV
KHDRBS1	K562	2	ENCSR628IDK
CSTF2T	K562	2	ENCSR840DRD
YWHAG	K562	2	ENCSR867ZVK
FMR1	K562	2	ENCSR331VNX
GTF2F1	HepG2	2	ENCSR265ZIS
IGF2BP2	K562	2	ENCSR062NNB
GRWD1	HepG2	2	ENCSR893NWB
U2AF2	HepG2	2	ENCSR202BFN
APOBEC3C	K562	2	ENCSR739VVT
SRSF1	K562	2	ENCSR432XUP
RBFOX2	HepG2	2	ENCSR987FTF
HNRNPUL1	HepG2	2	ENCSR755TJC
SBDS	K562	2	ENCSR059CWF
TBRG4	HepG2	2	ENCSR916SRV
PCBP2	HepG2	2	ENCSR339FUY
HNRNPC	HepG2	2	ENCSR550DVK
BUD13	K562	2	ENCSR663WES
DROSHA	K562	2	ENCSR653HQC
ZC3H11A	HepG2	2	ENCSR907GUB
CPSF6	K562	2	ENCSR532VUB
SRSF1	HepG2	2	ENCSR989VIY
SND1	K562	2	ENCSR128VXC
SND1	HepG2	2	ENCSR061EVO
XRN2	HepG2	2	ENCSR655NZA
SF3B4	HepG2	2	ENCSR279UJF
LARP7	K562	2	ENCSR456KXI
HNRNPM	HepG2	2	ENCSR267UCX
GEMIN5	K562	2	ENCSR238CLX
MTPAP	K562	2	ENCSR200DKE
DDX24	K562	2	ENCSR999WKT
PRPF8	HepG2	2	ENCSR121NVA
BCCIP	HepG2	2	ENCSR485QCG
AARS	K562	2	ENCSR825SVO
ILF3	K562	2	ENCSR438KWZ
NOLC1	HepG2	2	ENCSR194HZU
CSTF2T	HepG2	2	ENCSR919HSE
TROVE2	K562	2	ENCSR539ZTS
TAF15	K562	2	ENCSR568DZW
AGGF1	HepG2	2	ENCSR543TPH
FAM120A	HepG2	2	ENCSR987NYS
METAP2	K562	2	ENCSR303OQD
SMNDC1	K562	2	ENCSR658IQB
IGF2BP1	K562	2	ENCSR975KIR
HNRNPA1	HepG2	2	ENCSR769UEW
HLTF	K562	2	ENCSR589YHM
HNRNPUL1	K562	2	ENCSR571VHI
BUD13	HepG2	2	ENCSR830BSQ
DDX3X	K562	2	ENCSR930BZL
TIA1	HepG2	2	ENCSR623VEQ
KHSRP	K562	2	ENCSR438GZQ
AKAP8L	K562	2	ENCSR206RXT
FXR1	K562	2	ENCSR774RFN
AGGF1	K562	2	ENCSR725ARB
DDX55	HepG2	2	ENCSR845VGB
U2AF2	K562	2	ENCSR893RAV
U2AF1	HepG2	2	ENCSR328LLU
HNRNPA1	K562	2	ENCSR154HRN
PRPF8	K562	2	ENCSR534YOI
DDX3X	HepG2	2	ENCSR648LAH
EIF4G2	K562	2	ENCSR307YIW
FTO	K562	2	ENCSR989SMC
TARDBP	K562	2	ENCSR584TCR
FXR2	K562	2	ENCSR224QWC
GTF2F1	K562	2	ENCSR736AAG
LIN28B	K562	2	ENCSR970NKP
DDX59	HepG2	2	ENCSR214BZA
DKC1	HepG2	2	ENCSR301TFY
HNRNPK	K562	2	ENCSR268ETU
SF3B4	K562	2	ENCSR267OLV
NPM1	K562	2	ENCSR867DSZ
NCBP2	K562	2	ENCSR484LTQ
U2AF1	K562	2	ENCSR862QCH
DGCR8	K562	2	ENCSR947JVR
GNL3	K562	2	ENCSR301UQM
UPF1	K562	2	ENCSR456ASB
TAF15	HepG2	2	ENCSR841EQA
SMNDC1	HepG2	2	ENCSR373ODC
SLTM	HepG2	2	ENCSR351PVI
AUH	K562	2	ENCSR541QHS
AUH	HepG2	2	ENCSR334QFR
RBM27	K562	2	ENCSR489RJI
TNRC6A	K562	2	ENCSR218NAB
ALKBH5	HEK293	2	http://lulab.life.tsinghua.edu.cn/postar/download.php
ATXN2	HEK293T	8	http://lulab.life.tsinghua.edu.cn/postar/download.php
C17ORF85	HEK293	2	http://lulab.life.tsinghua.edu.cn/postar/download.php
CAPRIN1	HEK293	2	http://lulab.life.tsinghua.edu.cn/postar/download.php
CPSF1	HEK293	4	http://lulab.life.tsinghua.edu.cn/postar/download.php
CPSF2	HEK293	4	http://lulab.life.tsinghua.edu.cn/postar/download.php
CPSF3	HEK293	4	http://lulab.life.tsinghua.edu.cn/postar/download.php
CPSF4	HEK293	4	http://lulab.life.tsinghua.edu.cn/postar/download.php
CPSF6	HEK293	4	http://lulab.life.tsinghua.edu.cn/postar/download.php
CPSF7	HEK293	2	http://lulab.life.tsinghua.edu.cn/postar/download.php
CSTF2T	HEK293	4	http://lulab.life.tsinghua.edu.cn/postar/download.php
CSTF2	HEK293	2	http://lulab.life.tsinghua.edu.cn/postar/download.php
CSTF2	Hela	6	http://lulab.life.tsinghua.edu.cn/postar/download.php
DGCR8	HEK293T	8	http://lulab.life.tsinghua.edu.cn/postar/download.php
EIF4A3	Hela	4	http://lulab.life.tsinghua.edu.cn/postar/download.php
ELAVL1	HEK293	20	http://lulab.life.tsinghua.edu.cn/postar/download.php
ELAVL1	Hela	6	http://lulab.life.tsinghua.edu.cn/postar/download.php
EWSR1	HEK293	4	http://lulab.life.tsinghua.edu.cn/postar/download.php
FBL	HEK293	4	http://lulab.life.tsinghua.edu.cn/postar/download.php
FIP1L1	HEK293	4	http://lulab.life.tsinghua.edu.cn/postar/download.php
FMR1	HEK293	4	http://lulab.life.tsinghua.edu.cn/postar/download.php
FUS	HEK293	4	http://lulab.life.tsinghua.edu.cn/postar/download.php
FUS	HEK293T	2	http://lulab.life.tsinghua.edu.cn/postar/download.php
FXR1	HEK293	2	http://lulab.life.tsinghua.edu.cn/postar/download.php
FXR2	HEK293	2	http://lulab.life.tsinghua.edu.cn/postar/download.php
HNRNPA1	HEK293T	2	http://lulab.life.tsinghua.edu.cn/postar/download.php
HNRNPC	Hela	10	http://lulab.life.tsinghua.edu.cn/postar/download.php
HNRNPD	HEK293	8	http://lulab.life.tsinghua.edu.cn/postar/download.php
HNRNPF	HEK293T	2	http://lulab.life.tsinghua.edu.cn/postar/download.php
HNRNPU	Hela	4	http://lulab.life.tsinghua.edu.cn/postar/download.php
IGF2BP1	HEK293	4	http://lulab.life.tsinghua.edu.cn/postar/download.php
IGF2BP2	HEK293	2	http://lulab.life.tsinghua.edu.cn/postar/download.php
IGF2BP3	HEK293	2	http://lulab.life.tsinghua.edu.cn/postar/download.php
LIN28A	H9	2	http://lulab.life.tsinghua.edu.cn/postar/download.php
LIN28A	HEK293	4	http://lulab.life.tsinghua.edu.cn/postar/download.php
LIN28B	HEK293	8	http://lulab.life.tsinghua.edu.cn/postar/download.php
METTL14	Hela	8	http://lulab.life.tsinghua.edu.cn/postar/download.php
METTL3	Hela	8	http://lulab.life.tsinghua.edu.cn/postar/download.php
MOV10	HEK293	2	http://lulab.life.tsinghua.edu.cn/postar/download.php
NOP56	HEK293	2	http://lulab.life.tsinghua.edu.cn/postar/download.php
NOP58	HEK293	4	http://lulab.life.tsinghua.edu.cn/postar/download.php
NUDT21	HEK293	4	http://lulab.life.tsinghua.edu.cn/postar/download.php
PTBP1PTBP2	Hela	10	http://lulab.life.tsinghua.edu.cn/postar/download.php
PTBP1	HEK293T	6	http://lulab.life.tsinghua.edu.cn/postar/download.php
PUM2	HEK293	2	http://lulab.life.tsinghua.edu.cn/postar/download.php
QKI	HEK293	2	http://lulab.life.tsinghua.edu.cn/postar/download.php
RBPMS	HEK293	2	http://lulab.life.tsinghua.edu.cn/postar/download.php
RTCB	HEK293	2	http://lulab.life.tsinghua.edu.cn/postar/download.php
SRRM4	HEK293T	7	http://lulab.life.tsinghua.edu.cn/postar/download.php
TAF15	HEK293	4	http://lulab.life.tsinghua.edu.cn/postar/download.php
TARDBP	HEK293T	6	http://lulab.life.tsinghua.edu.cn/postar/download.php
TIA1	Hela	6	http://lulab.life.tsinghua.edu.cn/postar/download.php
TIAL1	Hela	6	http://lulab.life.tsinghua.edu.cn/postar/download.php
TNRC6A	HEK293	2	http://lulab.life.tsinghua.edu.cn/postar/download.php
U2AF2	Hela	2	http://lulab.life.tsinghua.edu.cn/postar/download.php
UPF1	Hela	6	http://lulab.life.tsinghua.edu.cn/postar/download.php
WDR33	HEK293	2	http://lulab.life.tsinghua.edu.cn/postar/download.php
WTAP	Hela	8	http://lulab.life.tsinghua.edu.cn/postar/download.php
YTHDF2	Hela	6	http://lulab.life.tsinghua.edu.cn/postar/download.php
ZC3H7B	HEK293	2	http://lulab.life.tsinghua.edu.cn/postar/download.php
