# Supplementary material for: Predicting dynamic cellular protein–RNA interactions by deep learning using in vivo RNA structures
Source: Cell Res. 2021 Feb 23;31(5):495–516. doi: 10.1038/s41422-021-00476-y (PMC7900654; doi:10.1038/s41422-021-00476-y)
Supplement: Supplementary file 9 — Table S2 [file 41422_2021_476_MOESM9_ESM.xlsx]

## Sheet: K562_HepG2
Table S2. The location and difference of RNA structurally variable sites detected between two indicated cell lines, Related to Fig. S2.
transcript_id	start_coordinate	stop_coordinate	average_L1_distance	significance_score	genomic_coordinate
ENST00000283033	2856	2897	0.31235	0.000329294	chr16,11679323-11679364,-
ENST00000409791	467	489	0.27183	0.0159015	chr2,74424941-74424963,+
ENST00000402886	433	466	0.26425	0.0159015	chr6,35478434-35478455,35478313-35478324,-
ENST00000438097	3438	3458	0.34871	0.0159015	chr15,25339209-25339229,-
ENST00000483117	341	435	0.38018	0.0159015	chr2,20034317-20034352,20033221-20033279,-
ENST00000546907	225	265	0.357	0.00257394	chr12,113290981-113290998,113291609-113291631,+
ENST00000258436	1149	1173	0.36347	0.00257394	chr2,102718716-102718740,-
ENST00000406934	574	598	0.2546	0.0159015	chr22,37850054-37850063,37851280-37851294,+
ENST00000532173	202	237	0.31025	0.00257394	chr11,61333642-61333650,61334620-61334646,+
ENST00000426871	1434	1472	0.32382	0.00257394	chr1,151289532-151289540,151289678-151289707,+
ENST00000536241	725	746	0.2758	0.0159015	chr12,6849697-6849718,-
ENST00000474420	718	755	0.24325	0.00257394	chr2,96861606-96861643,-
ENST00000265460	259	285	0.2507	0.0159015	chr11,61766074-61766100,+
ENST00000477334	179	221	0.37287	0.00257394	chr20,35732088-35732130,-
ENST00000574453	524	547	0.27285	0.0159015	chr17,4881188-4881211,+
ENST00000578209	106	142	0.34318	0.00257394	chr17,17176482-17176512,17177250-17177255,+
ENST00000450708	87	109	0.29353	0.0159015	chr11,64810080-64810102,-
ENST00000381962	821	865	0.2756	0.00257394	chr20,648448-648492,-
ENST00000637161	3392	3458	0.3475	0.000329294	chr9,137817451-137817517,+
ENST00000498243	99	135	0.35235	0.0159015	chr9,93107742-93107778,+
ENST00000636089	180	216	0.2792	0.00257394	chr3,51977909-51977945,+
ENST00000521367	1048	1086	0.28045	0.000329294	chr5,141639641-141639649,141639920-141639949,+
ENST00000476855	263	292	0.3293	0.0159015	chr1,151263995-151264024,+
ENST00000523382	247	284	0.30865	0.0159015	chr5,179800193-179800230,-
ENST00000605794	813	832	0.23465	0.000329294	chr16,15130295-15130314,-
ENST00000495323	857	889	0.26805	0.0159015	GL000255.2,185733-185765,-
ENST00000491898	488	520	0.27465	0.00257394	chr6,43056116-43056148,-
ENST00000510663	1521	1579	0.35933	0.00257394	chr4,56500542-56500600,+
ENST00000493523	1152	1181	0.25455	0.0159015	chr2,73088346-73088375,-
ENST00000221784	175	209	0.3495	0.00257394	chr19,32584965-32584999,+
ENST00000370992	2383	2408	0.30427	0.0159015	chr10,97372736-97372741,97372147-97372166,-
ENST00000610213	4248	4269	0.2848	0.0159015	chr3,53285153-53285174,-
ENST00000482508	741	776	0.2937	0.0159015	chr21,46649616-46649651,+
ENST00000361417	4872	4940	0.3182	0.00257394	chr11,118657150-118657218,+
ENST00000550655	295	324	0.30733	0.0159015	chr12,56283792-56283817,56282988-56282991,-
ENST00000617979	554	576	0.2679	0.0159015	chr1,23797816-23797838,-
ENST00000520777	401	425	0.28353	0.0159015	chr1,1623463-1623487,+
ENST00000592412	31	54	0.28755	0.0159015	chr19,1269361-1269384,+
ENST00000352410	859	889	0.3062	0.0159015	chr15,74896273-74896303,+
ENST00000327300	469	502	0.29225	0.0159015	chr1,32014297-32014330,+
ENST00000276826	3704	3775	0.3543	2.86e-06	chr8,144530101-144530172,-
ENST00000559532	461	483	0.2479	0.0159015	chr14,103336073-103336095,+
ENST00000536340	4999	5024	0.28475	0.0159015	chr20,47209463-47209488,-
ENST00000530886	1952	1975	0.2618	0.0159015	chr1,114723979-114724002,-
ENST00000618220	233	291	0.48469	2.86e-06	chr19,2337475-2337533,+
ENST00000566858	422	461	0.3627	3.39e-05	chr16,89300885-89300924,-
ENST00000427750	1391	1413	0.2511	0.0159015	chr11,57300938-57300960,-
ENST00000527927	647	684	0.4132	0.000329294	chr11,47168128-47168165,-
ENST00000474155	143	167	0.284	0.0159015	chr10,11852007-11852031,+
ENST00000465252	139	173	0.31092	0.00257394	chr17,76084544-76084578,-
ENST00000311124	1436	1459	0.2518	0.0159015	chr21,45525817-45525827,45516128-45516140,-
ENST00000399537	6306	6327	0.27105	0.0159015	chr7,5332791-5332812,-
ENST00000461894	317	347	0.2936	0.00257394	chr17,28856298-28856328,+
ENST00000581732	381	416	0.28837	0.00257394	chr17,63691789-63691824,+
ENST00000300682	1961	1993	0.30935	0.00257394	chr17,79085934-79085966,+
ENST00000550996	231	269	0.341	0.000329294	chr12,56300160-56300161,56286609-56286645,-
ENST00000462626	7	105	0.33688	0.000329294	chr11,62606958-62607036,62606195-62606214,-
ENST00000545200	2003	2049	0.319	0.000329294	chr12,6557573-6557619,-
ENST00000402042	1604	1629	0.27525	0.0159015	chr22,40419256-40419281,-
ENST00000355972	2623	2642	0.2293	0.0159015	chr20,47239071-47239090,-
ENST00000574975	608	634	0.2919	0.0159015	chr17,82921518-82921544,+
ENST00000497102	487	520	0.3314	0.00257394	chr3,9918016-9918049,+
ENST00000512811	372	397	0.25287	0.0159015	chr5,178142976-178142992,178143627-178143635,+
ENST00000482554	1118	1152	0.28325	0.000329294	chr2,73075042-73075076,-
ENST00000301810	746	773	0.2393	0.000329294	chr3,38126662-38126689,-
ENST00000321949	1842	1910	0.34135	0.00257394	chr19,18777293-18777361,+
ENST00000611732	209	228	0.23865	0.0159015	chr20,36578867-36578886,+
ENST00000358625	2800	2819	0.2729	0.0159015	chr9,134159617-134159636,+
ENST00000418577	795	881	0.33175	0.000329294	chr3,50353294-50353380,+
ENST00000568202	450	484	0.31075	0.0159015	chr16,5033443-5033477,-
ENST00000623810	123	153	0.30895	0.0159015	chr21,5128261-5128291,-
ENST00000627388	3259	3282	0.28495	0.0159015	chr15,70051439-70051462,-
ENST00000447393	2796	2817	0.2504	0.0159015	chr14,105394578-105394599,+
ENST00000515319	553	588	0.27905	0.000329294	chrY,2487299-2487334,-
ENST00000289371	755	779	0.31945	0.0159015	chr2,99361454-99361478,+
ENST00000491292	3778	3808	0.31675	0.0159015	chr2,127257507-127257537,-
ENST00000583381	368	400	0.49317	3.39e-05	chr17,28326665-28326697,+
ENST00000551142	400	438	0.3097	0.000329294	chr12,57535109-57535147,-
ENST00000311565	2972	2995	0.30165	0.0159015	chr6,35427376-35427399,+
ENST00000424135	505	542	0.3025	0.00257394	chr7,101213107-101213144,-
ENST00000463331	549	577	0.276	0.0159015	chr7,101234392-101234420,-
ENST00000488788	1819	1838	0.2457	0.0159015	chr20,647502-647521,-
ENST00000353339	673	702	0.31009	0.0159015	chr2,227330819-227330846,227332419-227332420,+
ENST00000261441	501	530	0.32873	0.0159015	chr1,113811947-113811976,-
ENST00000324048	5314	5333	0.31735	0.0159015	chr1,151291839-151291858,+
ENST00000543930	493	523	0.31955	0.00257394	chr16,57772225-57772255,-
ENST00000361704	1552	1580	0.32191	0.0159015	chr2,28338767-28338795,+
ENST00000605930	3920	3945	0.2613	0.0159015	chr6,33678468-33678493,+
ENST00000479108	413	449	0.43869	0.00257394	chr1,1301892-1301928,-
ENST00000377191	2481	2510	0.26311	0.0159015	chr20,21365634-21365663,+
ENST00000388749	1352	1375	0.29815	0.0159015	chr19,38838434-38838457,-
ENST00000617192	1372	1395	0.25715	0.0159015	chr17,76720463-76720486,-
ENST00000449103	4966	5003	0.40118	0.00257394	chr22,50278142-50278179,-
ENST00000571791	124	145	0.34883	0.0159015	chr17,4716002-4716023,+
ENST00000490999	260	298	0.3901	0.000329294	chr1,155260355-155260393,-
ENST00000635755	337	377	0.38458	3.39e-05	chr19,327191-327231,-
ENST00000409158	1765	1815	0.2856	0.00257394	chr2,131147285-131147335,+
ENST00000357037	654	723	0.4501	5.38e-10	chr17,42422795-42422864,-
ENST00000615513	72	102	0.41846	0.00257394	chr6,36684103-36684133,+
ENST00000379284	1544	1579	0.46167	0.000329294	chr6,13364312-13364347,-
ENST00000485733	177	215	0.39545	3.39e-05	chr1,228145521-228145559,+
ENST00000595564	1265	1303	0.32805	0.000329294	chr19,39386743-39386781,-
ENST00000521912	580	616	0.28765	0.00257394	chr8,28359592-28359621,28356773-28356779,-
ENST00000398888	3435	3473	0.3416	0.00257394	chr3,49111032-49111070,-
ENST00000484998	378	400	0.2387	0.00257394	chr20,2655474-2655496,+
ENST00000372210	1853	1873	0.24485	0.0159015	chr9,131523979-131523999,-
ENST00000497245	1062	1095	0.31395	0.000329294	chr7,100577498-100577531,-
ENST00000605895	2256	2294	0.32756	0.000329294	chr1,2404656-2404694,+
ENST00000632250	633	668	0.2882	0.00257394	KI270816.1,104827-104853,104729-104737,-
ENST00000615587	698	719	0.27635	0.0159015	chr1,46286079-46286100,-
ENST00000491375	28	57	0.35342	0.00257394	chr7,4783350-4783379,+
ENST00000338525	723	760	0.25705	0.00257394	chrX,153456265-153456277,153455742-153455766,-
ENST00000546937	566	585	0.274	0.0159015	chr12,56311345-56311364,-
ENST00000368019	531	588	0.2947	0.00257394	chr1,161041324-161041353,161040845-161040872,-
ENST00000334136	2536	2568	0.38294	0.000329294	chrX,48822640-48822672,+
ENST00000263119	2673	2700	0.305	0.00257394	chr22,24072424-24072451,+
ENST00000343810	1190	1226	0.2746	0.00257394	chr12,49559729-49559758,49559529-49559535,-
ENST00000377810	2092	2111	0.3177	0.0159015	chr11,63904125-63904144,+
ENST00000279249	100	167	0.40475	2.86e-06	chr11,65314917-65314954,65320544-65320573,+
ENST00000370846	844	879	0.33405	0.00257394	chr10,97455727-97455762,+
ENST00000216038	1183	1225	0.292	0.00257394	chr22,32395079-32395121,-
ENST00000369407	1658	1688	0.30535	0.0159015	chr1,119721284-119721314,+
ENST00000372653	1317	1346	0.3032	0.0159015	chr1,40766616-40766645,+
ENST00000252115	1476	1531	0.34608	2.86e-06	chr22,42585631-42585686,-
ENST00000461627	718	737	0.22965	0.0159015	chr9,137613473-137613492,+
ENST00000495421	2352	2381	0.25625	0.0159015	chr1,43973307-43973336,+
ENST00000372653	1176	1251	0.336	0.000329294	chr1,40758231-40758294,40762990-40763001,+
ENST00000555371	16	41	0.3017	0.0159015	chr14,35403198-35403223,-
ENST00000455841	1800	1835	0.29605	0.0159015	chr7,74538723-74538758,+
ENST00000458616	29	65	0.2425	0.00257394	chr4,2008878-2008914,-
ENST00000352861	287	343	0.3379	0.00257394	chr7,54755779-54755784,54752370-54752420,-
ENST00000622483	1296	1322	0.31115	0.0159015	chr15,101389526-101389552,-
ENST00000466822	43	63	0.2398	0.0159015	chr14,74290437-74290457,-
ENST00000556670	1011	1040	0.2499	0.0159015	chr14,20995950-20995951,20996209-20996236,+
ENST00000344318	759	789	0.2412	0.0159015	chr22,29731066-29731096,-
ENST00000530785	1259	1278	0.2296	0.0159015	chr11,65540871-65540877,65540602-65540614,-
ENST00000317446	3480	3510	0.26625	0.0159015	chr9,136860619-136860649,+
ENST00000547238	740	766	0.29355	0.0159015	chr12,53315361-53315387,-
ENST00000570320	1885	1923	0.32761	0.000329294	chr16,24930840-24930878,-
ENST00000383067	619	653	0.3332	0.00257394	GL000254.2,4749177-4749211,-
ENST00000602644	693	721	0.27605	0.0159015	chr16,67665013-67665041,-
ENST00000530866	1799	1825	0.31615	0.0159015	chr11,65551126-65551126,65548020-65548045,-
ENST00000297990	1918	1962	0.44367	0.000329294	chr9,33467114-33467158,-
ENST00000635951	270	295	0.2828	0.0159015	chr3,51978001-51978026,+
ENST00000529532	1345	1376	0.2507	0.0159015	chr11,65966488-65966519,+
ENST00000309424	1973	2006	0.32565	0.00257394	chr19,45409453-45409486,+
ENST00000601967	544	620	0.33065	0.00257394	chr19,40705097-40705173,-
ENST00000563594	2627	2658	0.2654	0.0159015	chr16,89966237-89966268,+
ENST00000392563	1490	1526	0.3511	0.00257394	chr17,75319401-75319437,-
ENST00000507937	1926	1977	0.2777	0.0159015	chr5,178148073-178148124,+
ENST00000403542	70	90	0.27226	0.0159015	chr20,35742185-35742205,-
ENST00000565683	722	772	0.31065	0.000329294	chr15,75364029-75364079,-
ENST00000573523	595	617	0.24475	0.0159015	chr17,4682527-4682549,-
ENST00000428494	1856	1876	0.241	0.0159015	chr17,42189732-42189752,-
ENST00000556701	580	611	0.28705	0.0159015	chr14,23639000-23639004,23639179-23639205,+
ENST00000526275	786	809	0.26053	0.0159015	chr11,119028226-119028249,-
ENST00000590214	3354	3383	0.31225	0.00257394	chr19,1085789-1085818,+
ENST00000393760	166	186	0.2344	0.0159015	chr10,97446296-97446316,+
ENST00000453408	3174	3193	0.2502	0.0159015	chr17,4895702-4895721,+
ENST00000424085	2663	2694	0.29317	0.0159015	chr1,30936743-30936774,-
ENST00000230480	612	637	0.27858	0.0159015	chr6,43784554-43784579,+
ENST00000341511	7137	7169	0.28695	0.00257394	chr9,137008572-137008604,-
ENST00000474575	234	259	0.2828	0.0159015	chr3,51978001-51978026,+
ENST00000611739	4099	4126	0.25045	0.00257394	chr12,132078695-132078722,+
ENST00000523200	801	826	0.26475	0.0159015	chr5,151049844-151049869,-
ENST00000528270	406	444	0.282	0.00257394	chr1,109625424-109625433,109625662-109625690,+
ENST00000525900	711	742	0.2949	0.0159015	chr8,11826178-11826209,+
ENST00000564026	607	644	0.3106	0.0159015	chr16,29993459-29993459,29993334-29993370,-
ENST00000598180	681	733	0.43915	2.86e-06	chr19,45779778-45779826,45779519-45779522,-
ENST00000588259	360	404	0.2788	0.00257394	chr19,10834934-10834951,10833187-10833213,-
ENST00000527103	112	140	0.26895	0.000329294	chr11,67505200-67505228,-
ENST00000354332	444	470	0.2436	0.0159015	chr1,153543709-153543735,-
ENST00000487353	51	74	0.29165	0.0159015	chrX,48476310-48476333,+
ENST00000349505	780	820	0.29355	0.00257394	chr22,50248688-50248728,-
ENST00000373609	4149	4176	0.338	0.0159015	chr1,32197422-32197449,+
ENST00000509781	417	453	0.2794	0.00257394	chr17,49706221-49706257,-
ENST00000256997	1507	1555	0.319	0.000329294	chr11,47239950-47239998,-
ENST00000592528	1862	1882	0.2404	0.00257394	chr19,4838641-4838661,-
ENST00000319977	2407	2443	0.28645	0.00257394	chr17,44162158-44162194,+
ENST00000409616	682	718	0.42357	0.00257394	chr2,227332423-227332459,+
ENST00000264036	2357	2385	0.24745	0.0159015	chr11,119309457-119309485,-
ENST00000344420	546	577	0.326	0.0159015	chr2,26775625-26775656,+
ENST00000315563	3146	3165	0.2289	0.0159015	chr10,97366212-97366231,-
ENST00000523271	4611	4670	0.3277	0.000329294	chr8,28751953-28752012,+
ENST00000621144	2688	2726	0.33545	0.000329294	KI270853.1,1748350-1748388,+
ENST00000637563	270	295	0.2828	0.0159015	chr3,51978001-51978026,+
ENST00000343762	600	620	0.23263	0.0159015	chr6,4892177-4892197,+
ENST00000520861	3118	3144	0.2598	0.0159015	chr8,22620026-22620052,+
ENST00000539119	558	618	0.3084	0.0159015	chr11,114449956-114450016,+
ENST00000407129	257	320	0.42942	3.39e-05	chr2,240021343-240021406,-
ENST00000441788	105	124	0.23365	0.0159015	chr19,3506377-3506396,+
ENST00000339374	1604	1645	0.36579	0.000329294	chr14,20996890-20996931,+
ENST00000586372	2058	2094	0.28495	0.00257394	chr19,38407008-38407044,+
ENST00000335146	3032	3069	0.3046	0.00257394	chr17,76082841-76082878,-
ENST00000344293	3021	3057	0.2916	0.00257394	chr10,8014776-8014812,+
ENST00000475693	1677	1706	0.27785	0.0159015	chr2,241673289-241673318,+
ENST00000407431	2857	2889	0.27035	0.0159015	chr22,26492012-26492044,-
ENST00000429625	695	729	0.42145	0.000329294	chr7,2216157-2216169,2215978-2215999,-
ENST00000393000	272	300	0.27605	0.0159015	chr3,141745169-141745197,+
ENST00000498777	354	397	0.31393	0.000329294	chr7,56074181-56074224,+
ENST00000450142	2193	2237	0.41792	0.000329294	chr12,79805622-79805666,-
ENST00000600583	606	646	0.35015	0.00257394	chr19,49909835-49909875,-
ENST00000591490	1006	1036	0.26255	0.0159015	chr17,42673243-42673273,-
ENST00000261192	4935	4967	0.29505	0.0159015	chr12,24814729-24814761,-
ENST00000615901	7139	7162	0.32835	0.0159015	chr2,54668358-54668381,+
ENST00000312547	836	866	0.2641	0.0159015	chr19,58551613-58551643,-
ENST00000544371	686	724	0.2825	0.0159015	chr19,45553306-45553344,-
ENST00000357475	1325	1357	0.2787	0.00257394	chr1,54227096-54227128,-
ENST00000544137	1206	1234	0.34267	0.0159015	chr17,42513861-42513889,+
ENST00000527825	377	413	0.48764	2.86e-06	chr8,60781067-60781103,+
ENST00000382477	1147	1173	0.28775	0.0159015	chr19,1233567-1233593,-
ENST00000399774	611	633	0.30395	0.0159015	chr22,17738130-17738152,-
ENST00000396105	2839	2877	0.307	0.000329294	chr20,49257451-49257489,-
ENST00000586108	136	164	0.31375	0.0159015	chr17,75844240-75844268,-
ENST00000337714	3704	3735	0.33291	0.00257394	chr17,57121083-57121114,+
ENST00000422307	1785	1814	0.38418	0.00257394	chr16,576967-576996,+
ENST00000506593	177	219	0.45925	2.11e-11	chr3,129397094-129397136,-
ENST00000467200	2052	2071	0.2293	0.0159015	chr20,47239071-47239090,-
ENST00000490692	1925	1959	0.27029	0.0159015	chr1,55058056-55058090,+
ENST00000427561	589	626	0.3287	0.000329294	chrX,47199531-47199568,+
ENST00000595254	243	263	0.24105	0.0159015	chr19,40710090-40710110,-
ENST00000576180	1500	1527	0.3122	0.0159015	chr16,4455984-4456011,+
ENST00000550383	4915	4944	0.27485	0.0159015	chr17,3664739-3664768,-
ENST00000614081	1521	1547	0.52009	0.000329294	chr17,59203732-59203758,+
ENST00000444637	302	324	0.2596	0.0159015	chr19,35759917-35759939,+
ENST00000493886	53	74	0.2756	0.0159015	chr9,35072476-35072497,-
ENST00000393960	1189	1216	0.30694	0.00257394	chr11,66868934-66868961,-
ENST00000435366	1116	1141	0.2395	0.0159015	chr20,35276719-35276744,-
ENST00000543477	503	534	0.31905	0.00257394	chr12,121274181-121274212,-
ENST00000626016	716	737	0.24925	0.0159015	chr16,88018482-88018503,+
ENST00000398898	4140	4181	0.35775	0.000329294	chr3,49108339-49108380,-
ENST00000357166	1440	1468	0.38364	0.00257394	chrX,129806389-129806417,-
ENST00000547813	876	895	0.28431	0.0159015	chr12,49097456-49097475,-
ENST00000218104	1810	1843	0.40209	0.0159015	chrX,153737174-153737207,+
ENST00000361417	3477	3505	0.35854	0.0159015	chr11,118644119-118644147,+
ENST00000449291	1883	1933	0.4344	2.86e-06	chr8,143574817-143574867,-
ENST00000259241	1585	1614	0.2555	0.0159015	chr2,128267798-128267827,-
ENST00000536461	4192	4214	0.23445	0.0159015	chr19,5152270-5152292,+
ENST00000433366	3081	3130	0.387	3.39e-05	chr10,73794637-73794639,73795539-73795585,+
ENST00000541286	2399	2450	0.3102	0.00257394	chr12,131778228-131778279,+
ENST00000443119	1550	1579	0.27165	0.00257394	chr16,70372022-70372051,+
ENST00000422611	282	318	0.2417	0.00257394	chr16,67961645-67961681,-
ENST00000373253	2084	2103	0.25285	0.0159015	chr1,35563862-35563881,+
ENST00000316509	1271	1302	0.2553	0.0159015	chr17,8160000-8160031,-
ENST00000370782	2244	2279	0.25515	0.00257394	chr10,97461828-97461839,97461599-97461622,-
ENST00000327031	2920	2957	0.36415	0.000329294	chr17,18246998-18247035,-
ENST00000391769	447	485	0.2806	0.0159015	chr19,53873696-53873734,+
ENST00000333628	281	323	0.3028	0.00257394	chr6,3155642-3155684,-
ENST00000434055	301	350	0.3718	3.39e-05	chr2,74378000-74378019,74377697-74377726,-
ENST00000629050	1040	1073	0.3117	0.0159015	KI270913.1,19722-19741,19282-19295,-
ENST00000466186	669	702	0.34794	0.0159015	chr17,17142668-17142701,+
ENST00000327247	2120	2140	0.241	0.0159015	chr1,155234699-155234719,-
ENST00000412568	1525	1563	0.37723	0.00257394	chr1,43605547-43605585,+
ENST00000393927	1351	1386	0.35225	0.000329294	chr19,8510592-8510627,-
ENST00000574137	100	129	0.37492	0.0159015	chr16,10744021-10744050,+
ENST00000555530	82	110	0.43445	0.0159015	chr14,22927569-22927597,-
ENST00000399744	766	799	0.3746	0.00257394	chr22,18083462-18083495,+
ENST00000479928	2063	2089	0.2513	0.0159015	chr10,5765639-5765665,-
ENST00000311635	473	508	0.28725	0.00257394	chr16,87347174-87347203,87343760-87343765,-
ENST00000492345	2653	2727	0.34	0.00257394	chr20,33644886-33644960,+
ENST00000568291	582	618	0.3008	0.000329294	chr16,70555140-70555176,+
ENST00000590482	266	296	0.25925	0.00257394	chr19,11345327-11345357,-
ENST00000308527	3829	3857	0.31125	0.00257394	chr15,75658122-75658150,+
ENST00000569339	491	513	0.27185	0.0159015	chr16,1822300-1822319,1820012-1820014,-
ENST00000511161	247	267	0.24415	0.0159015	chr6,41937318-41937338,-
ENST00000604567	915	934	0.28035	0.0159015	chr12,121809792-121809811,+
ENST00000613315	1541	1579	0.40155	0.000329294	chr1,154251222-154251260,+
ENST00000546787	258	281	0.28865	0.0159015	chr12,113294227-113294228,113295960-113295981,+
ENST00000240333	314	374	0.3387	0.00257394	chr17,49707826-49707886,-
ENST00000528031	125	232	0.36135	0.00257394	chr11,75477638-75477745,-
ENST00000372484	558	577	0.23255	0.0159015	chr20,45891943-45891962,+
ENST00000335509	4986	5016	0.28895	0.0159015	chr12,113298297-113298327,+
ENST00000377813	1888	1917	0.31671	0.0159015	chr20,17658895-17658924,-
ENST00000347992	2999	3030	0.2633	0.0159015	chr17,4894618-4894633,4895075-4895090,+
ENST00000484961	654	688	0.27892	0.0159015	chr2,218236732-218236733,218238664-218238696,+
ENST00000560902	114	133	0.2465	0.0159015	chr15,101370424-101370443,-
ENST00000602318	83	107	0.29824	0.0159015	chr1,110407602-110407626,-
ENST00000524625	1782	1804	0.24365	0.0159015	chr11,46672288-46672310,+
ENST00000591599	284	338	0.372	0.000329294	chr18,57615817-57615868,57613678-57613680,-
ENST00000398213	375	423	0.3025	0.000329294	chr12,55902064-55902112,-
ENST00000535482	1126	1165	0.35415	3.39e-05	chr12,121327096-121327097,121320422-121320459,-
ENST00000612760	1138	1172	0.2897	0.0159015	chr17,36608818-36608852,+
ENST00000372822	44	97	0.3154	0.00257394	chr20,44936644-44936697,+
ENST00000565090	1024	1060	0.30465	0.00257394	chr16,2233117-2233153,+
ENST00000330752	1192	1216	0.34025	0.0159015	chr12,54284779-54284803,+
ENST00000433366	4805	4828	0.2855	0.0159015	chr10,73799451-73799474,+
ENST00000566247	374	413	0.31645	0.000329294	chr16,67154870-67154909,-
ENST00000375227	66	90	0.28273	0.0159015	chr17,75525797-75525821,+
ENST00000320699	382	404	0.25905	0.0159015	chr19,5788054-5788076,-
ENST00000219343	489	517	0.3281	0.0159015	chr16,68275003-68275031,+
ENST00000483589	32	58	0.31785	0.0159015	chr7,6577603-6577629,+
ENST00000607838	1129	1150	0.24065	0.0159015	chr17,76088824-76088845,-
ENST00000359025	142	170	0.30591	0.0159015	chr3,129396323-129396351,-
ENST00000617731	366	396	0.26595	0.0159015	KI270850.1,327987-328017,-
ENST00000474964	1247	1282	0.26955	0.0159015	chr3,127608451-127608486,+
ENST00000541864	3533	3562	0.2858	0.0159015	chr16,67944547-67944576,-
ENST00000432153	337	373	0.30515	0.00257394	chr20,38447513-38447549,+
ENST00000509263	611	645	0.3056	0.0159015	chr4,82356803-82356837,-
ENST00000362076	777	812	0.3354	0.00257394	chr1,154207459-154207494,-
ENST00000594948	376	409	0.28175	0.00257394	chr19,50009236-50009237,50007795-50007826,-
ENST00000536603	966	1003	0.31626	0.0159015	chr19,46018299-46018336,+
ENST00000479058	1365	1401	0.29655	0.0159015	GL000255.2,3226607-3226643,-
ENST00000628382	258	295	0.36405	0.000329294	KI270847.1,76917-76954,-
ENST00000421803	946	967	0.29335	0.0159015	chr15,75361687-75361708,-
ENST00000593807	303	326	0.23725	0.0159015	chr19,7991671-7991694,-
ENST00000305218	712	750	0.3008	0.0159015	chr11,64195706-64195744,+
ENST00000336898	2707	2731	0.2428	0.0159015	chr11,75435432-75435456,-
ENST00000474270	246	299	0.38525	0.00257394	chr14,74292287-74292302,74290462-74290499,-
ENST00000325468	1003	1023	0.2592	0.0159015	chr11,45926237-45926257,+
ENST00000627282	1433	1461	0.31093	0.0159015	chr2,218594338-218594366,+
ENST00000472001	103	164	0.28995	0.00257394	chr1,179082283-179082344,+
ENST00000264335	435	475	0.4834	2.86e-06	chr17,1364916-1364956,-
ENST00000412144	381	419	0.44115	0.000329294	GL000255.2,4508121-4508158,4507904-4507904,-
ENST00000450824	1351	1374	0.24015	0.0159015	chr17,81199381-81199401,81198969-81198971,-
ENST00000354185	456	515	0.4303	1.98e-07	chr10,68960076-68960135,+
ENST00000432042	712	758	0.39945	2.86e-06	chr3,49699678-49699724,+
ENST00000436842	1708	1735	0.2715	0.0159015	chr2,3545178-3545205,-
ENST00000553542	30	54	0.278	0.0159015	chr14,90397085-90397109,+
ENST00000392561	3413	3450	0.28045	0.00257394	chr12,113822178-113822215,-
ENST00000553027	865	885	0.359	0.0159015	chr12,48925590-48925610,-
ENST00000545947	4170	4203	0.32335	0.00257394	chr3,49533959-49533992,+
ENST00000620360	3396	3434	0.36588	0.000329294	chr11,117196913-117196951,+
ENST00000250383	85	110	0.27428	0.0159015	chr14,23636419-23636444,+
ENST00000633093	344	367	0.2925	0.00257394	KI270853.1,1359591-1359614,+
ENST00000530664	610	643	0.3136	0.0159015	chr8,11809803-11809836,+
ENST00000639387	1058	1090	0.40677	0.00257394	KV575245.1,57076-57108,+
ENST00000354177	899	919	0.30285	0.0159015	chr1,25809756-25809776,+
ENST00000572583	965	1002	0.30665	0.000329294	chr17,82615896-82615933,-
ENST00000390672	1032	1069	0.37395	0.000329294	chr19,5783531-5783568,-
ENST00000454255	312	337	0.25105	0.0159015	chr17,7236701-7236726,-
ENST00000278070	3184	3215	0.29405	0.0159015	chr10,102141653-102141684,+
ENST00000610403	1510	1542	0.2845	0.0159015	chr20,17627348-17627373,17625596-17625602,-
ENST00000612484	12203	12229	0.28006	0.0159015	chrX,53536549-53536575,-
ENST00000424734	2451	2487	0.2781	0.0159015	GL000256.2,2025760-2025796,+
ENST00000314126	919	949	0.2977	0.0159015	chr17,57106321-57106351,+
ENST00000373480	684	715	0.2672	0.00257394	chr1,32769937-32769968,+
ENST00000311212	483	516	0.31125	0.0159015	chr8,101199151-101199184,-
ENST00000529022	1777	1801	0.26795	0.0159015	chr8,144521558-144521582,+
ENST00000530359	222	246	0.28425	0.0159015	chr2,227332463-227332487,+
ENST00000593093	1264	1298	0.35255	0.00257394	chr19,1272543-1272577,+
ENST00000510479	2348	2386	0.3059	0.00257394	chr5,177521996-177522034,-
ENST00000515369	423	442	0.2344	0.0159015	chr1,248845635-248845654,+
ENST00000301459	1104	1134	0.30395	0.0159015	chr11,63914099-63914129,-
ENST00000555360	554	582	0.27185	0.00257394	chr14,104801629-104801657,+
ENST00000400345	3368	3393	0.2651	0.0159015	chr18,58396426-58396451,+
ENST00000308664	2527	2557	0.2684	0.0159015	chr12,110340750-110340780,+
ENST00000356166	447	466	0.246	0.0159015	chr16,30658877-30658896,+
ENST00000491154	3004	3028	0.3136	0.0159015	chrX,154442400-154442424,+
ENST00000518867	4	41	0.33205	0.00257394	chr5,179800907-179800942,179800596-179800597,-
ENST00000585044	840	869	0.25695	0.0159015	chr17,82449241-82449270,-
ENST00000326009	1174	1199	0.28325	0.0159015	chr14,24119769-24119794,+
ENST00000552077	1911	1960	0.3824	0.00257394	chr12,113288173-113288222,+
ENST00000476445	501	539	0.3289	0.00257394	GL000252.2,4539675-4539713,-
ENST00000543663	1122	1154	0.2659	0.00257394	chr10,133293689-133293721,-
ENST00000268676	3131	3154	0.24015	0.0159015	chr16,89967466-89967489,+
ENST00000592099	1765	1810	0.39735	3.39e-05	chr19,5238942-5238987,-
ENST00000558243	99	145	0.38991	0.000329294	chr15,40038874-40038920,-
ENST00000434106	3336	3369	0.2611	0.00257394	chr9,128500738-128500771,+
ENST00000308436	1929	1992	0.32865	0.000329294	chr11,62575879-62575942,-
ENST00000244426	1183	1220	0.31594	0.0159015	chr6,53093906-53093943,+
ENST00000379813	1009	1033	0.362	0.0159015	chr9,32973484-32973508,-
ENST00000576416	849	890	0.33585	0.000329294	chr16,3138439-3138480,+
ENST00000624585	4428	4463	0.2731	0.000329294	chr14,19300354-19300389,-
ENST00000368086	2101	2137	0.3511	0.00257394	chr1,160091569-160091605,-
ENST00000463452	304	362	0.3248	0.00257394	chr11,3823938-3823996,+
ENST00000503234	2199	2233	0.36745	0.00257394	chr3,127030009-127030043,+
ENST00000402042	3371	3409	0.2765	0.0159015	chr22,40411224-40411262,-
ENST00000566339	1698	1727	0.27705	0.0159015	chr16,1776769-1776798,-
ENST00000370172	937	989	0.37182	0.00257394	chr10,101583593-101583645,-
ENST00000497184	2225	2260	0.3066	0.00257394	chr7,44056847-44056882,+
ENST00000475243	2057	2091	0.30121	0.0159015	chr20,58445222-58445256,+
ENST00000559651	1	52	0.32164	0.000329294	chr14,102508766-102508817,-
ENST00000567943	635	662	0.23655	0.00257394	chr16,89815894-89815921,-
ENST00000373044	825	845	0.29375	0.0159015	chr1,37803925-37803945,-
ENST00000375341	461	511	0.36425	0.000329294	chr1,18889362-18889408,18886508-18886511,-
ENST00000202834	1095	1114	0.3126	0.0159015	chr20,5100198-5100217,-
ENST00000380995	1865	1893	0.26535	0.0159015	chr22,47173630-47173658,+
ENST00000454453	152	202	0.2788	0.0159015	chr9,124301986-124302036,+
ENST00000484427	4252	4272	0.2457	0.0159015	chr20,49239305-49239325,+
ENST00000375687	4031	4067	0.32553	0.00257394	chr20,32436319-32436355,+
ENST00000306256	467	499	0.3199	0.00257394	chr1,2400873-2400905,+
ENST00000561725	1356	1400	0.30035	0.00257394	chr15,74838440-74838466,74838327-74838344,-
ENST00000367114	1439	1476	0.2852	0.00257394	chr1,206591799-206591836,-
ENST00000300134	2344	2370	0.31015	0.0159015	chr12,57098814-57098840,-
ENST00000621355	660	683	0.31524	0.0159015	chr20,4177577-4177577,4181803-4181825,+
ENST00000626705	911	962	0.36525	0.000329294	chr14,90405177-90405228,+
ENST00000546970	2231	2264	0.33125	0.00257394	chr12,54369383-54369416,-
ENST00000393106	1337	1365	0.36055	0.0159015	chr2,119263074-119263102,+
ENST00000472399	500	536	0.2622	0.0159015	GL000251.2,4731539-4731575,-
ENST00000590676	82	120	0.2826	0.00257394	chr17,75979349-75979387,+
ENST00000574453	3078	3109	0.2633	0.0159015	chr17,4894618-4894633,4895075-4895090,+
ENST00000457836	911	943	0.3086	0.00257394	chr19,41422747-41422770,41422923-41422931,+
ENST00000449224	765	799	0.38418	0.0159015	chr3,33124527-33124561,+
ENST00000372457	813	851	0.33779	0.0159015	chr1,43385042-43385080,-
ENST00000397495	620	653	0.3182	0.0159015	chr22,21934029-21934062,-
ENST00000368686	235	278	0.4976	2.86e-06	chr1,153642370-153642413,+
ENST00000418373	237	258	0.26615	0.0159015	chr5,132262754-132262760,132266464-132266478,+
ENST00000391945	1656	1678	0.28435	0.0159015	chr19,45354795-45354817,-
ENST00000468376	2459	2487	0.32018	0.00257394	chr20,47238887-47238915,-
ENST00000278951	407	430	0.28515	0.0159015	chr11,117181825-117181848,+
ENST00000471234	2678	2702	0.2674	0.0159015	chr7,128970226-128970250,-
ENST00000301067	15281	15309	0.3302	0.0159015	chr12,49026657-49026685,-
ENST00000463331	1	43	0.39925	3.39e-05	chr7,101237708-101237750,-
ENST00000377038	1858	1877	0.2457	0.0159015	chr1,10460677-10460696,-
ENST00000428702	157	187	0.2809	0.000329294	chr4,17504426-17504456,-
ENST00000611405	1288	1324	0.35885	0.0159015	chr7,100885010-100885040,100885213-100885218,+
ENST00000563319	3811	3835	0.30645	0.0159015	chr16,68226623-68226647,+
ENST00000587654	272	310	0.3757	0.000329294	chr19,12719118-12719156,-
ENST00000371756	1780	1817	0.2718	0.0159015	chr9,135933019-135933056,-
ENST00000312251	115	135	0.2491	0.0159015	chr16,5033700-5033720,-
ENST00000620401	1595	1621	0.2639	0.0159015	chr19,8486014-8486040,+
ENST00000505987	1758	1789	0.422	0.00257394	chr4,87893600-87893631,+
ENST00000593035	250	300	0.34005	0.00257394	chr18,36828683-36828714,36818955-36818973,-
ENST00000543695	256	275	0.3132	0.0159015	chr11,18400952-18400971,+
ENST00000447501	429	467	0.27795	3.39e-05	chr7,56074628-56074639,56076834-56076860,+
ENST00000534355	300	319	0.27565	0.0159015	chr11,57741652-57741671,+
ENST00000399537	6104	6142	0.32375	0.00257394	chr7,5332976-5333014,-
ENST00000497655	2556	2580	0.29071	0.0159015	chr1,202962329-202962353,-
ENST00000591392	72	116	0.33289	0.00257394	chr16,4802527-4802550,4801565-4801585,-
ENST00000628876	990	1028	0.3151	0.000329294	chr11,117186210-117186223,117186584-117186608,+
ENST00000263094	6729	6764	0.2993	0.00257394	chr19,1065482-1065517,+
ENST00000535127	3430	3467	0.2928	0.000329294	chr16,68191700-68191737,+
ENST00000495627	105	125	0.26395	0.0159015	chr3,49723792-49723812,-
ENST00000504920	1738	1767	0.30225	0.0159015	chr4,7060957-7060986,-
ENST00000568416	68	90	0.3255	0.0159015	chr16,1781472-1781494,-
ENST00000439673	4386	4415	0.26065	0.0159015	chr16,2085274-2085303,+
ENST00000398022	457	497	0.3336	0.000329294	chr20,32136166-32136173,32141497-32141529,+
ENST00000562589	410	459	0.39915	2.86e-06	chr16,2229591-2229640,+
ENST00000373872	2654	2678	0.252	0.0159015	chr20,36593198-36593222,+
ENST00000459857	71	111	0.3806	0.00257394	chr22,44677155-44677195,+
ENST00000527034	1313	1348	0.2803	0.0159015	chr17,44210874-44210909,-
ENST00000510411	1552	1585	0.34645	0.0159015	chr5,179614701-179614734,-
ENST00000606066	267	286	0.23255	0.0159015	chr20,45891943-45891962,+
ENST00000431210	2718	2740	0.32225	0.0159015	chr11,74843225-74843247,-
ENST00000617351	1491	1515	0.24875	0.0159015	KI270832.1,24582-24606,-
ENST00000476258	2149	2184	0.29905	0.00257394	chr17,75135353-75135388,-
ENST00000400769	801	835	0.3157	0.0159015	chr2,241743774-241743808,+
ENST00000203556	2556	2594	0.33035	0.00257394	chr19,19633819-19633857,-
ENST00000288078	2744	2784	0.37344	3.39e-05	chr16,70475484-70475493,70475648-70475678,+
ENST00000563961	3044	3080	0.3566	0.000329294	chr16,8894813-8894849,-
ENST00000443853	165	239	0.3313	0.000329294	chr3,48695331-48695405,-
ENST00000476556	3496	3526	0.2777	0.0159015	chr1,8355463-8355493,-
ENST00000315994	4474	4519	0.29425	0.00257394	chr10,103600505-103600550,-
ENST00000359513	3056	3085	0.3119	0.0159015	chr11,46673526-46673555,+
ENST00000310271	1545	1567	0.32417	0.0159015	chr3,52211352-52211374,+
ENST00000398793	970	1023	0.54973	1.98e-07	chr22,21970210-21970256,21968769-21968775,-
ENST00000394987	258	277	0.23045	0.0159015	chr15,75206073-75206092,+
ENST00000484611	155	181	0.34677	0.0159015	chrY,284250-284276,+
ENST00000507807	360	380	0.22865	0.0159015	chr5,1335088-1335108,-
ENST00000582006	368	397	0.2783	0.0159015	chr19,40328519-40328548,-
ENST00000610466	1123	1143	0.2745	0.0159015	chrX,48934730-48934750,-
ENST00000481260	353	383	0.3035	0.0159015	chr9,131629182-131629212,-
ENST00000335464	3395	3437	0.50155	1.13e-08	chr17,74838429-74838471,+
ENST00000513013	439	467	0.37506	0.00257394	chr5,32599066-32599069,32601005-32601029,+
ENST00000404537	527	559	0.2933	0.0159015	chr2,219570731-219570763,-
ENST00000510286	319	357	0.29415	0.0159015	chr4,968479-968516,968407-968407,-
ENST00000553809	822	846	0.3388	0.0159015	chr14,35317290-35317314,+
ENST00000425575	472	524	0.46928	5.38e-10	GL000256.2,1645209-1645261,+
ENST00000579991	629	652	0.2398	0.0159015	chr17,58089360-58089383,+
ENST00000488996	306	339	0.3032	0.00257394	chr7,102446596-102446629,+
ENST00000541562	643	681	0.29625	0.00257394	chr6,30915833-30915867,30915981-30915984,+
ENST00000613670	1483	1505	0.23137	0.0159015	chr19,48136034-48136035,48135759-48135779,-
ENST00000380815	1363	1389	0.2863	0.00257394	chr6,1624169-1624195,-
ENST00000341776	4850	4869	0.23505	0.0159015	chr6,15521116-15521135,+
ENST00000598168	383	413	0.27355	0.0159015	chr19,50377826-50377856,+
ENST00000216121	1492	1529	0.30495	0.0159015	chr22,29555516-29555553,-
ENST00000319190	805	836	0.32755	0.0159015	chr2,46956927-46956958,+
ENST00000306349	40	104	0.39343	3.39e-05	chr8,22165291-22165355,+
ENST00000485369	198	250	0.37182	0.00257394	chr10,101583593-101583645,-
ENST00000619941	987	1010	0.2562	0.0159015	chrX,154562926-154562949,+
ENST00000562590	1060	1083	0.24919	0.0159015	chr16,28914672-28914676,28914568-28914586,-
ENST00000359947	5471	5497	0.29157	0.0159015	chr1,43620114-43620140,+
ENST00000017003	2502	2537	0.3239	0.000329294	chr17,50360146-50360181,+
ENST00000323064	1398	1419	0.2544	0.0159015	chr2,27056009-27056030,+
ENST00000584972	277	304	0.27715	0.00257394	chr17,8206777-8206804,-
ENST00000448303	741	803	0.32091	0.00257394	chr20,35709224-35709259,35707175-35707201,-
ENST00000519980	3068	3106	0.2772	0.00257394	chr8,140531456-140531494,-
ENST00000359984	995	1017	0.32775	0.0159015	chr16,28484094-28484116,-
ENST00000345985	2206	2259	0.31905	0.00257394	chr2,10571840-10571893,-
ENST00000373600	529	566	0.32845	0.0159015	chr9,124312630-124312649,124313923-124313940,+
ENST00000524932	600	625	0.28855	0.0159015	chr11,10806856-10806881,-
ENST00000524997	670	699	0.27961	0.0159015	chr1,153951398-153951427,-
ENST00000538862	1713	1744	0.27785	0.0159015	chr12,6849008-6849039,-
ENST00000578569	200	236	0.2848	0.0159015	chr17,7577347-7577383,+
ENST00000622125	592	620	0.28785	0.0159015	chr16,1938977-1939005,-
ENST00000263791	467	492	0.24794	0.0159015	chr15,39949179-39949204,+
ENST00000477394	174	205	0.33245	0.00257394	chr1,155729349-155729366,155731356-155731369,+
ENST00000451366	568	592	0.26475	0.0159015	chr22,24611144-24611168,+
ENST00000356033	1438	1473	0.29905	0.00257394	chr17,75135353-75135388,-
ENST00000321617	3394	3432	0.34335	0.00257394	chr17,75502229-75502267,-
ENST00000400769	987	1011	0.3182	0.0159015	chr2,241744853-241744877,+
ENST00000481356	1304	1344	0.31155	0.000329294	chr3,133819726-133819766,+
ENST00000293709	795	826	0.27185	0.0159015	GL000252.2,3362176-3362207,-
ENST00000467306	894	914	0.23345	0.0159015	chr1,151759997-151760017,-
ENST00000407022	313	333	0.24245	0.0159015	chr11,62705427-62705447,-
ENST00000532152	269	288	0.27825	0.0159015	chr11,10805976-10805995,-
ENST00000377313	974	995	0.28	0.0159015	chr11,64806324-64806345,-
ENST00000487736	323	366	0.54592	2.86e-06	chr3,169977017-169977051,169982707-169982715,+
ENST00000529292	40	69	0.2897	0.00257394	chr11,65111928-65111957,+
ENST00000560160	384	410	0.248	0.0159015	chr19,45768218-45768244,-
ENST00000591007	1146	1172	0.24965	0.0159015	chr19,19276990-19277016,-
ENST00000536831	1085	1117	0.42415	0.00257394	chr10,97388341-97388373,-
ENST00000585975	606	627	0.2352	0.0159015	chr16,5090320-5090341,-
ENST00000464559	1396	1433	0.3466	0.00257394	chr2,113201884-113201921,+
ENST00000531004	829	880	0.3731	3.39e-05	chr11,47243054-47243105,-
ENST00000466300	396	436	0.36775	0.000329294	chr1,963236-963253,963337-963359,+
ENST00000440166	628	657	0.25965	0.0159015	chr7,44058462-44058480,44058902-44058912,+
ENST00000405570	2309	2344	0.28458	0.0159015	chr3,41239149-41239184,+
ENST00000571715	344	420	0.41059	2.86e-06	chr17,1483610-1483647,1483021-1483059,-
ENST00000368063	2496	2528	0.28055	0.0159015	chr1,160358417-160358449,+
ENST00000409138	963	983	0.25455	0.0159015	chr1,109280934-109280954,-
ENST00000489290	254	277	0.2438	0.0159015	chr6,41921787-41921810,+
ENST00000465745	5333	5359	0.295	0.0159015	chr9,35088781-35088807,-
ENST00000464528	3770	3822	0.35225	3.39e-05	chr17,1737922-1737974,+
ENST00000290510	1358	1379	0.30674	0.0159015	chr12,6833803-6833809,6833925-6833939,+
ENST00000378676	112	134	0.25425	0.0159015	chr5,132826007-132826029,-
ENST00000631021	636	666	0.331	0.00257394	KN538361.1,270809-270839,-
ENST00000459970	196	226	0.41846	0.00257394	chr6,36684103-36684133,+
ENST00000448874	469	507	0.4472	0.000329294	chr2,231712826-231712864,+
ENST00000369068	4310	4348	0.3629	0.000329294	chr1,150473254-150473292,+
ENST00000601274	730	749	0.26405	0.0159015	chr19,39836587-39836606,-
ENST00000634960	602	636	0.25616	0.0159015	KQ458386.1,115721-115755,+
ENST00000292591	742	767	0.24779	0.0159015	chr5,179801562-179801587,-
ENST00000396738	962	986	0.26265	0.0159015	chr2,219247514-219247535,219247662-219247664,+
ENST00000261439	3530	3568	0.37005	0.00257394	chr4,38133126-38133164,+
ENST00000627232	1458	1490	0.3363	0.0159015	chr19,49861244-49861276,-
ENST00000530829	665	684	0.24985	0.0159015	chr19,10368365-10368384,-
ENST00000598301	149	183	0.26157	0.0159015	chr19,49929332-49929366,-
ENST00000216225	246	274	0.34958	0.0159015	chr22,40964095-40964117,40967799-40967804,+
ENST00000616434	420	442	0.2673	0.0159015	chr17,37056788-37056810,+
ENST00000591028	346	403	0.27985	0.0159015	chr19,13025259-13025316,+
ENST00000381317	621	721	0.397	3.39e-05	chrY,1427943-1428043,-
ENST00000261497	3830	3864	0.28485	0.0159015	chr17,21000949-21000983,-
ENST00000395744	142	180	0.29895	0.0159015	chr22,50343472-50343510,+
ENST00000543076	220	281	0.31806	0.000329294	chr12,16363813-16363874,+
ENST00000479519	922	951	0.3352	0.0159015	chr3,13352121-13352150,-
ENST00000549293	4217	4256	0.42819	3.39e-05	chr14,74816258-74816265,74816571-74816602,+
ENST00000178640	1701	1727	0.27491	0.0159015	chr15,67727945-67727945,67748231-67748256,+
ENST00000631923	2194	2230	0.3217	0.00257394	KI270853.1,1382622-1382658,+
ENST00000538189	400	425	0.2635	0.0159015	chr16,31459990-31459999,31461922-31461937,+
ENST00000423118	11611	11635	0.26415	0.0159015	chr16,2092047-2092053,2091889-2091906,-
ENST00000374316	7375	7394	0.23525	0.0159015	chr6,33688107-33688126,+
ENST00000620797	308	337	0.26805	0.00257394	chr2,27309779-27309808,-
ENST00000453510	1295	1342	0.28855	0.00257394	GL000252.2,2148707-2148754,+
ENST00000540139	1008	1027	0.23335	0.0159015	chr11,61353071-61353090,-
ENST00000427332	756	776	0.25425	0.0159015	chr12,47796266-47796286,-
ENST00000613405	1792	1816	0.2587	0.0159015	chr3,42202721-42202745,+
ENST00000402010	1879	1913	0.29258	0.000329294	chr11,63902666-63902700,+
ENST00000370884	391	479	0.3835	2.86e-06	chr10,97436463-97436551,-
ENST00000355969	1537	1556	0.2294	0.0159015	chr20,63735808-63735827,+
ENST00000525283	71	106	0.34465	0.000329294	chr8,11802811-11802846,+
ENST00000360274	1047	1078	0.24885	0.0159015	chr7,579256-579281,551465-551470,-
ENST00000589686	352	377	0.251	0.0159015	chr19,1271384-1271409,+
ENST00000392102	3009	3043	0.28945	0.00257394	chr2,218749321-218749355,+
ENST00000480594	2755	2792	0.3319	0.00257394	chr2,65018597-65018634,+
ENST00000566903	922	948	0.284	0.0159015	chr16,84181989-84182015,-
ENST00000543042	1987	2013	0.2944	0.0159015	chr11,72293429-72293455,-
ENST00000389749	1853	1881	0.27855	0.0159015	chr14,103535697-103535725,+
ENST00000381724	154	179	0.29769	0.0159015	chr20,1392860-1392885,-
ENST00000524521	23	61	0.35695	0.000329294	chr8,144428489-144428521,144426974-144426979,-
ENST00000398337	1603	1640	0.3102	0.000329294	chr14,104704723-104704760,+
ENST00000269373	1334	1386	0.3144	0.00257394	chr17,82727502-82727554,+
ENST00000557919	2647	2686	0.36575	0.00257394	chr15,70053271-70053310,-
ENST00000372686	618	645	0.2924	0.0159015	chr9,128693798-128693808,128693896-128693912,+
ENST00000414284	112	136	0.27725	0.0159015	chr19,7639020-7639044,+
ENST00000353979	930	965	0.33405	0.00257394	chr10,97455727-97455762,+
ENST00000301897	372	419	0.41675	3.39e-05	chr11,64355625-64355628,64357039-64357082,+
ENST00000371568	2908	2935	0.31715	0.0159015	chr1,52373051-52373078,-
ENST00000314126	2230	2267	0.2616	0.0159015	chr17,57112580-57112617,+
ENST00000455332	2423	2442	0.2304	0.0159015	chr11,119355676-119355695,-
ENST00000525648	235	264	0.26215	0.00257394	chr11,65032540-65032551,65035059-65035076,+
ENST00000355703	2727	2750	0.27235	0.0159015	chr11,65620919-65620942,+
ENST00000429494	1969	2002	0.2666	0.00257394	chr2,26779371-26779404,+
ENST00000326407	1722	1765	0.3635	2.86e-06	chr2,230879082-230879125,+
ENST00000391755	970	990	0.2602	0.0159015	chr19,54128107-54128127,+
ENST00000469588	240	278	0.3363	0.00257394	chr20,2652885-2652923,+
ENST00000635285	877	905	0.35827	0.0159015	chrX,48905019-48905047,-
ENST00000466186	140	174	0.29915	0.0159015	chr17,17137942-17137976,+
ENST00000357067	1501	1524	0.24955	0.0159015	chr4,182890511-182890534,-
ENST00000485962	2076	2108	0.3047	0.0159015	chr22,40408349-40408381,+
ENST00000256637	2534	2568	0.32405	0.00257394	chr1,109314261-109314267,109314030-109314057,-
ENST00000601423	30	54	0.29785	0.0159015	chr19,50511117-50511133,50510438-50510445,-
ENST00000404914	249	284	0.34273	0.0159015	chr2,241651297-241651332,+
ENST00000616312	2081	2114	0.2987	0.00257394	GL000251.2,4730900-4730933,-
ENST00000487078	53	76	0.2579	0.00257394	chr2,27051698-27051721,+
ENST00000395744	1813	1833	0.2614	0.0159015	chr22,50435011-50435031,+
ENST00000497675	4416	4452	0.33175	0.0159015	chr1,2189570-2189606,-
ENST00000559467	572	612	0.36765	0.000329294	chr15,60364458-60364498,-
ENST00000317173	244	280	0.36915	0.00257394	chr8,10054511-10054547,+
ENST00000465464	711	731	0.27305	0.0159015	chr3,124848429-124848449,-
ENST00000498356	188	227	0.2905	0.000329294	chr1,10417073-10417112,+
ENST00000462457	804	830	0.2718	0.00257394	chr22,40409708-40409734,+
ENST00000334961	1373	1404	0.36846	0.000329294	chr22,29674845-29674876,+
ENST00000356098	1623	1656	0.48318	0.00257394	chr22,50625257-50625290,-
ENST00000397604	46	84	0.3021	0.0159015	chr11,507170-507208,-
ENST00000464750	96	123	0.28106	0.0159015	chr21,43104354-43104381,-
ENST00000529414	313	333	0.23665	0.0159015	chr11,65112649-65112669,+
ENST00000437736	382	411	0.3293	0.0159015	chr1,151263995-151264024,+
ENST00000373747	4051	4081	0.29675	0.0159015	chr1,30932800-30932830,-
ENST00000524719	482	508	0.2758	0.0159015	chr8,143612872-143612898,-
ENST00000054650	512	540	0.3064	0.0159015	chr1,6632411-6632439,+
ENST00000315913	782	806	0.2867	0.0159015	chr1,44218732-44218755,44219056-44219056,+
ENST00000639824	994	1028	0.3526	0.00257394	chr1,244854404-244854438,-
ENST00000610726	3851	3874	0.32195	0.0159015	chr1,114717352-114717375,-
ENST00000566732	870	896	0.27053	0.0159015	chr16,84182238-84182264,-
ENST00000350198	2787	2812	0.28815	0.0159015	chr2,101874101-101874126,+
ENST00000474713	248	283	0.28022	0.00257394	chr7,100554100-100554135,+
ENST00000379567	117	168	0.3105	0.0159015	chr20,3820652-3820702,3822102-3822102,+
ENST00000585291	1612	1648	0.3	0.000329294	chr17,48058709-48058745,+
ENST00000423181	498	556	0.2879	0.00257394	chr2,85608987-85609045,-
ENST00000451842	3142	3187	0.43988	3.39e-05	GL000256.2,1590894-1590939,-
ENST00000534300	3808	3832	0.26375	0.0159015	chr11,46397649-46397673,-
ENST00000503160	1688	1722	0.3558	0.0159015	chr4,151671001-151671035,-
ENST00000330701	4149	4187	0.4033	0.00257394	chr8,143262057-143262095,+
ENST00000501122	20765	20801	0.34619	0.000329294	chr11,65443562-65443598,+
ENST00000368074	3561	3599	0.3631	0.000329294	chr1,160215940-160215978,-
ENST00000569896	573	594	0.3139	0.0159015	chr15,65887812-65887833,+
ENST00000499631	401	434	0.54092	2.86e-06	chr3,129399008-129399039,129393794-129393795,-
ENST00000345781	371	390	0.26065	0.0159015	chrX,47169336-47169355,+
ENST00000589679	501	521	0.23515	0.0159015	chr19,13920880-13920900,+
ENST00000608689	203	247	0.3297	0.000329294	chr20,41172641-41172645,41172729-41172768,+
ENST00000575543	666	697	0.33125	0.0159015	chr17,7392897-7392928,-
ENST00000486520	3548	3589	0.3306	3.39e-05	chr21,46664468-46664509,+
ENST00000532437	3226	3264	0.37878	0.000329294	chr11,57309759-57309797,-
ENST00000479475	306	341	0.3157	0.00257394	chr9,136857501-136857536,+
ENST00000359947	2510	2539	0.436	0.0159015	chr1,43598770-43598799,+
ENST00000482925	899	922	0.25875	0.0159015	chr2,96865441-96865449,96865306-96865320,-
ENST00000371856	3189	3227	0.3096	0.000329294	chr20,49113796-49113834,-
ENST00000409232	1517	1562	0.45506	1.98e-07	chr2,85322567-85322612,-
ENST00000627656	1565	1591	0.26775	0.0159015	chr12,2859577-2859603,-
ENST00000380377	331	354	0.23805	0.0159015	chr5,77693266-77693285,77691495-77691498,-
ENST00000544576	1212	1231	0.26889	0.0159015	chr8,144244270-144244289,+
ENST00000524973	248	279	0.3063	0.0159015	chr11,727503-727534,+
ENST00000337002	275	318	0.54592	2.86e-06	chr3,169977017-169977051,169982707-169982715,+
ENST00000534336	1533	1569	0.33635	0.0159015	chr11,65499294-65499330,+
ENST00000403059	1164	1187	0.3148	0.0159015	chr19,44657896-44657910,44658742-44658750,+
ENST00000370012	1767	1800	0.2667	0.0159015	chr10,102149188-102149221,+
ENST00000397131	188	238	0.3418	2.86e-06	chr20,37519288-37519338,-
ENST00000570923	670	699	0.42082	0.0159015	chr17,80214196-80214225,-
ENST00000482772	340	368	0.28565	0.0159015	chr2,169631918-169631933,169633160-169633172,+
ENST00000628306	104	128	0.24715	0.0159015	chr19,36140118-36140142,+
ENST00000614595	367	403	0.3223	0.00257394	chrX,154412124-154412160,+
ENST00000539243	3842	3866	0.27312	0.0159015	chr19,1086286-1086310,+
ENST00000525972	224	249	0.28855	0.0159015	chr11,10806856-10806881,-
ENST00000488675	385	410	0.24345	0.00257394	chr16,2071548-2071573,+
ENST00000459882	1	25	0.31867	0.00257394	GL000254.2,4708037-4708061,+
ENST00000428437	3269	3329	0.317	0.000329294	chr16,67545446-67545506,+
ENST00000545156	2279	2299	0.2383	0.0159015	chr19,15424856-15424876,-
ENST00000451917	416	445	0.34053	0.0159015	GL000256.2,2967907-2967936,+
ENST00000563288	3026	3063	0.2928	0.000329294	chr16,68191700-68191737,+
ENST00000577200	852	876	0.30295	0.0159015	chr17,75563385-75563409,+
ENST00000311275	283	316	0.3203	0.000329294	chr20,47310168-47310201,-
ENST00000374222	1665	1697	0.3096	0.0159015	chr1,26282709-26282741,-
ENST00000415012	181	219	0.33553	0.0159015	chr2,85401846-85401884,-
ENST00000264198	950	988	0.3828	0.000329294	chr1,20500898-20500936,-
ENST00000586555	567	598	0.32805	0.0159015	chr19,1274661-1274692,+
ENST00000526993	331	350	0.2312	0.0159015	chr11,47425121-47425126,47424698-47424711,-
ENST00000424558	318	339	0.36773	0.0159015	chr2,203366957-203366978,+
ENST00000526085	435	454	0.23045	0.0159015	chr11,65114946-65114965,+
ENST00000488743	68	106	0.29895	0.00257394	chr2,27212041-27212079,-
ENST00000539287	1190	1221	0.33091	0.00257394	chr12,109109948-109109979,+
ENST00000340724	1880	1907	0.29056	0.0159015	chr12,123472550-123472577,-
ENST00000564774	3808	3840	0.2755	0.00257394	chr16,84178651-84178683,-
ENST00000395842	692	723	0.2462	0.0159015	chr22,50177404-50177435,+
ENST00000265070	409	443	0.36407	0.00257394	chr5,32173908-32173942,-
ENST00000392275	1011	1033	0.29425	0.0159015	chr19,29702496-29702518,-
ENST00000576066	321	345	0.26785	0.0159015	chr17,7586057-7586078,7586692-7586694,+
ENST00000464942	2135	2154	0.2337	0.0159015	chr12,122208182-122208201,-
ENST00000614830	648	685	0.3006	0.00257394	chr5,176388235-176388239,176386877-176386909,-
ENST00000330459	1271	1308	0.3221	0.00257394	chr17,68043359-68043363,68043838-68043870,+
ENST00000592035	727	753	0.26185	0.0159015	chr19,38379289-38379315,+
ENST00000253083	2764	2802	0.2472	0.0159015	chr12,122860502-122860523,122860679-122860695,+
ENST00000481938	69	104	0.2792	0.00257394	chr20,45857302-45857337,-
ENST00000381920	55	100	0.3083	0.0159015	chr16,8621742-8621775,8625496-8625507,+
ENST00000536185	205	227	0.33046	0.0159015	chr11,119088258-119088280,+
ENST00000574749	663	689	0.2501	0.0159015	GL383519.1,56525-56551,-
ENST00000284719	460	487	0.28674	0.0159015	chr2,174229313-174229340,-
ENST00000414716	1930	1967	0.28705	0.000329294	chr14,104884481-104884518,+
ENST00000379263	954	1008	0.45787	1.98e-07	chr7,103323598-103323614,103322757-103322794,-
ENST00000544949	551	573	0.28065	0.0159015	chr12,6837005-6837027,+
ENST00000638803	1501	1522	0.31167	0.0159015	KV880768.1,1449004-1449025,-
ENST00000327300	341	365	0.2498	0.0159015	chr1,32014169-32014193,+
ENST00000403633	694	716	0.2617	0.0159015	chr7,99416208-99416230,+
ENST00000439696	2918	2943	0.30865	0.00257394	chr14,68787909-68787934,-
ENST00000373084	2945	3027	0.352	0.00257394	chr9,127941206-127941288,-
ENST00000267257	847	867	0.27145	0.0159015	chr12,120221729-120221749,-
ENST00000525910	306	339	0.49893	3.39e-05	chr11,111786332-111786365,-
ENST00000527148	1	49	0.42635	3.39e-05	chr8,144413523-144413571,-
ENST00000394321	1887	1907	0.24725	0.0159015	chr19,7530498-7530501,7533523-7533539,+
ENST00000401874	4519	4548	0.26065	0.0159015	chr16,2085274-2085303,+
ENST00000372189	1099	1127	0.33019	0.0159015	chr9,131628060-131628088,-
ENST00000563744	646	701	0.31885	0.00257394	chr16,75577736-75577791,+
ENST00000396720	3962	3982	0.33375	0.0159015	chr19,47701500-47701520,+
ENST00000566824	660	682	0.32775	0.0159015	chr16,28484094-28484116,-
ENST00000406948	977	1022	0.3698	0.00257394	chr16,89112112-89112157,+
ENST00000560163	464	500	0.29955	0.0159015	chr14,24270903-24270939,-
ENST00000515182	186	207	0.23325	0.0159015	chr4,961479-961500,-
ENST00000337233	1452	1490	0.31485	0.00257394	chr12,121233526-121233564,+
ENST00000355630	2420	2467	0.27555	0.00257394	chr22,40418562-40418609,-
ENST00000620918	2652	2681	0.2702	0.0159015	chr19,35768910-35768939,+
ENST00000245382	1922	1943	0.2597	0.0159015	chr17,44162126-44162147,+
ENST00000328914	8554	8577	0.23405	0.00257394	chr7,4768816-4768839,+
ENST00000223791	1908	1936	0.33764	0.0159015	chr9,114357929-114357957,-
ENST00000360214	1887	1935	0.3436	0.000329294	chr21,38822906-38822954,+
ENST00000567969	31	66	0.28205	0.00257394	chr16,18801479-18801514,-
ENST00000487805	4381	4412	0.29873	0.0159015	chr3,49713504-49713535,+
ENST00000421109	672	705	0.27095	0.00257394	chr15,96334332-96334365,+
ENST00000395842	348	389	0.3771	3.39e-05	chr22,50177060-50177101,+
ENST00000621309	1398	1427	0.34685	0.00257394	chr1,160998554-160998583,-
ENST00000518606	267	305	0.29315	0.000329294	chr11,61840449-61840487,+
ENST00000294618	6081	6105	0.28385	0.0159015	chr19,11200316-11200340,-
ENST00000601668	565	596	0.2801	0.0159015	chr19,7536465-7536496,+
ENST00000564061	467	502	0.32336	0.00257394	chr16,22309492-22309510,22313620-22313636,+
ENST00000519567	277	297	0.22975	0.0159015	chr5,172914774-172914794,+
ENST00000389221	1450	1509	0.53991	1.13e-08	chr16,1370235-1370294,-
ENST00000259006	1136	1178	0.39346	0.000329294	chr17,63697917-63697959,-
ENST00000565335	235	263	0.31185	0.0159015	chr15,74458763-74458791,-
ENST00000519513	508	528	0.24795	0.0159015	chr8,22623961-22623981,-
ENST00000558437	669	701	0.28175	0.0159015	chr15,76338390-76338422,+
ENST00000471374	330	350	0.25079	0.0159015	chr22,31956198-31956218,+
ENST00000600990	1389	1413	0.2839	0.0159015	chr19,58516396-58516420,-
ENST00000466716	578	610	0.26575	0.00257394	chr11,61811035-61811067,-
ENST00000397728	1687	1725	0.38292	0.00257394	chr21,46205860-46205898,-
ENST00000596512	478	511	0.2955	0.00257394	chr19,12664849-12664882,-
ENST00000534001	461	504	0.33775	0.00257394	chr11,130121659-130121702,+
ENST00000375153	439	471	0.33607	0.00257394	chr1,19312766-19312798,+
ENST00000223051	1221	1256	0.34755	0.00257394	chr7,100630944-100630979,-
ENST00000430040	483	505	0.27715	0.0159015	chr7,677279-677301,-
ENST00000216877	940	982	0.37505	0.000329294	chr20,2988071-2988105,2988338-2988345,+
ENST00000488543	830	862	0.38294	0.000329294	chrX,48822640-48822672,+
ENST00000565500	4636	4655	0.23115	0.0159015	chr15,42415201-42415220,-
ENST00000223791	4082	4171	0.36215	3.39e-05	chr9,114336408-114336497,-
ENST00000402686	2202	2261	0.32695	3.39e-05	chr9,131522970-131523029,+
ENST00000426855	2806	2836	0.31215	0.0159015	chr17,2377032-2377062,+
ENST00000543589	551	598	0.40127	0.0159015	chr12,132704904-132704951,+
ENST00000467177	528	562	0.2665	0.00257394	chr6,3323894-3323928,-
ENST00000493683	336	393	0.3266	0.0159015	chr16,30763225-30763282,+
ENST00000474012	1097	1133	0.28915	0.000329294	chr3,52096664-52096700,-
ENST00000450066	921	948	0.335	0.00257394	chr2,85636110-85636130,85637369-85637375,+
ENST00000446315	694	720	0.2373	0.0159015	GL000252.2,2911920-2911946,-
ENST00000565897	359	397	0.25805	0.0159015	chr16,30748909-30748915,30751106-30751137,+
ENST00000336486	346	383	0.32065	0.0159015	chr10,102398846-102398864,102399288-102399306,+
ENST00000417294	2792	2827	0.33671	0.000329294	chr2,101882599-101882634,+
ENST00000443308	606	633	0.25465	0.0159015	chr3,48469385-48469412,-
ENST00000453160	467	498	0.30769	0.0159015	chr22,29825139-29825170,-
ENST00000462051	315	341	0.2717	0.0159015	chr11,47268259-47268285,+
ENST00000341318	1514	1537	0.26738	0.0159015	chr11,65718605-65718628,+
ENST00000523917	953	986	0.2811	0.00257394	chr8,17232469-17232502,-
ENST00000392132	1617	1645	0.3836	0.0159015	chr2,216148083-216148111,+
ENST00000526627	1955	1997	0.36155	0.000329294	chr5,150796357-150796399,+
ENST00000453408	128	165	0.30235	0.0159015	chr17,4880988-4881025,+
ENST00000631747	1022	1055	0.37085	0.00257394	KI270853.1,299068-299101,+
ENST00000562549	834	891	0.32265	0.00257394	chr16,46623077-46623134,-
ENST00000561552	366	413	0.3041	3.39e-05	chr16,83953313-83953360,+
ENST00000544017	1888	1921	0.26945	0.0159015	chr19,39490204-39490237,+
ENST00000343738	3560	3579	0.23465	0.000329294	chr16,15130295-15130314,-
ENST00000369905	780	817	0.3185	0.00257394	chr10,102483011-102483045,102482173-102482175,-
ENST00000630809	86	115	0.2583	0.0159015	chr11,793575-793604,-
ENST00000331272	1648	1675	0.27845	0.0159015	chr10,101611691-101611718,-
ENST00000377810	1876	1910	0.29258	0.000329294	chr11,63902666-63902700,+
ENST00000539589	1938	1959	0.30735	0.0159015	chr11,47177590-47177611,-
ENST00000382214	2106	2127	0.2341	0.000329294	chr20,429065-429086,+
ENST00000375695	1564	1583	0.22955	0.0159015	chrX,51896898-51896917,+
ENST00000632212	4583	4616	0.32071	0.0159015	KI270853.1,632214-632247,-
ENST00000466712	353	382	0.2409	0.00257394	chr3,9930934-9930943,9932608-9932627,+
ENST00000531933	98	120	0.24365	0.0159015	chr11,46672288-46672310,+
ENST00000421218	35	54	0.2601	0.0159015	chr3,38133989-38134008,-
ENST00000233505	496	530	0.32858	0.0159015	chr2,26793301-26793326,26793812-26793820,+
ENST00000484021	1798	1826	0.30553	0.00257394	chr22,38074960-38074988,+
ENST00000476686	2329	2367	0.26635	0.00257394	chr1,2591291-2591329,+
ENST00000396617	3690	3718	0.26368	0.0159015	chr22,40411069-40411097,-
ENST00000392276	557	579	0.29425	0.0159015	chr19,29702496-29702518,-
ENST00000445593	2649	2678	0.2786	0.0159015	chr8,97852489-97852518,+
ENST00000457828	697	727	0.28325	0.0159015	chr21,46221888-46221918,-
ENST00000395199	330	369	0.37715	3.39e-05	chr16,30121824-30121847,30118523-30118538,-
ENST00000575989	149	189	0.3321	0.000329294	chr17,81035299-81035308,81053668-81053698,+
ENST00000537830	1463	1489	0.25155	0.00257394	chr16,67950654-67950665,67950479-67950493,-
ENST00000420430	124	144	0.25079	0.0159015	chr22,31956198-31956218,+
ENST00000323544	3080	3118	0.3034	0.00257394	chr15,64867367-64867405,+
ENST00000310512	2975	3009	0.42209	0.00257394	chr7,100434071-100434105,+
ENST00000391770	315	353	0.2806	0.0159015	chr19,53873696-53873734,+
ENST00000414921	289	346	0.35891	0.0159015	chr9,128755441-128755498,-
ENST00000567564	201	239	0.30785	0.000329294	chr16,28581129-28581144,28584913-28584935,+
ENST00000552390	1	31	0.3097	0.000329294	chr12,57535109-57535139,-
ENST00000412023	287	373	0.36121	0.00257394	chr12,6873675-6873761,+
ENST00000434342	2461	2488	0.27611	0.0159015	chr3,50187993-50188020,+
ENST00000498417	822	841	0.2314	0.0159015	chr22,37833727-37833746,-
ENST00000250101	358	393	0.27322	0.0159015	chr17,6641115-6641150,+
ENST00000345254	3730	3768	0.29215	0.000329294	chr10,73771458-73771496,+
ENST00000476972	202	228	0.2863	0.00257394	chr6,1624169-1624195,-
ENST00000533766	855	885	0.29265	0.00257394	chr11,65113272-65113302,+
ENST00000535804	385	411	0.32443	0.0159015	chr12,6529019-6529045,+
ENST00000527212	408	441	0.49893	3.39e-05	chr11,111786332-111786365,-
ENST00000479249	31	56	0.2428	0.0159015	chr6,33417488-33417513,-
ENST00000372996	2	32	0.26587	0.0159015	chr6,41927436-41927466,+
ENST00000469204	9	49	0.42269	3.39e-05	chr10,71351696-71351736,+
ENST00000495735	675	713	0.2791	0.00257394	chr10,97453620-97453658,+
ENST00000557727	810	858	0.46185	1.13e-08	chr14,21385487-21385535,-
ENST00000478037	361	384	0.28312	0.0159015	chr9,133414790-133414813,-
ENST00000618568	299	331	0.2783	0.0159015	chr20,63706651-63706664,63706421-63706439,-
ENST00000458362	632	669	0.452	0.000329294	chr9,129107814-129107845,129104301-129104306,-
ENST00000589606	2086	2124	0.34255	0.00257394	chr19,13926833-13926871,+
ENST00000539643	553	578	0.26215	0.0159015	chr17,81247058-81247083,-
ENST00000612912	3324	3358	0.3485	0.00257394	chr6,43504777-43504811,+
ENST00000257245	138	174	0.2901	0.00257394	chr11,57530169-57530205,-
ENST00000593502	75	96	0.2494	0.0159015	chr19,40198498-40198511,40205121-40205128,+
ENST00000265460	3120	3171	0.3135	0.000329294	chr11,61784290-61784341,+
ENST00000418865	2786	2817	0.31715	0.00257394	chr1,1386978-1387009,-
ENST00000611803	8390	8425	0.26995	0.0159015	KI270857.1,1322193-1322228,-
ENST00000415073	631	665	0.30415	0.0159015	chr11,65351734-65351768,+
ENST00000625522	3411	3432	0.32025	0.0159015	chr2,101885214-101885235,+
ENST00000558046	1700	1719	0.2314	0.0159015	chr14,24184314-24184333,-
ENST00000228506	727	754	0.3308	0.0159015	chr12,120694154-120694181,+
ENST00000421582	117	152	0.34975	0.000329294	chr9,35658433-35658468,+
ENST00000440939	2970	3015	0.43988	3.39e-05	GL000256.2,1590894-1590939,-
ENST00000322723	855	878	0.2657	0.0159015	chr2,231460843-231460866,-
ENST00000474861	1031	1067	0.3053	0.0159015	chr1,110401336-110401372,-
ENST00000299202	1451	1479	0.27855	0.0159015	chr14,103535697-103535725,+
ENST00000639722	1972	2006	0.3311	0.00257394	chr22,40404364-40404398,+
ENST00000588522	2780	2814	0.2889	0.0159015	chr19,45769823-45769857,-
ENST00000396394	860	879	0.3236	0.0159015	chr11,14513632-14513651,-
ENST00000403766	175	218	0.36282	3.39e-05	chr13,99238435-99238478,+
ENST00000382477	340	364	0.29	0.0159015	chr19,1235996-1236018,1235917-1235918,-
ENST00000464728	4011	4036	0.25335	0.0159015	chr16,797986-798011,+
ENST00000446293	1317	1355	0.31983	0.0159015	chr1,32368447-32368457,32366627-32366654,-
ENST00000452084	1409	1445	0.32735	0.0159015	GL000252.2,4539097-4539133,-
ENST00000430994	953	979	0.2373	0.0159015	GL000252.2,2911920-2911946,-
ENST00000588909	273	293	0.2536	0.0159015	chr18,36828694-36828714,-
ENST00000640218	2720	2754	0.3526	0.00257394	chr1,244854404-244854438,-
ENST00000451231	42	80	0.3503	0.0159015	chr3,9917139-9917177,+
ENST00000609519	1018	1047	0.39364	0.00257394	chr19,15399375-15399404,-
ENST00000028008	337	373	0.313	0.0159015	chr6,166956212-166956248,-
ENST00000577411	493	530	0.2993	0.000329294	chr17,48058392-48058429,+
ENST00000377069	3959	3979	0.34105	0.0159015	chr12,121439907-121439927,-
ENST00000606570	3475	3516	0.40167	0.00257394	chr20,17942015-17942056,-
ENST00000564379	1868	1891	0.27475	0.0159015	chr16,89967147-89967170,+
ENST00000372669	934	963	0.3032	0.0159015	chr1,40766616-40766645,+
ENST00000523687	1555	1584	0.28467	0.00257394	chr8,28189726-28189755,+
ENST00000586543	48	73	0.2834	0.0159015	chr19,16227652-16227677,+
ENST00000406482	5314	5334	0.25235	0.0159015	chr11,47329731-47329751,+
ENST00000561213	1130	1163	0.41264	0.000329294	chr15,73703931-73703964,+
ENST00000566559	2038	2070	0.2868	0.0159015	chr16,67542455-67542487,+
ENST00000594136	698	732	0.2886	0.00257394	chr19,40786914-40786948,+
ENST00000518778	486	528	0.3251	2.86e-06	chr5,179799506-179799537,179799297-179799307,-
ENST00000448342	173	194	0.24855	0.0159015	chr7,100858887-100858908,+
ENST00000375722	1495	1514	0.22955	0.0159015	chrX,51896898-51896917,+
ENST00000382368	2866	2900	0.2725	0.0159015	chr7,5481156-5481190,-
ENST00000537046	826	851	0.3585	0.0159015	chr14,103693639-103693664,+
ENST00000389629	420	449	0.29955	0.0159015	chr15,41452999-41453028,+
ENST00000356978	329	366	0.37079	0.00257394	chr14,90401305-90401342,+
ENST00000610653	320	342	0.2594	0.0159015	chr22,29308293-29308315,+
ENST00000257829	3498	3518	0.2881	0.0159015	chr11,34146406-34146426,+
ENST00000526039	449	477	0.2604	0.0159015	chr11,71482972-71483000,+
ENST00000612623	430	468	0.2918	0.00257394	chr19,2343235-2343273,+
ENST00000472982	411	437	0.27135	0.0159015	chr1,43171515-43171541,-
ENST00000523295	674	708	0.2786	0.0159015	chr8,30684162-30684196,-
ENST00000431886	314	335	0.36773	0.0159015	chr2,203366957-203366978,+
ENST00000496116	4	42	0.3233	0.00257394	chr3,99817915-99817953,+
ENST00000532259	1907	1934	0.31541	0.0159015	chr11,126263993-126264020,-
ENST00000239938	316	349	0.34445	0.00257394	chr5,138465805-138465838,+
ENST00000402886	1007	1027	0.24305	0.0159015	chr6,35475566-35475574,35475477-35475488,-
ENST00000557140	515	572	0.29157	0.0159015	chr14,35403227-35403284,-
ENST00000407280	167	195	0.26145	0.000329294	chr19,18173833-18173861,+
ENST00000479852	42	69	0.29155	0.0159015	chr1,226983565-226983592,+
ENST00000458477	971	991	0.27145	0.0159015	chr12,120221729-120221749,-
ENST00000569430	3008	3030	0.32775	0.0159015	chr16,28484094-28484116,-
ENST00000393062	1512	1548	0.28705	0.00257394	chr16,89859352-89859354,89860683-89860716,+
ENST00000520417	487	519	0.3292	0.00257394	chr5,134161087-134161119,-
ENST00000610329	9	37	0.3333	0.0159015	chr9,128275902-128275930,-
ENST00000523767	3009	3046	0.29565	0.00257394	chr5,150553274-150553311,+
ENST00000361007	1814	1872	0.2939	0.0159015	chr17,1472158-1472216,-
ENST00000542976	294	316	0.28065	0.0159015	chr12,6837005-6837027,+
ENST00000485936	1365	1393	0.3007	0.0159015	chr20,25225506-25225534,+
ENST00000569219	276	310	0.26855	0.0159015	chr16,2520905-2520905,2520984-2521017,+
ENST00000556155	1848	1888	0.3573	0.000329294	chr12,57099772-57099812,-
ENST00000464528	2174	2201	0.26075	0.0159015	chr17,1733825-1733852,+
ENST00000448394	468	505	0.3425	0.0159015	chr22,20127133-20127170,+
ENST00000527089	398	461	0.3436	0.000329294	chr11,828445-828508,+
ENST00000319500	869	900	0.3026	0.00257394	chr16,2966929-2966960,+
ENST00000553460	759	790	0.34218	0.0159015	chr14,20457879-20457910,-
ENST00000488996	364	394	0.33362	0.00257394	chr7,102446654-102446684,+
ENST00000346183	5514	5559	0.4038	3.39e-05	chr16,68228733-68228778,+
ENST00000564910	543	564	0.3139	0.0159015	chr15,65887812-65887833,+
ENST00000430185	125	149	0.26395	0.0159015	chr22,38749801-38749825,-
ENST00000436104	1224	1305	0.32805	0.000329294	chr16,67829861-67829942,-
ENST00000245923	1310	1342	0.42092	3.39e-05	chr19,45489481-45489513,-
ENST00000559934	2652	2685	0.41482	0.00257394	chr15,78548817-78548850,+
ENST00000531368	9	30	0.29955	0.0159015	chr17,44210124-44210134,44209723-44209733,-
ENST00000637130	110	131	0.25165	0.00257394	chr3,51975175-51975196,+
ENST00000541315	525	563	0.2908	0.0159015	chr19,41419275-41419296,41422164-41422180,+
ENST00000618196	4148	4173	0.2522	0.0159015	chr22,40410363-40410388,-
ENST00000481416	2206	2232	0.35267	0.0159015	chr17,57111800-57111826,+
ENST00000303809	352	405	0.31095	0.000329294	chr19,45076184-45076237,-
ENST00000600123	1341	1410	0.36985	3.39e-05	chr19,58347532-58347601,-
ENST00000620808	282	302	0.25265	0.0159015	chrX,154411855-154411875,+
ENST00000579126	208	244	0.2869	0.0159015	chr18,9119490-9119526,+
ENST00000528950	3731	3771	0.34625	3.39e-05	chr11,46397781-46397821,-
ENST00000593128	407	426	0.24785	0.0159015	chr19,1271357-1271376,+
ENST00000368563	1578	1611	0.2826	0.0159015	chr10,133292499-133292508,133289946-133289969,-
ENST00000550047	2189	2223	0.30755	0.000329294	chr12,113299051-113299085,-
ENST00000578158	430	456	0.34	0.0159015	chr17,28340319-28340345,+
ENST00000622530	1496	1515	0.2735	0.0159015	chr20,49235003-49235022,+
ENST00000366728	85	123	0.39545	3.39e-05	chr1,228145521-228145559,+
ENST00000485932	284	319	0.3066	0.00257394	chr7,44056847-44056882,+
ENST00000573645	420	451	0.27815	0.0159015	chr16,28156373-28156404,-
ENST00000392628	1169	1198	0.27777	0.0159015	chr17,74443877-74443906,+
ENST00000606782	122	155	0.25595	0.0159015	chr20,45892769-45892802,+
ENST00000378103	1996	2053	0.30495	0.000329294	chr9,35739681-35739738,-
ENST00000461638	88	110	0.2574	0.0159015	chr1,153954880-153954902,-
ENST00000409644	5251	5274	0.2469	0.00257394	chr17,1735643-1735666,+
ENST00000481981	184	254	0.38165	3.39e-05	chr1,229271258-229271328,+
ENST00000636748	35	70	0.319	0.0159015	chr6,156779434-156779469,+
ENST00000614079	4328	4361	0.26475	0.00257394	chr19,47000516-47000549,+
ENST00000392132	933	992	0.51405	5.38e-10	chr2,216126026-216126031,216127536-216127589,+
ENST00000394258	662	694	0.356	0.00257394	chr15,90957406-90957438,+
ENST00000455319	41	77	0.27465	0.00257394	chr8,144358396-144358432,-
ENST00000485271	37	60	0.2543	0.0159015	chr1,45331211-45331234,-
ENST00000477294	255	290	0.2864	0.00257394	chr1,43970608-43970643,+
ENST00000199389	1829	1862	0.35795	0.00257394	chr7,6026777-6026810,-
ENST00000535080	5	34	0.2758	0.0159015	chr12,6856860-6856889,+
ENST00000349485	1992	2028	0.283	0.00257394	chr21,45264771-45264807,-
ENST00000630669	3019	3055	0.3107	0.00257394	KN196481.1,67388-67424,-
ENST00000406869	1027	1066	0.41973	3.39e-05	chr7,2222575-2222577,2219420-2219456,-
ENST00000423118	2917	2949	0.31753	0.000329294	chr16,2114283-2114315,-
ENST00000594204	2	27	0.26126	0.000329294	chr19,39356709-39356734,+
ENST00000523637	611	666	0.349	0.000329294	chr8,10301638-10301638,10319883-10319937,+
ENST00000466681	670	702	0.322	0.0159015	chr7,23307949-23307949,23309356-23309387,+
ENST00000370613	2309	2332	0.26592	0.0159015	chr10,97760546-97760569,+
ENST00000535468	3587	3608	0.25415	0.0159015	chr6,43043534-43043555,-
ENST00000333395	739	767	0.26855	0.0159015	chr22,29287061-29287089,+
ENST00000476858	936	960	0.362	0.0159015	chr9,32973484-32973508,-
ENST00000482302	827	876	0.30785	0.0159015	chr1,43364324-43364358,43364123-43364137,-
ENST00000450965	983	1040	0.36817	0.00257394	chr2,238098478-238098535,+
ENST00000436503	1161	1192	0.2629	0.0159015	chr3,9928466-9928486,9928580-9928590,+
ENST00000421517	426	463	0.30005	0.00257394	chrX,154512880-154512917,-
ENST00000258960	3995	4025	0.25685	0.0159015	chr17,45108125-45108155,+
ENST00000267257	1576	1613	0.3072	0.00257394	chr12,120213922-120213959,-
ENST00000487684	293	321	0.32413	0.0159015	chr1,77949184-77949212,-
ENST00000589049	302	360	0.33712	0.0159015	chr18,36805410-36805468,-
ENST00000322217	943	962	0.231	0.0159015	chr19,45890948-45890967,-
ENST00000541278	801	836	0.31	0.0159015	chr11,64223905-64223940,-
ENST00000429686	2896	2924	0.2722	0.0159015	chr11,72695718-72695729,72695612-72695628,-
ENST00000447036	845	866	0.25645	0.0159015	chr2,95410904-95410925,+
ENST00000545553	980	1000	0.3045	0.0159015	chr16,77195635-77195655,+
ENST00000406608	238	258	0.29675	0.0159015	chr7,4985024-4985044,+
ENST00000477565	574	601	0.2905	0.0159015	chr19,19186914-19186941,-
ENST00000416487	497	516	0.2786	0.0159015	GL000251.2,2377255-2377274,+
ENST00000587303	5337	5392	0.3226	0.00257394	chr19,5210748-5210803,-
ENST00000394690	994	1017	0.24365	0.0159015	chr11,62807476-62807499,-
ENST00000359676	1828	1859	0.384	0.0159015	chr20,32447191-32447222,-
ENST00000619747	1573	1594	0.2787	0.0159015	chr8,97851413-97851434,+
ENST00000540839	2379	2398	0.26828	0.0159015	chr16,67542885-67542904,+
ENST00000370951	1374	1420	0.4642	0.000329294	chr1,70250499-70250503,70250611-70250652,+
ENST00000544741	92	128	0.3388	0.0159015	chr12,4682219-4682255,+
ENST00000378073	6837	6868	0.26985	0.0159015	chr19,42363191-42363222,+
ENST00000583381	435	464	0.42333	0.00257394	chr17,28326732-28326761,+
ENST00000427469	539	583	0.35035	0.000329294	chr1,28532235-28532279,+
ENST00000413150	1903	1942	0.3683	0.000329294	chr2,101866560-101866579,101867212-101867231,+
ENST00000496035	571	590	0.26635	0.0159015	chr10,99611140-99611159,-
ENST00000542098	181	228	0.28505	0.00257394	chr5,178142663-178142710,+
ENST00000582746	628	664	0.2848	0.0159015	chr17,7577347-7577383,+
ENST00000475794	246	308	0.332	0.00257394	chr1,44214395-44214441,44214703-44214718,+
ENST00000639036	2578	2603	0.2911	0.00257394	KV766198.1,8037-8062,-
ENST00000478502	411	437	0.2752	0.0159015	chr1,31630762-31630788,-
ENST00000342111	8	40	0.259	0.0159015	chr22,17774381-17774405,17750167-17750174,-
ENST00000572026	505	542	0.2859	0.0159015	chr16,4407569-4407606,-
ENST00000263256	338	369	0.26255	0.0159015	chr22,41620752-41620759,41607840-41607861,41607330-41607331,-
ENST00000469762	1336	1385	0.4936	1.98e-07	chr3,160416284-160416333,+
ENST00000469147	184	278	0.39826	0.000329294	chr2,3457625-3457693,3460263-3460288,+
ENST00000521912	257	316	0.29335	0.000329294	chr8,28360945-28361004,-
ENST00000308768	1031	1062	0.31838	0.0159015	chr16,29906976-29907007,-
ENST00000457534	238	261	0.2588	0.0159015	chr22,38247881-38247904,-
ENST00000624862	348	388	0.3806	0.00257394	chr22,44677155-44677195,+
ENST00000377046	991	1029	0.3237	0.00257394	chr11,65714622-65714660,+
ENST00000409921	230	307	0.40171	0.00257394	chr2,85401785-85401818,85401640-85401683,-
ENST00000393000	392	411	0.3089	0.0159015	chr3,141745289-141745308,+
ENST00000470667	440	472	0.27465	0.00257394	chr6,43056116-43056148,-
ENST00000367862	1986	2024	0.29269	0.00257394	chr1,167412187-167412225,+
ENST00000414035	516	548	0.31191	0.0159015	chr7,101232660-101232692,-
ENST00000248054	4132	4163	0.3114	0.00257394	chr19,16879445-16879476,+
ENST00000398165	1739	1768	0.28015	0.00257394	chr21,43056847-43056876,-
ENST00000428843	234	272	0.32915	0.000329294	chr2,130358909-130358947,+
ENST00000372824	815	850	0.2891	0.0159015	chr20,44932376-44932411,+
ENST00000600625	1496	1521	0.25915	0.00257394	chr19,17341726-17341751,+
ENST00000302445	288	324	0.42142	0.00257394	chr16,75640288-75640324,-
ENST00000463513	538	577	0.40254	3.39e-05	chr1,156596433-156596472,-
ENST00000248929	1653	1688	0.38525	0.00257394	chr22,40407508-40407543,+
ENST00000426155	115	160	0.32185	0.00257394	chr6,108260805-108260850,-
ENST00000544911	555	578	0.2388	0.0159015	chr12,121915887-121915910,+
ENST00000443276	925	961	0.33365	0.00257394	chr11,75449546-75449582,-
ENST00000343470	923	943	0.252	0.0159015	chr4,4274497-4274517,-
ENST00000349736	161	180	0.23245	0.0159015	chr20,508631-508650,-
ENST00000572153	346	406	0.29045	0.0159015	chr16,4407546-4407606,-
ENST00000381031	949	977	0.3509	0.00257394	chr22,46287111-46287139,+
ENST00000319670	2067	2165	0.3604	2.86e-06	chr19,7464685-7464690,7466918-7466974,7467071-7467106,+
ENST00000339123	774	811	0.31045	3.39e-05	chr20,4181916-4181953,+
ENST00000622223	1003	1040	0.32673	0.000329294	chr2,238170451-238170488,-
ENST00000435406	1736	1761	0.27415	0.0159015	chr12,57720945-57720970,+
ENST00000484593	320	366	0.2935	0.00257394	chr22,24070942-24070988,+
ENST00000445593	2683	2742	0.4108	3.39e-05	chr8,97852523-97852582,+
ENST00000216061	1816	1836	0.2614	0.0159015	chr22,50435011-50435031,+
ENST00000409760	746	780	0.28262	0.0159015	chr2,85581972-85582006,+
ENST00000259818	665	692	0.3144	0.0159015	chr6,3225589-3225616,-
ENST00000374316	1903	1935	0.3023	0.00257394	chr6,33662659-33662674,33662911-33662927,+
ENST00000497802	526	549	0.29847	0.0159015	chrX,154471542-154471565,+
ENST00000496252	346	380	0.26925	0.0159015	chr2,241750288-241750294,241751246-241751273,+
ENST00000371677	893	925	0.37727	0.00257394	chr20,50082658-50082690,-
ENST00000599785	557	583	0.3242	0.0159015	chr20,41173521-41173534,41173652-41173664,+
ENST00000397053	716	754	0.36008	0.00257394	chr10,12029411-12029449,-
ENST00000517924	433	476	0.3121	0.00257394	chr8,97815364-97815401,97816058-97816063,+
ENST00000262027	2677	2705	0.2645	0.0159015	chr12,57516324-57516337,57516435-57516449,+
ENST00000370544	847	885	0.33225	0.00257394	chr1,87332082-87332120,+
ENST00000533616	452	514	0.5752	1.78e-14	chr11,130121706-130121768,+
ENST00000568583	278	306	0.2937	0.0159015	chr16,88859724-88859750,88859893-88859894,+
ENST00000420141	294	332	0.2749	0.00257394	chr3,13399780-13399818,-
ENST00000473663	310	338	0.28785	0.0159015	chr16,1938977-1939005,-
ENST00000462107	1242	1272	0.396	0.0159015	chr7,100632082-100632094,100631928-100631945,-
ENST00000424122	1867	1933	0.28325	0.00257394	chr2,74493620-74493686,+
ENST00000566581	393	462	0.33895	3.39e-05	chr15,34365100-34365169,-
ENST00000613687	8320	8355	0.26995	0.0159015	KI270857.1,1322193-1322228,-
ENST00000511348	1049	1077	0.27635	0.0159015	chr4,99948852-99948880,-
ENST00000544442	548	575	0.3537	0.0159015	chr12,121345839-121345846,121342050-121342069,-
ENST00000563683	350	407	0.3266	0.0159015	chr16,30763225-30763282,+
ENST00000428878	2720	2742	0.29345	0.0159015	chr7,139596766-139596788,-
ENST00000344697	1354	1379	0.28565	0.0159015	chr3,43080399-43080424,-
ENST00000451211	577	614	0.3014	0.00257394	chr21,46648482-46648519,+
ENST00000335007	201	232	0.28536	0.00257394	chr12,110742667-110742698,-
ENST00000620794	44	77	0.36915	0.00257394	chr13,110646029-110646062,-
ENST00000458142	1362	1387	0.26545	0.0159015	chr7,5500533-5500558,-
ENST00000467712	784	804	0.24995	0.0159015	chr1,1310976-1310996,+
ENST00000443276	415	435	0.2454	0.0159015	chr11,75457693-75457709,75456813-75456816,-
ENST00000417916	365	403	0.2672	0.0159015	GL000252.2,2976698-2976736,-
ENST00000475696	962	986	0.26265	0.0159015	chr2,219247514-219247535,219247662-219247664,+
ENST00000508177	2692	2730	0.3546	0.000329294	chr5,142000928-142000966,-
ENST00000594893	894	919	0.33685	0.0159015	chr19,15400986-15401011,-
ENST00000477943	312	348	0.3202	0.000329294	chr14,69885793-69885829,-
ENST00000502904	2021	2063	0.4189	3.39e-05	chr5,179616145-179616187,-
ENST00000301332	3092	3118	0.27485	0.0159015	chr8,144473648-144473674,+
ENST00000428413	1080	1107	0.29195	0.0159015	chr3,47426055-47426082,-
ENST00000558379	1686	1707	0.2785	0.0159015	chr15,70054551-70054572,-
ENST00000552321	187	246	0.42045	3.39e-05	chr17,7013417-7013476,+
ENST00000315491	193	215	0.3313	0.0159015	chr16,89932583-89932605,+
ENST00000531032	401	431	0.27045	0.0159015	chr8,144424778-144424808,-
ENST00000397120	1952	2004	0.3157	0.00257394	chr14,23561355-23561407,-
ENST00000429051	338	375	0.32175	0.00257394	chr1,28535262-28535299,+
ENST00000442218	1846	1865	0.23035	0.0159015	chr12,47781589-47781608,+
ENST00000284073	223	255	0.3382	0.00257394	chr17,57256756-57256788,+
ENST00000372622	240	273	0.36355	0.000329294	chr20,45792743-45792747,45793921-45793949,+
ENST00000358528	2181	2204	0.2618	0.0159015	chr1,114723979-114724002,-
ENST00000416391	680	718	0.36015	0.000329294	chr16,3137595-3137633,+
ENST00000588692	712	738	0.30427	0.0159015	chr19,14410216-14410236,14409976-14409981,-
ENST00000434417	368	395	0.3217	0.0159015	chr16,30408148-30408175,+
ENST00000619071	129	150	0.2738	0.0159015	chr7,100582054-100582075,-
ENST00000608107	349	400	0.30315	0.0159015	chr3,124859250-124859301,-
ENST00000303270	424	476	0.3209	0.00257394	chr5,177303235-177303287,-
ENST00000338034	2978	3016	0.37225	0.00257394	chr17,12992523-12992561,-
ENST00000372727	622	659	0.3695	0.0159015	chr20,45367023-45367060,+
ENST00000621632	507	526	0.22841	0.0159015	chr14,94079349-94079368,-
ENST00000477455	257	305	0.38373	3.39e-05	chr2,74205833-74205881,+
ENST00000449592	3507	3527	0.25445	0.0159015	chr12,121778108-121778128,+
ENST00000489094	1638	1673	0.29275	0.00257394	chr7,74544768-74544802,74545744-74545744,+
ENST00000612472	1778	1807	0.27487	0.0159015	chr21,45265081-45265110,-
ENST00000475687	1789	1810	0.24855	0.0159015	chr7,100858887-100858908,+
ENST00000553600	710	747	0.32625	0.00257394	chr14,23645161-23645198,+
ENST00000588522	1828	1866	0.36594	0.00257394	chr19,45771568-45771599,45771390-45771396,-
ENST00000565290	665	699	0.2866	0.0159015	chr16,29464212-29464246,+
ENST00000510434	544	576	0.2518	0.0159015	chr1,2408509-2408541,-
ENST00000349505	172	192	0.30015	0.0159015	chr22,50250773-50250793,-
ENST00000425690	884	918	0.37006	0.00257394	chr19,44649966-44650000,+
ENST00000534164	2212	2243	0.2907	0.00257394	chr16,14921500-14921527,14922001-14922004,+
ENST00000505237	402	431	0.2712	0.00257394	chr3,129586172-129586180,129586028-129586048,-
ENST00000596686	389	447	0.34336	0.0159015	chr19,45778493-45778530,45778200-45778220,-
ENST00000373988	5676	5698	0.313	0.0159015	chrX,71239949-71239971,-
ENST00000240333	1300	1341	0.32535	0.000329294	chr17,49701452-49701493,-
ENST00000588328	319	340	0.38082	0.0159015	chr19,33401839-33401860,-
ENST00000502401	39	89	0.33553	0.00257394	chr4,77028755-77028761,77030783-77030826,+
ENST00000477680	1028	1077	0.26855	0.0159015	chr7,4786387-4786428,4787634-4787641,+
ENST00000431385	47	73	0.24495	0.00257394	chr2,111494948-111494974,-
ENST00000379143	160	203	0.30335	0.00257394	chr20,5119824-5119867,-
ENST00000556550	2424	2480	0.35381	0.000329294	chr14,23645468-23645524,+
ENST00000351365	1378	1403	0.2505	0.0159015	chr18,79903432-79903457,-
ENST00000572214	71	124	0.3344	0.00257394	chr17,2039763-2039816,+
ENST00000344147	754	814	0.41678	0.000329294	chr1,31364085-31364145,+
ENST00000478206	324	343	0.23715	0.0159015	chr3,9923995-9924014,+
ENST00000611732	1383	1425	0.44031	0.000329294	chr20,36591984-36592026,+
ENST00000591979	61	87	0.30236	0.0159015	chr19,44662338-44662364,+
ENST00000265093	549	574	0.26465	0.0159015	chr5,173034668-173034693,+
ENST00000540324	1535	1585	0.34275	0.00257394	chr12,122979747-122979797,+
ENST00000414664	408	439	0.24925	0.00257394	chr20,35632544-35632575,-
ENST00000510058	58	84	0.32495	0.0159015	chr6,41941683-41941709,-
ENST00000409644	4648	4668	0.26505	0.0159015	chr17,1733685-1733705,+
ENST00000425451	414	467	0.32315	0.000329294	chr12,47797384-47797406,47795737-47795767,-
ENST00000304271	1293	1318	0.32345	0.0159015	chr11,68262080-68262105,-
ENST00000546206	647	667	0.2783	0.0159015	chr16,18794615-18794635,-
ENST00000427078	570	601	0.2687	0.00257394	chr9,125559738-125559769,-
ENST00000336470	1057	1092	0.26635	0.00257394	chrX,54551622-54551657,+
ENST00000534003	86	141	0.32885	2.86e-06	chr11,47767146-47767201,-
ENST00000463739	935	956	0.24465	0.0159015	chr7,102468175-102468187,102468263-102468271,+
ENST00000592763	3641	3670	0.2749	0.0159015	chr19,10685540-10685569,+
ENST00000575998	368	406	0.28117	0.000329294	chr17,2040314-2040352,+
ENST00000475687	3243	3268	0.34315	0.0159015	chr7,100866124-100866149,+
ENST00000574902	1885	1922	0.30245	0.0159015	chr16,3141480-3141517,+
ENST00000359543	1309	1349	0.3298	0.00257394	chr16,10532270-10532310,-
ENST00000361771	3118	3137	0.2281	0.0159015	chr1,27307087-27307106,+
ENST00000564258	821	856	0.35836	0.00257394	chr15,40809916-40809951,+
ENST00000540949	45	75	0.3127	0.0159015	chr12,6493251-6493251,6492943-6492972,-
ENST00000326134	527	567	0.36585	2.86e-06	chr8,144180431-144180471,+
ENST00000394035	968	995	0.297	0.0159015	chr7,100154680-100154707,-
ENST00000434354	1772	1799	0.32614	0.00257394	chr12,7209769-7209796,+
ENST00000424362	4038	4093	0.3073	0.00257394	chr3,9747341-9747396,+
ENST00000588806	787	821	0.36775	0.000329294	chr17,42521104-42521138,+
ENST00000434570	1543	1572	0.44555	0.00257394	chr22,20065288-20065317,+
ENST00000601091	1793	1825	0.30635	0.0159015	chr19,48132982-48132983,48131141-48131171,-
ENST00000288599	4589	4623	0.28265	0.00257394	chr2,24768339-24768373,+
ENST00000393958	1163	1183	0.2533	0.0159015	chr11,66866283-66866303,-
ENST00000565525	244	273	0.3216	0.0159015	chr16,30192969-30192998,-
ENST00000481012	778	801	0.2591	0.0159015	chr14,105460792-105460815,+
ENST00000570947	255	291	0.27615	0.0159015	chr17,82943890-82943926,-
ENST00000379198	2668	2706	0.4037	3.39e-05	chr1,1234932-1234970,+
ENST00000245222	1620	1653	0.2937	0.0159015	chr19,48629062-48629095,+
ENST00000564285	673	744	0.31805	0.000329294	chr16,731565-731630,730995-731000,-
ENST00000450783	291	320	0.2927	0.00257394	chr1,231522571-231522600,-
ENST00000590367	933	956	0.3075	0.0159015	chr17,44864987-44865010,-
ENST00000354958	9882	9915	0.30925	0.00257394	chr8,143919989-143920022,-
ENST00000393824	1814	1838	0.27235	0.0159015	chr7,102282717-102282741,+
ENST00000350092	1724	1748	0.2509	0.0159015	chr19,810877-810901,+
ENST00000557809	454	485	0.3339	0.00257394	chr14,24117010-24117041,+
ENST00000559115	599	630	0.3339	0.00257394	chr14,24117010-24117041,+
ENST00000462551	197	224	0.26465	0.0159015	chr2,73946755-73946782,+
ENST00000537601	109	152	0.30035	0.0159015	chr11,67468048-67468091,-
ENST00000342018	601	622	0.2388	0.0159015	chr9,133050803-133050824,+
ENST00000568237	17	69	0.3046	0.000329294	chr16,69424799-69424851,+
ENST00000439780	344	376	0.28695	0.00257394	chr2,238016606-238016633,238025342-238025346,+
ENST00000485361	93	119	0.32228	0.00257394	chr3,48631282-48631308,-
ENST00000576996	75	112	0.33845	0.00257394	chr17,82870242-82870279,+
ENST00000509465	298	337	0.32565	0.000329294	chr4,968519-968558,-
ENST00000392079	328	401	0.33675	0.00257394	chr19,38905383-38905456,+
ENST00000465825	2115	2140	0.2681	0.0159015	chr17,12993687-12993712,-
ENST00000393987	234	258	0.24205	0.0159015	chr6,43226356-43226380,-
ENST00000531659	151	170	0.25505	0.0159015	chr11,64359419-64359438,+
ENST00000452961	377	412	0.34936	0.0159015	chr3,184366743-184366778,+
ENST00000593959	140	163	0.3176	0.00257394	chr19,45854430-45854453,-
ENST00000610190	482	511	0.31609	0.0159015	chr17,2680168-2680197,+
ENST00000423611	206	236	0.29055	0.0159015	chr3,38136902-38136932,-
ENST00000584026	136	174	0.3288	0.00257394	chr17,68037109-68037147,+
ENST00000558194	5893	5914	0.24029	0.0159015	chr15,64688764-64688785,-
ENST00000372826	266	292	0.35515	0.0159015	chr20,44938074-44938100,+
ENST00000568684	536	560	0.24875	0.0159015	chr16,69929488-69929512,+
ENST00000486797	182	241	0.32571	0.00257394	chr9,35738752-35738762,35738584-35738632,-
ENST00000394067	998	1029	0.253	0.0159015	chr11,66263725-66263747,66263851-66263859,+
ENST00000302754	275	306	0.3077	0.0159015	chr19,12791770-12791801,+
ENST00000378103	1254	1292	0.3208	0.0159015	chr9,35741690-35741728,-
ENST00000471448	92	120	0.28244	0.0159015	chr7,1155558-1155586,-
ENST00000546289	773	803	0.2437	0.0159015	chr12,122930125-122930155,-
ENST00000216124	486	521	0.26985	0.00257394	chr22,50627652-50627687,-
ENST00000480134	398	418	0.2308	0.0159015	chr1,33014556-33014576,-
ENST00000412417	363	397	0.275	0.00257394	chr7,101237365-101237398,101234373-101234373,-
ENST00000604729	4923	4946	0.2855	0.0159015	chr10,73799451-73799474,+
ENST00000467906	3321	3356	0.28293	0.0159015	chr6,43074804-43074839,+
ENST00000286091	616	679	0.26935	0.0159015	chr7,149019021-149019084,-
ENST00000526481	510	538	0.42592	0.0159015	chr8,11842646-11842674,-
ENST00000536222	608	646	0.32785	0.00257394	chr17,48056552-48056590,+
ENST00000400181	2167	2196	0.30006	0.0159015	chr1,23079560-23079589,+
ENST00000468122	249	287	0.32885	0.000329294	chr2,238444497-238444535,+
ENST00000374384	1158	1189	0.43317	0.00257394	chr20,35303578-35303609,-
ENST00000564677	205	238	0.30864	0.0159015	chr15,72345677-72345685,72345526-72345550,-
ENST00000527034	1900	1927	0.2775	0.00257394	chr17,44209401-44209428,-
ENST00000544691	1275	1301	0.2844	0.0159015	chr14,24439972-24439998,-
ENST00000563392	838	893	0.3541	0.000329294	chr16,70329440-70329469,70329831-70329856,+
ENST00000461188	4170	4212	0.35025	0.00257394	chr20,436463-436505,-
ENST00000341116	231	255	0.24405	0.0159015	chr22,37023877-37023901,+
ENST00000620121	4266	4320	0.27715	0.0159015	chr20,32436783-32436837,+
ENST00000264932	1258	1284	0.28105	0.00257394	chr5,235222-235248,+
ENST00000332231	1578	1620	0.45153	0.000329294	chr11,992595-992637,+
ENST00000320936	346	371	0.251	0.0159015	chr19,1271384-1271409,+
ENST00000602138	424	452	0.40473	0.0159015	chr19,43526299-43526327,-
ENST00000420886	2422	2471	0.41591	0.0159015	chr12,123320719-123320768,-
ENST00000219204	1003	1039	0.31755	0.0159015	chr16,57252508-57252544,+
ENST00000325468	2218	2248	0.2719	0.00257394	chr11,45928792-45928822,+
ENST00000372023	308	341	0.3203	0.000329294	chr20,47310168-47310201,-
ENST00000443276	107	214	0.36135	0.00257394	chr11,75477638-75477745,-
ENST00000535222	819	855	0.26915	0.00257394	chr11,61416382-61416418,-
ENST00000599996	387	415	0.32818	0.0159015	chr19,38944969-38944988,38942743-38942751,-
ENST00000536689	2452	2480	0.2781	0.00257394	chr19,10555154-10555182,-
ENST00000472831	969	990	0.24005	0.0159015	chr5,177466772-177466792,177460703-177460703,-
ENST00000630343	297	332	0.3117	0.00257394	KI270872.1,77065-77100,-
ENST00000373537	1312	1337	0.32625	0.0159015	chr20,37518153-37518178,-
ENST00000585788	377	412	0.2666	0.0159015	chr19,3539632-3539667,-
ENST00000415496	5281	5305	0.2504	0.0159015	chr16,4689850-4689874,+
ENST00000571094	247	267	0.29115	0.0159015	chr17,81237017-81237037,-
ENST00000601582	330	349	0.2299	0.00257394	chr19,45842384-45842403,-
ENST00000495794	394	440	0.3359	0.00257394	chr5,889607-889653,-
ENST00000422719	203	223	0.25115	0.0159015	chr2,203395733-203395753,+
ENST00000394003	578	627	0.3718	3.39e-05	chr2,74378000-74378019,74377697-74377726,-
ENST00000458387	1410	1448	0.2985	0.00257394	chr21,46664653-46664691,+
ENST00000529462	192	230	0.26925	0.0159015	chr8,144413237-144413271,144412943-144412946,-
ENST00000555155	1318	1356	0.3084	0.00257394	chr15,90961771-90961809,+
ENST00000462924	917	952	0.33405	0.00257394	chr10,97455727-97455762,+
ENST00000380113	539	570	0.29185	0.0159015	chr20,3218568-3218599,+
ENST00000544866	179	203	0.26661	0.0159015	chr6,170583512-170583536,-
ENST00000360938	1681	1708	0.2891	0.0159015	chr21,38822870-38822897,+
ENST00000347557	2073	2108	0.26575	0.0159015	chr22,31095603-31095609,31096733-31096761,+
ENST00000634091	3520	3545	0.32775	0.00257394	KI270832.1,138782-138807,+
ENST00000582514	745	779	0.24625	0.0159015	chr17,17810556-17810590,+
ENST00000301015	7961	7996	0.313	0.00257394	chr16,88715422-88715457,-
ENST00000519065	1680	1731	0.40545	0.000329294	chr6,113943375-113943426,-
ENST00000377038	5270	5303	0.31865	0.00257394	chr1,10457251-10457284,-
ENST00000593925	1794	1834	0.325	0.00257394	chr19,58472878-58472918,+
ENST00000361361	1050	1084	0.2641	0.0159015	chr1,155253672-155253706,-
ENST00000555914	1102	1131	0.3131	0.0159015	chr14,21211140-21211169,-
ENST00000320936	319	338	0.24785	0.0159015	chr19,1271357-1271376,+
ENST00000622357	388	409	0.2709	0.0159015	chr9,127894516-127894537,-
ENST00000420826	117	144	0.2939	0.0159015	chr17,75182840-75182867,-
ENST00000457828	2714	2751	0.28735	0.00257394	chr21,46190763-46190800,-
ENST00000397983	237	258	0.258	0.0159015	chr19,7909759-7909780,+
ENST00000474883	404	429	0.2858	0.0159015	chr20,17954068-17954093,-
ENST00000372189	1584	1617	0.30525	0.00257394	chr9,131626080-131626113,-
ENST00000593283	406	425	0.24785	0.0159015	chr19,1271357-1271376,+
ENST00000362058	1564	1594	0.2606	0.0159015	chr1,16630105-16630135,-
ENST00000370782	3406	3428	0.2427	0.00257394	chr10,97458428-97458450,-
ENST00000533123	1538	1576	0.29675	0.00257394	chr11,6394325-6394363,+
ENST00000472176	122	153	0.27235	0.00257394	chr6,44229710-44229741,+
ENST00000569110	588	610	0.26005	0.0159015	chr16,2084628-2084650,+
ENST00000464010	614	650	0.272	0.00257394	chr6,5109174-5109210,-
ENST00000474849	116	167	0.28375	0.00257394	chr2,97094701-97094705,97084231-97084277,-
ENST00000530459	201	251	0.37188	0.00257394	chr6,1960814-1960864,-
ENST00000526231	193	216	0.2677	0.0159015	chr8,144383113-144383136,+
ENST00000485369	385	404	0.23695	0.0159015	chr10,101582823-101582842,-
ENST00000303915	2903	2939	0.282	0.0159015	chr7,100070513-100070549,-
ENST00000457584	651	673	0.24963	0.0159015	chr17,7689278-7689300,+
ENST00000512041	487	523	0.2818	0.0159015	chr17,49409117-49409153,-
ENST00000262854	13978	14006	0.3366	0.00257394	chrX,53532831-53532859,-
ENST00000264005	620	651	0.2644	0.0159015	chr16,67942490-67942521,-
ENST00000458031	310	335	0.2828	0.0159015	chr3,51978001-51978026,+
ENST00000371946	1502	1527	0.24205	0.0159015	chr1,46558610-46558635,-
ENST00000615292	2067	2102	0.3049	0.0159015	chr11,34140506-34140541,+
ENST00000484651	1129	1167	0.3111	0.000329294	chr4,1728405-1728443,+
ENST00000555510	209	230	0.27167	0.0159015	chr14,23562300-23562321,-
ENST00000638953	95	124	0.2997	0.0159015	chr20,45416237-45416266,+
ENST00000296266	4028	4066	0.34015	0.00257394	chr3,129520222-129520260,+
ENST00000429283	1354	1383	0.37407	0.000329294	chr2,232329861-232329890,+
ENST00000527917	43	92	0.32307	0.00257394	chr11,985426-985475,+
ENST00000417578	267	296	0.2691	0.0159015	chr20,38431041-38431050,38426484-38426503,-
ENST00000338820	1363	1384	0.25055	0.0159015	chr10,72335806-72335827,-
ENST00000335312	1284	1319	0.29835	0.00257394	chr19,3648625-3648641,3647368-3647386,-
ENST00000273179	285	323	0.39817	0.0159015	chr3,37957135-37957143,37964571-37964600,+
ENST00000633287	1412	1436	0.24875	0.0159015	KI270832.1,24582-24606,-
ENST00000432137	204	228	0.24425	0.0159015	chr9,15527456-15527480,-
ENST00000547807	495	523	0.34765	0.0159015	chr12,49325613-49325641,+
ENST00000434055	613	648	0.24175	0.0159015	chr2,74371537-74371550,74371155-74371176,-
ENST00000589494	304	326	0.28735	0.0159015	chr19,4859952-4859974,-
ENST00000261817	670	693	0.2388	0.0159015	chr12,121915887-121915910,+
ENST00000476924	81	119	0.35212	0.000329294	chr2,227325301-227325339,+
ENST00000569453	1248	1290	0.2773	0.0159015	chr16,89962059-89962101,+
ENST00000293968	1047	1066	0.23875	0.0159015	chr16,2445594-2445613,+
ENST00000564709	844	874	0.2653	0.00257394	chr16,1781362-1781392,-
ENST00000474964	2433	2466	0.2872	0.0159015	chr3,127620789-127620822,+
ENST00000416067	273	304	0.2908	0.0159015	chr21,9070270-9070301,-
ENST00000581085	1204	1226	0.34206	0.0159015	chr17,75490266-75490288,+
ENST00000347992	2494	2532	0.28941	0.000329294	chr17,4893306-4893309,4893434-4893468,+
ENST00000416600	9504	9531	0.30805	0.0159015	chr20,3874031-3874058,+
ENST00000521193	782	821	0.3795	3.39e-05	chr8,143324549-143324588,-
ENST00000470968	353	381	0.29764	0.0159015	chr1,43365186-43365195,43364990-43365008,-
ENST00000498402	1057	1090	0.2648	0.0159015	chr1,46285719-46285752,-
ENST00000368352	1793	1819	0.3103	0.00257394	chr1,155325424-155325450,+
ENST00000405636	692	719	0.2798	0.0159015	chr19,44894011-44894038,+
ENST00000251047	1493	1541	0.36436	0.000329294	chr18,59347513-59347560,59346051-59346051,-
ENST00000445139	256	288	0.25665	0.0159015	chr20,2654449-2654481,+
ENST00000356135	887	925	0.30332	0.00257394	chr11,68070776-68070814,-
ENST00000527188	225	301	0.33685	0.00257394	chr6,44139572-44139609,44139708-44139746,+
ENST00000551116	904	941	0.32705	0.0159015	chr12,57516715-57516752,-
ENST00000573618	345	367	0.24815	0.0159015	chr16,11839879-11839901,-
ENST00000404251	2779	2833	0.37643	0.00257394	chr7,73476973-73477027,-
ENST00000528494	1442	1475	0.3217	0.00257394	chr11,46667774-46667807,+
ENST00000361144	1053	1091	0.32965	0.00257394	chr1,15056200-15056238,+
ENST00000569976	35	70	0.28205	0.00257394	chr16,18801479-18801514,-
ENST00000552692	319	340	0.23865	0.0159015	chr12,55727207-55727228,-
ENST00000591092	603	639	0.39409	0.00257394	chr19,5927968-5927970,5925704-5925737,-
ENST00000337231	2560	2590	0.30659	0.0159015	chr17,75004824-75004854,+
ENST00000219535	223	263	0.37285	0.000329294	chr16,721364-721404,+
ENST00000613322	1053	1085	0.2529	0.0159015	chr10,70115022-70115054,-
ENST00000549484	281	318	0.3565	0.00257394	chr14,19066019-19066056,+
ENST00000572919	1117	1143	0.41445	0.00257394	chr17,3610884-3610910,-
ENST00000484751	340	361	0.3198	0.0159015	chr7,66948679-66948694,66950952-66950957,+
ENST00000399219	103	170	0.34872	0.00257394	chr9,136412020-136412087,+
ENST00000416293	547	597	0.37183	0.00257394	chr12,111790473-111790523,+
ENST00000441402	1225	1252	0.2999	0.0159015	chr1,32102553-32102580,+
ENST00000321105	2761	2782	0.30083	0.0159015	chr17,18277935-18277956,-
ENST00000456420	138	196	0.371	2.86e-06	chr16,636094-636102,635725-635774,-
ENST00000634702	1903	1942	0.3683	0.000329294	chr2,101866560-101866579,101867212-101867231,+
ENST00000392078	1699	1754	0.31895	0.00257394	chr1,171532555-171532610,+
ENST00000544724	2487	2512	0.2309	0.0159015	chr12,121899757-121899782,+
ENST00000569959	661	697	0.36791	0.00257394	chr16,30197277-30197313,+
ENST00000620088	560	591	0.2988	0.0159015	chrX,153592612-153592643,-
ENST00000371222	2209	2242	0.35517	0.00257394	chr1,58782086-58782119,-
ENST00000618612	1448	1497	0.67205	4.44e-16	chr20,1369000-1369049,-
ENST00000409868	671	706	0.24175	0.0159015	chr2,74371537-74371550,74371155-74371176,-
ENST00000549983	704	739	0.28	0.00257394	chr12,53314298-53314306,53309695-53309721,-
ENST00000308344	1006	1058	0.2986	0.000329294	chr7,101232404-101232456,-
ENST00000357852	1040	1072	0.30728	0.0159015	chr22,31617012-31617044,+
ENST00000491117	814	850	0.34682	0.000329294	chr7,2731086-2731122,-
ENST00000316543	2024	2052	0.26687	0.0159015	chr12,125142225-125142253,+
ENST00000476326	1134	1167	0.33462	0.00257394	chr21,42850036-42850069,-
ENST00000302754	690	711	0.28915	0.0159015	chr19,12792185-12792206,+
ENST00000343373	1506	1528	0.30968	0.0159015	chr19,45777519-45777541,-
ENST00000525051	1238	1278	0.39645	2.86e-06	chr8,143791991-143792002,143791412-143791440,-
ENST00000615296	1048	1144	0.36705	3.39e-05	chr15,101393304-101393400,-
ENST00000255681	875	898	0.279	0.0159015	chr11,63999530-63999539,63999391-63999404,-
ENST00000529332	1003	1029	0.37875	0.0159015	chr14,24192711-24192737,-
ENST00000561593	588	609	0.25145	0.0159015	chr16,67833750-67833751,67832526-67832545,-
ENST00000451562	55	97	0.42175	0.000329294	chr7,44796734-44796776,+
ENST00000297440	1215	1236	0.26625	0.0159015	chr7,754759-754780,+
ENST00000575283	495	547	0.34015	0.000329294	chr16,24939375-24939427,-
ENST00000517382	293	317	0.2483	0.0159015	chr16,67164024-67164048,+
ENST00000416108	332	374	0.37287	0.00257394	chr20,35732088-35732130,-
ENST00000404875	1688	1716	0.27613	0.0159015	chr9,131521392-131521420,+
ENST00000397771	2020	2053	0.2835	0.0159015	chr22,29793404-29793437,-
ENST00000612353	267	287	0.2364	0.0159015	chr1,156294894-156294914,-
ENST00000304189	1447	1477	0.3092	0.00257394	chr20,845870-845900,+
ENST00000442215	1223	1252	0.41882	0.00257394	chr3,47495666-47495695,-
ENST00000640595	251	281	0.30405	0.00257394	KV766198.1,16901-16931,-
ENST00000411547	375	407	0.30086	0.0159015	chr2,203395755-203395780,203396785-203396791,+
ENST00000402472	413	453	0.28875	0.00257394	chr22,50177104-50177144,+
ENST00000534366	659	746	0.39985	2.86e-06	chr8,144180496-144180523,144190784-144190843,+
ENST00000626459	1948	2007	0.50636	2.86e-06	chr6,138914702-138914761,-
ENST00000230323	1627	1665	0.2948	0.00257394	chr6,41684667-41684705,-
ENST00000428843	658	684	0.2908	0.00257394	chr2,130370061-130370087,+
ENST00000344956	2058	2094	0.41492	0.0159015	chr19,44662475-44662511,+
ENST00000438799	686	708	0.26125	0.0159015	chr2,241163292-241163314,+
ENST00000598271	509	545	0.32994	0.00257394	chr19,46755454-46755490,+
ENST00000404371	1918	1954	0.26635	0.00257394	chr2,10784121-10784157,-
ENST00000401886	1091	1117	0.2482	0.00257394	chr22,20064890-20064916,+
ENST00000377264	6301	6320	0.2557	0.0159015	chr11,64894583-64894602,-
ENST00000475978	3205	3243	0.3513	0.000329294	chr1,248811331-248811369,-
ENST00000487278	283	314	0.27835	0.0159015	chr10,73797121-73797152,+
ENST00000618196	1860	1883	0.23795	0.0159015	chr22,40418905-40418928,-
ENST00000248248	3184	3209	0.2758	0.0159015	chr16,77199498-77199523,+
ENST00000512289	2278	2333	0.40895	2.86e-06	chr4,1339965-1340020,+
ENST00000422373	4442	4479	0.32135	0.000329294	chrX,154359319-154359356,-
ENST00000353383	6900	6938	0.3061	0.0159015	chr17,17810691-17810729,+
ENST00000340309	1231	1253	0.30665	0.0159015	chr20,50082407-50082429,-
ENST00000396153	2436	2456	0.30985	0.0159015	chr1,50441389-50441409,-
ENST00000494097	1924	1946	0.30395	0.0159015	chr22,17738130-17738152,-
ENST00000602795	321	373	0.3616	3.39e-05	chr20,58986796-58986848,+
ENST00000257848	429	467	0.3285	0.00257394	chr12,57769362-57769400,-
ENST00000382895	5229	5280	0.3061	0.00257394	chr4,1979609-1979660,+
ENST00000320785	810	833	0.25435	0.0159015	chr17,5002487-5002510,+
ENST00000409858	717	740	0.2727	0.0159015	chr9,137078990-137079013,+
ENST00000481470	6093	6128	0.342	0.00257394	chr3,58171847-58171882,+
ENST00000576955	1241	1274	0.28985	0.0159015	chr17,7235708-7235741,-
ENST00000560564	134	161	0.2955	0.0159015	chr15,64989786-64989813,-
ENST00000440176	700	727	0.2393	0.000329294	chr3,38126662-38126689,-
ENST00000376521	1354	1402	0.28915	0.00257394	chrX,48904829-48904877,-
ENST00000372190	4734	4755	0.2814	0.0159015	chr9,131578068-131578089,-
ENST00000575576	213	233	0.24235	0.0159015	chr16,3024266-3024286,+
ENST00000392474	3	32	0.34385	0.0159015	chr12,121274500-121274529,-
ENST00000446820	1131	1155	0.27156	0.0159015	chr7,76502339-76502363,+
ENST00000427751	845	877	0.3251	0.0159015	chr8,22098223-22098255,+
ENST00000611688	240	264	0.29365	0.0159015	chr19,12738640-12738658,12745377-12745382,+
ENST00000588907	498	520	0.29888	0.0159015	chr19,1918140-1918162,+
ENST00000599686	2548	2575	0.28255	0.0159015	chr19,15423156-15423183,-
ENST00000359624	595	620	0.27205	0.0159015	chr21,43066296-43066321,-
ENST00000507010	568	589	0.25125	0.0159015	chr4,82358776-82358797,-
ENST00000377807	1993	2025	0.2845	0.0159015	chr20,17627348-17627373,17625596-17625602,-
ENST00000405640	2525	2558	0.2828	0.0159015	chr22,19850373-19850406,-
ENST00000487019	253	273	0.2393	0.0159015	chr11,64805167-64805187,-
ENST00000368902	770	791	0.30665	0.0159015	chr1,151169039-151169060,+
ENST00000458387	179	208	0.32677	0.0159015	chr21,46636905-46636934,+
ENST00000471037	171	206	0.25185	0.0159015	chr22,30344949-30344984,-
ENST00000554849	527	560	0.28805	0.00257394	chr14,20996544-20996577,+
ENST00000524249	321	345	0.28046	0.0159015	chr2,46541834-46541858,-
ENST00000455605	1764	1802	0.27765	0.00257394	chr6,43521376-43521414,+
ENST00000311635	5332	5362	0.43417	0.00257394	chr16,87327559-87327589,-
ENST00000219837	513	548	0.31855	0.00257394	chr16,19714567-19714602,-
ENST00000397983	126	171	0.32305	0.000329294	chr19,7904010-7904055,+
ENST00000599418	2116	2165	0.3199	0.000329294	chr19,38942335-38942384,-
ENST00000301021	2013	2034	0.23985	0.0159015	chr16,88862484-88862505,+
ENST00000431818	4105	4126	0.31419	0.0159015	chr3,129520198-129520219,+
ENST00000373473	1359	1379	0.24815	0.0159015	chr20,37871995-37872015,+
ENST00000413137	1257	1295	0.25745	0.0159015	chr22,29260164-29260202,-
ENST00000489705	66	100	0.3526	0.00257394	chr1,244854404-244854438,-
ENST00000444574	67	96	0.3031	0.0159015	chr13,98482265-98482280,98475345-98475358,-
ENST00000595753	582	611	0.30061	0.0159015	chr19,16568069-16568098,-
ENST00000590762	708	752	0.34575	0.000329294	chr17,75840507-75840542,75840321-75840329,-
ENST00000590665	137	176	0.33025	0.000329294	chr18,46095081-46095120,-
ENST00000429972	8178	8214	0.307	0.00257394	chr3,58170999-58171035,+
ENST00000496259	3062	3100	0.31425	0.000329294	chr7,149733870-149733908,+
ENST00000541778	1629	1666	0.34011	0.00257394	chr12,6561682-6561719,-
ENST00000601091	3470	3494	0.25035	0.0159015	chr19,48119154-48119178,-
ENST00000511526	1327	1374	0.3214	0.00257394	chr3,128912535-128912582,+
ENST00000573166	3059	3094	0.34664	0.0159015	chr17,2060988-2061023,-
ENST00000487620	2288	2324	0.282	0.0159015	chr7,100070513-100070549,-
ENST00000441936	451	483	0.3165	0.000329294	chr22,46793536-46793568,+
ENST00000258200	1182	1235	0.42555	2.86e-06	chr16,67163700-67163753,+
ENST00000257013	408	435	0.25945	0.0159015	chrX,135032773-135032800,+
ENST00000394035	1086	1136	0.3253	0.000329294	chr7,100154539-100154589,-
ENST00000376561	1629	1648	0.2579	0.0159015	chr11,70435078-70435097,+
ENST00000416823	518	540	0.2594	0.0159015	chr22,29308293-29308315,+
ENST00000413561	464	499	0.28377	0.0159015	chrX,48904972-48905007,-
ENST00000451964	696	732	0.3009	0.00257394	chr22,38298786-38298788,38298170-38298203,-
ENST00000566732	1639	1658	0.2476	0.0159015	chr16,84180206-84180225,-
ENST00000535977	1472	1505	0.3108	0.0159015	chr16,628026-628059,+
ENST00000545009	2307	2335	0.29595	0.0159015	chr16,4750919-4750947,-
ENST00000525777	438	457	0.2385	0.0159015	chr8,11809693-11809712,+
ENST00000591084	509	550	0.3559	3.39e-05	chr19,35742700-35742741,-
ENST00000544125	200	254	0.3555	3.39e-05	chr12,68843741-68843795,+
ENST00000597307	514	534	0.25054	0.0159015	chr19,6456443-6456463,-
ENST00000564011	285	305	0.22975	0.0159015	chr16,25128497-25128517,+
ENST00000567751	217	257	0.382	0.00257394	chr16,57431151-57431180,57430329-57430339,-
ENST00000635589	1217	1252	0.33154	0.00257394	chrX,48904484-48904519,-
ENST00000427751	236	260	0.3774	0.0159015	chr8,22094466-22094490,+
ENST00000443829	2323	2343	0.2304	0.0159015	chr3,47007324-47007344,+
ENST00000483511	259	295	0.2869	0.0159015	chr18,9119490-9119526,+
ENST00000580002	1301	1331	0.34655	0.0159015	chr17,18329278-18329286,18328898-18328919,-
ENST00000322347	540	578	0.41185	0.000329294	chr15,74923686-74923724,-
ENST00000580216	318	435	0.33546	0.000329294	chr17,74773576-74773685,74773032-74773039,-
ENST00000587508	450	488	0.34255	0.00257394	chr19,13926833-13926871,+
ENST00000322060	218	264	0.3108	0.000329294	chr12,131930080-131930126,+
ENST00000460110	2207	2226	0.2292	0.0159015	chr7,44385006-44385025,-
ENST00000569825	339	359	0.23845	0.0159015	chr16,70254668-70254688,-
ENST00000302516	297	331	0.32722	0.00257394	chr16,70528888-70528922,+
ENST00000591971	648	689	0.37492	0.000329294	chr19,10461545-10461586,+
ENST00000264758	2081	2105	0.2427	0.0159015	chr4,2926051-2926075,+
ENST00000389328	4372	4413	0.32806	0.000329294	chr8,139730404-139730445,-
ENST00000377759	228	266	0.30758	0.00257394	chr20,17968455-17968493,-
ENST00000314134	2998	3018	0.2427	0.00257394	chr11,45811842-45811862,+
ENST00000304992	5661	5682	0.29545	0.0159015	chr17,1656699-1656720,-
ENST00000495910	3812	3850	0.2773	0.00257394	chr17,31249046-31249084,+
ENST00000337179	287	322	0.2978	0.000329294	chr12,93378169-93378204,+
ENST00000203556	3220	3250	0.30175	0.0159015	chr19,19629764-19629794,-
ENST00000379607	1043	1079	0.35765	0.00257394	chrX,20127866-20127902,-
ENST00000276431	429	473	0.38725	3.39e-05	chr8,23068751-23068751,23043200-23043243,-
ENST00000611770	2445	2491	0.45125	1.98e-07	chr7,102448587-102448633,+
ENST00000222339	2744	2769	0.27365	0.0159015	chr19,42080845-42080870,+
ENST00000256442	1451	1475	0.25705	0.0159015	chr5,69177527-69177551,+
ENST00000417660	311	332	0.24165	0.0159015	GL000255.2,189239-189260,-
ENST00000402746	140	171	0.36609	0.00257394	chr7,2222658-2222689,-
ENST00000428708	279	302	0.24645	0.00257394	chr17,81057925-81057948,+
ENST00000400824	588	627	0.48575	3.39e-05	chr6,167872251-167872290,+
ENST00000464728	484	522	0.3565	0.000329294	chr16,790251-790269,790347-790366,+
ENST00000355674	865	921	0.4549	0.000329294	chr16,11841695-11841714,11839949-11839985,-
ENST00000597036	31	71	0.43492	2.86e-06	chr19,4343741-4343781,+
ENST00000399464	3306	3343	0.3585	3.39e-05	chr17,7321145-7321182,-
ENST00000568369	1195	1215	0.23605	0.00257394	chr16,89791968-89791988,-
ENST00000422370	5069	5100	0.30933	0.00257394	chr19,45147203-45147234,+
ENST00000559340	286	321	0.306	0.0159015	chr19,11113741-11113762,11116094-11116107,+
ENST00000300134	2878	2902	0.24465	0.00257394	chr12,57096540-57096564,-
ENST00000526727	640	671	0.2611	0.0159015	chr11,126407335-126407349,126407574-126407590,+
ENST00000459970	323	368	0.4212	2.86e-06	chr6,36684230-36684275,+
ENST00000493091	4121	4166	0.30605	3.39e-05	chr7,100357791-100357836,+
ENST00000350878	2745	2801	0.2893	0.00257394	chr2,101870355-101870411,+
ENST00000359712	860	901	0.34835	3.39e-05	chr2,9418626-9418645,9414235-9414256,-
ENST00000489696	136	171	0.28875	0.0159015	chr2,227325369-227325404,+
ENST00000429972	5999	6034	0.3336	0.0159015	chr3,58148344-58148364,58148649-58148663,+
ENST00000448097	2016	2040	0.24975	0.0159015	chr17,7847973-7847997,+
ENST00000578865	241	268	0.2836	0.0159015	chr17,75628378-75628405,-
ENST00000536831	3483	3528	0.30711	0.00257394	chr10,97366498-97366543,-
ENST00000429586	2135	2164	0.2376	0.0159015	chr3,184193431-184193452,184193540-184193547,+
ENST00000315423	304	325	0.32725	0.0159015	chr4,2756052-2756073,-
ENST00000468225	1817	1855	0.27888	0.000329294	GL000251.2,2376598-2376636,+
ENST00000551020	285	305	0.23455	0.0159015	chr12,56644782-56644802,-
ENST00000475065	876	937	0.38808	0.00257394	chr7,103322543-103322604,-
ENST00000491441	1330	1383	0.36355	3.39e-05	chr12,49804008-49804061,-
ENST00000278840	1064	1102	0.29315	0.000329294	chr11,61840449-61840487,+
ENST00000602438	132	159	0.2905	0.0159015	chr19,19186914-19186941,-
ENST00000470681	580	640	0.2926	0.00257394	chr19,40743905-40743931,40742737-40742770,-
ENST00000484162	2102	2145	0.3364	0.000329294	chr1,70239461-70239504,+
ENST00000495524	522	556	0.36064	0.00257394	chr9,133359953-133359987,+
ENST00000572557	997	1027	0.2977	0.0159015	chr17,57106321-57106351,+
ENST00000622493	1487	1519	0.291	0.00257394	chr22,19179671-19179703,-
ENST00000595368	328	366	0.335	0.00257394	chr19,39453465-39453503,+
ENST00000361733	1721	1756	0.28837	0.00257394	chr17,63691789-63691824,+
ENST00000530748	4693	4714	0.2361	0.0159015	chr11,57817946-57817967,+
ENST00000311086	701	772	0.41709	0.000329294	chr5,173609249-173609320,-
ENST00000419841	972	996	0.2751	0.0159015	chr7,100155425-100155449,-
ENST00000350198	2666	2697	0.26745	0.00257394	chr2,101873663-101873694,+
ENST00000559991	1201	1239	0.29405	0.00257394	chr15,40472361-40472399,+
ENST00000409813	4209	4235	0.29125	0.0159015	chr2,233470077-233470103,+
ENST00000436066	1019	1056	0.30637	0.00257394	chr19,29674392-29674429,+
ENST00000578663	187	231	0.2749	0.0159015	chr17,47978838-47978882,+
ENST00000346329	1335	1393	0.31	0.00257394	chr11,70429161-70429199,70431191-70431210,+
ENST00000434570	791	821	0.38886	0.0159015	chr22,20056008-20056013,20064542-20064566,+
ENST00000368426	2878	2913	0.2973	0.00257394	chr1,155017806-155017841,+
ENST00000428599	4750	4773	0.27917	0.0159015	chr11,57817912-57817935,+
ENST00000555914	997	1033	0.3392	0.000329294	chr14,21211238-21211274,-
ENST00000563520	640	660	0.2978	0.0159015	chr16,68339522-68339542,+
ENST00000569733	107	130	0.23245	0.0159015	chr16,67541453-67541476,+
ENST00000483667	116	153	0.34485	0.00257394	chr3,49110499-49110536,-
ENST00000586336	493	518	0.28192	0.0159015	chr16,4799699-4799724,-
ENST00000411744	1892	1930	0.30945	0.0159015	chr17,76084006-76084042,76083749-76083750,-
ENST00000545495	1294	1316	0.25081	0.0159015	chr1,161121990-161122012,-
ENST00000525782	224	260	0.348	0.00257394	chr11,32593896-32593932,+
ENST00000529383	1733	1767	0.31015	0.0159015	chr17,44210339-44210373,-
ENST00000568020	2593	2613	0.25715	0.0159015	chr16,87411729-87411749,-
ENST00000439977	1247	1287	0.3738	3.39e-05	chr16,56943164-56943204,+
ENST00000464452	624	656	0.42736	0.000329294	chr20,3912611-3912634,3916927-3916935,+
ENST00000539575	445	465	0.2403	0.0159015	chr12,109581452-109581472,+
ENST00000353214	1369	1428	0.3343	3.39e-05	chr9,124869407-124869439,124873692-124873718,+
ENST00000489906	389	411	0.273	0.0159015	chr5,133975959-133975981,-
ENST00000464852	129	150	0.26845	0.00257394	chr7,5320532-5320534,5320408-5320426,-
ENST00000589338	462	488	0.29738	0.0159015	chr19,55342318-55342344,+
ENST00000528669	1719	1755	0.29355	0.00257394	chr14,24190441-24190477,-
ENST00000563786	845	872	0.3485	0.0159015	chr15,74896205-74896232,+
ENST00000427751	731	767	0.2803	0.0159015	chr8,22098109-22098145,+
ENST00000347159	706	727	0.2424	0.0159015	chr9,78308481-78308502,+
ENST00000433381	1368	1442	0.34495	0.000329294	chr3,50347759-50347808,50347649-50347673,-
ENST00000545799	3151	3189	0.31225	0.00257394	chr22,19037577-19037615,-
ENST00000330503	1292	1313	0.2706	0.0159015	chr5,177513054-177513075,-
ENST00000570101	2874	2904	0.27624	0.00257394	chr16,58666754-58666784,-
ENST00000537638	1460	1493	0.30725	0.0159015	chr12,57498160-57498193,+
ENST00000616392	391	413	0.2673	0.0159015	chr17,37056788-37056810,+
ENST00000337000	722	759	0.3287	0.00257394	chr3,48631230-48631267,-
ENST00000533308	180	207	0.2746	0.0159015	chr11,36274127-36274154,-
ENST00000414351	685	708	0.26905	0.00257394	chr16,3118935-3118958,+
ENST00000419046	691	717	0.28719	0.0159015	chr3,50353243-50353269,+
ENST00000449707	3399	3433	0.39293	0.0159015	chr2,218643505-218643539,-
ENST00000481309	408	436	0.27285	0.0159015	GL000254.2,2256505-2256533,+
ENST00000553546	337	414	0.3169	0.000329294	chr14,24440273-24440350,-
ENST00000273596	108	129	0.25165	0.00257394	chr3,51975175-51975196,+
ENST00000348624	495	524	0.35342	0.00257394	chr7,4783350-4783379,+
ENST00000622831	1308	1327	0.23835	0.0159015	chr10,11870534-11870553,+
ENST00000510267	825	854	0.2928	0.0159015	chr4,2744856-2744885,-
ENST00000517552	180	245	0.39423	0.000329294	chr8,22404696-22404761,+
ENST00000377759	1949	1977	0.33291	0.0159015	chr20,17941890-17941918,-
ENST00000484953	104	142	0.39545	3.39e-05	chr1,228145521-228145559,+
ENST00000372431	732	770	0.3596	0.00257394	chr20,45906283-45906321,-
ENST00000447505	1138	1161	0.2861	0.0159015	GL000253.2,1963170-1963193,+
ENST00000583130	638	670	0.30705	0.0159015	chr17,40264614-40264646,+
ENST00000472073	1366	1392	0.2712	0.000329294	chr22,19138215-19138216,19137408-19137432,-
ENST00000590239	363	382	0.2653	0.0159015	chr19,14413013-14413031,14412678-14412678,-
ENST00000567152	2713	2746	0.2983	0.00257394	chr16,68191424-68191457,+
ENST00000358849	1036	1055	0.2315	0.0159015	chr7,151035897-151035916,+
ENST00000461277	3606	3644	0.32505	0.000329294	chr1,247298414-247298452,-
ENST00000578061	616	681	0.35325	3.39e-05	chr17,63698364-63698429,-
ENST00000223029	101	140	0.32015	3.39e-05	chr7,6009345-6009384,+
ENST00000492067	660	682	0.3	0.0159015	chr1,100990148-100990170,-
ENST00000413654	126	200	0.3313	0.000329294	chr3,48695331-48695405,-
ENST00000436654	334	419	0.3562	0.000329294	chr3,37981914-37981999,+
ENST00000553217	50	87	0.28889	0.0159015	chr12,47964258-47964295,+
ENST00000591250	462	488	0.26185	0.0159015	chr19,38379289-38379315,+
ENST00000562981	415	441	0.26725	0.0159015	chr16,88652450-88652476,-
ENST00000595950	134	158	0.27725	0.0159015	chr19,7639020-7639044,+
ENST00000397938	1528	1550	0.26465	0.0159015	chr22,29296283-29296305,+
ENST00000372599	3937	3970	0.3156	0.0159015	chr9,128917812-128917845,+
ENST00000305699	892	919	0.25555	0.0159015	chr16,89742889-89742916,-
ENST00000569253	167	205	0.29075	0.00257394	chr16,67538465-67538503,+
ENST00000524849	655	748	0.3252	0.00257394	chr11,66845200-66845237,66845500-66845555,+
ENST00000392177	929	952	0.34558	0.0159015	chr6,158771251-158771274,-
ENST00000394531	410	437	0.27495	0.00257394	chr11,64271725-64271752,-
ENST00000636707	551	583	0.31885	0.00257394	chr10,102484296-102484328,-
ENST00000593652	425	465	0.35015	0.00257394	chr19,49909835-49909875,-
ENST00000435926	1654	1732	0.29785	0.00257394	chr11,64796279-64796357,-
ENST00000539890	350	373	0.26305	0.0159015	chr11,61351047-61351070,-
ENST00000431431	1881	1913	0.2683	0.0159015	chr17,77212111-77212143,+
ENST00000579612	303	328	0.35053	0.0159015	chr17,75268126-75268151,-
ENST00000567525	1001	1085	0.365	3.39e-05	chr16,88822589-88822633,88818085-88818124,-
ENST00000320345	2775	2803	0.268	0.00257394	chr17,1494834-1494862,-
ENST00000305233	1474	1539	0.38155	1.98e-07	chr10,132405915-132405980,+
ENST00000409648	2181	2221	0.40745	2.86e-06	chr19,16552320-16552360,-
ENST00000290101	978	997	0.30425	0.0159015	chr1,21611556-21611575,-
ENST00000497209	3009	3034	0.2714	0.0159015	chr20,62672210-62672235,+
ENST00000525398	589	640	0.33	3.39e-05	chr11,47173759-47173791,47173464-47173482,-
ENST00000526410	44	81	0.33521	0.00257394	chr11,46701074-46701099,46701399-46701410,+
ENST00000341694	516	551	0.32278	0.0159015	chr9,34614069-34614104,-
ENST00000532896	819	883	0.3227	0.000329294	chr19,18194973-18195037,+
ENST00000538466	1491	1519	0.26845	0.0159015	chr6,111661836-111661864,-
ENST00000314888	665	711	0.39175	3.39e-05	chr9,35724831-35724877,-
ENST00000625177	172	201	0.27005	0.00257394	chr20,49941578-49941607,+
ENST00000542324	365	388	0.25305	0.0159015	chr12,56285945-56285968,-
ENST00000456048	1050	1080	0.3207	0.0159015	chr22,20063437-20063442,20064542-20064566,+
ENST00000534947	830	878	0.39115	2.86e-06	chr12,6729379-6729427,+
ENST00000466742	1710	1745	0.2672	0.0159015	chr3,184193168-184193203,+
ENST00000437340	406	437	0.24925	0.00257394	chr20,35632544-35632575,-
ENST00000368630	257	294	0.2638	0.0159015	chr1,153951489-153951526,-
ENST00000394169	1759	1819	0.37525	0.000329294	chr17,39923114-39923174,-
ENST00000417231	906	943	0.27745	0.00257394	chr2,238041464-238041501,+
ENST00000355280	1093	1122	0.41309	0.0159015	chr17,4886574-4886603,+
ENST00000573498	806	837	0.30461	0.0159015	chr16,2761619-2761650,+
ENST00000341421	1732	1756	0.2587	0.0159015	chr3,42202721-42202745,+
ENST00000314138	714	738	0.2827	0.00257394	chr11,8684885-8684892,8685678-8685694,+
ENST00000479914	396	423	0.2746	0.0159015	chr3,48695166-48695193,-
ENST00000382533	206	244	0.2688	0.0159015	chr13,21140923-21140961,+
ENST00000344458	417	449	0.27195	0.0159015	chr2,219544213-219544245,+
ENST00000526811	332	363	0.26285	0.0159015	chr11,319953-319984,-
ENST00000582330	2204	2229	0.2973	0.0159015	chr17,74837278-74837303,+
ENST00000312960	1143	1164	0.28145	0.0159015	chr3,150742480-150742501,-
ENST00000536150	1526	1564	0.32045	0.00257394	chr12,122979613-122979651,+
ENST00000591286	1254	1276	0.2423	0.0159015	chr19,45489370-45489392,-
ENST00000258362	2566	2602	0.28145	0.00257394	chr2,218346366-218346402,+
ENST00000344777	1507	1563	0.35381	0.000329294	chr14,23645468-23645524,+
ENST00000463056	629	648	0.22825	0.0159015	chr7,44760579-44760593,44761449-44761453,+
ENST00000539764	350	388	0.32465	0.00257394	chr11,73978357-73978395,-
ENST00000478068	1845	1883	0.32135	0.000329294	chr2,70987640-70987678,-
ENST00000395139	1896	1926	0.3296	0.0159015	chr3,50318019-50318049,-
ENST00000376030	1241	1268	0.2737	0.0159015	chr1,15060202-15060229,+
ENST00000375749	1096	1119	0.28305	0.0159015	chr20,32234528-32234551,+
ENST00000412795	490	551	0.4045	0.000329294	chr3,48695100-48695161,-
ENST00000596686	562	593	0.326	0.0159015	chr19,45777801-45777832,-
ENST00000558544	133	164	0.27555	0.0159015	chr15,63048632-63048663,+
ENST00000296490	3342	3380	0.28555	0.0159015	chr3,52255334-52255372,-
ENST00000424337	2190	2217	0.26635	0.0159015	chr7,74558869-74558896,+
ENST00000424011	986	1006	0.25705	0.0159015	chr16,66609943-66609963,+
ENST00000377313	146	192	0.3443	3.39e-05	chr11,64809941-64809987,-
ENST00000490770	769	807	0.34025	0.000329294	chr1,155138240-155138278,+
ENST00000440665	277	306	0.2927	0.00257394	chr1,231522571-231522600,-
ENST00000470281	217	255	0.29465	0.00257394	chr2,69542523-69542523,69532125-69532162,-
ENST00000479017	428	449	0.257	0.00257394	chr3,51993850-51993871,-
ENST00000254325	4009	4033	0.28175	0.0159015	chr19,13961837-13961861,-
ENST00000536150	1308	1350	0.4563	1.98e-07	chr12,122979395-122979437,+
ENST00000377214	1139	1191	0.36805	0.000329294	chr19,49347280-49347332,-
ENST00000409068	848	886	0.29465	0.00257394	chr2,69542523-69542523,69532125-69532162,-
ENST00000524988	248	280	0.27155	0.0159015	chr11,117189364-117189396,+
ENST00000585828	294	322	0.34267	0.0159015	chr17,42513861-42513889,+
ENST00000510802	58	95	0.30725	0.00257394	chr4,15681473-15681510,-
ENST00000368667	2068	2089	0.275	0.0159015	chr6,111661609-111661630,-
ENST00000271688	1030	1060	0.2652	0.00257394	chr1,150967392-150967400,150967181-150967202,-
ENST00000409025	1060	1087	0.335	0.00257394	chr2,85636110-85636130,85637369-85637375,+
ENST00000433241	324	356	0.28695	0.00257394	chr2,238016606-238016633,238025342-238025346,+
ENST00000591747	37	61	0.30025	0.0159015	chr19,45079921-45079945,+
ENST00000372445	972	1006	0.3485	0.00257394	chr6,43504777-43504811,+
ENST00000482714	180	218	0.3207	0.000329294	chr7,45063971-45064001,45064463-45064470,+
ENST00000293683	2118	2143	0.2816	0.0159015	chr19,10467156-10467181,+
ENST00000542927	423	446	0.25215	0.00257394	chr12,124466200-124466223,-
ENST00000395602	2404	2434	0.3264	0.0159015	chr17,19382412-19382442,+
ENST00000457109	151	175	0.33485	0.0159015	chr2,158533225-158533249,+
ENST00000315717	436	470	0.26857	0.0159015	chr2,218234396-218234397,218238664-218238696,+
ENST00000492496	449	489	0.34773	0.000329294	chr2,158661417-158661457,+
ENST00000377897	384	407	0.2922	0.0159015	chr11,62827561-62827580,62827395-62827398,-
ENST00000522453	165	198	0.31283	0.0159015	chr8,116726115-116726148,-
ENST00000528667	976	1061	0.3296	0.00257394	chr1,109625759-109625792,109626160-109626211,+
ENST00000593600	652	675	0.27535	0.0159015	chr19,6441995-6442018,-
ENST00000580627	23	72	0.427	0.000329294	chr17,82051924-82051964,82053254-82053262,+
ENST00000636228	554	576	0.32775	0.0159015	chr16,28484094-28484116,-
ENST00000485403	502	525	0.2644	0.0159015	chr19,45368630-45368635,45365141-45365158,-
ENST00000425018	540	563	0.30565	0.0159015	chr22,50219288-50219290,50219189-50219209,-
ENST00000397120	1665	1686	0.27167	0.0159015	chr14,23562300-23562321,-
ENST00000400660	145	212	0.36865	2.86e-06	GL000255.2,1316701-1316768,+
ENST00000579695	632	657	0.2344	0.00257394	chr17,39922490-39922515,-
ENST00000347300	3327	3365	0.42593	3.39e-05	chr3,129517501-129517539,+
ENST00000495952	832	866	0.26745	0.00257394	chr9,133351940-133351974,-
ENST00000355346	726	782	0.34495	3.39e-05	chr2,9407449-9407464,9406865-9406905,-
ENST00000448044	3177	3208	0.30618	0.00257394	chr3,187077428-187077459,+
ENST00000601001	795	822	0.23945	0.0159015	chr19,7540183-7540210,+
ENST00000494921	376	408	0.30795	0.00257394	chr20,18596138-18596170,+
ENST00000300176	1704	1732	0.30372	0.00257394	chr7,100565127-100565155,+
ENST00000519865	508	542	0.2654	0.00257394	chr5,159194716-159194726,159182028-159182051,-
ENST00000637088	1420	1459	0.41087	0.000329294	chr3,49424458-49424497,-
ENST00000490583	465	495	0.3207	0.0159015	chr22,20063437-20063442,20064542-20064566,+
ENST00000072869	965	991	0.2468	0.0159015	chr7,140674117-140674143,+
ENST00000374385	1404	1435	0.43317	0.00257394	chr20,35303578-35303609,-
ENST00000602522	2031	2059	0.32935	0.0159015	chr16,67675426-67675454,-
ENST00000289371	1463	1483	0.27785	0.0159015	chr2,99364394-99364414,+
ENST00000601296	552	605	0.2902	0.00257394	chr20,63863689-63863742,-
ENST00000593489	465	499	0.30365	0.00257394	chr19,17301196-17301230,-
ENST00000360019	967	989	0.32775	0.0159015	chr16,28484094-28484116,-
ENST00000383580	312	335	0.2904	0.0159015	GL000255.2,1906436-1906459,+
ENST00000338130	1174	1212	0.3008	0.00257394	chr6,3016928-3016966,+
ENST00000503169	1521	1569	0.3841	3.39e-05	chr4,2904848-2904896,+
ENST00000518068	106	144	0.286	0.0159015	chr8,61714425-61714463,-
ENST00000378900	815	845	0.30035	0.0159015	chr10,12249649-12249679,+
ENST00000395003	1905	1933	0.3199	0.00257394	chr5,134578670-134578698,+
ENST00000463763	747	785	0.31568	0.00257394	chrY,1427816-1427854,-
ENST00000571756	1324	1353	0.2847	0.0159015	chr16,4362678-4362707,-
ENST00000503334	587	612	0.251	0.00257394	chr17,49705124-49705126,49704204-49704226,-
ENST00000359205	2070	2098	0.3454	0.00257394	chr1,155660038-155660066,-
ENST00000514633	1058	1078	0.2302	0.0159015	chr5,178210606-178210626,+
ENST00000397638	1879	1917	0.2765	0.0159015	chr21,46664699-46664737,+
ENST00000484420	333	371	0.2594	0.00257394	chr1,3815326-3815364,-
ENST00000315073	2367	2400	0.24815	0.0159015	chr5,181234539-181234572,+
ENST00000560258	372	401	0.27853	0.0159015	chr15,64690486-64690515,-
ENST00000551743	1203	1224	0.2504	0.0159015	chr14,105394578-105394599,+
ENST00000464228	600	656	0.34495	3.39e-05	chr2,9407449-9407464,9406865-9406905,-
ENST00000306085	6360	6398	0.27915	0.00257394	chr7,101093375-101093413,+
ENST00000583514	320	349	0.3256	0.0159015	chr17,75574630-75574659,+
ENST00000473910	1943	1982	0.40254	3.39e-05	chr1,156596433-156596472,-
ENST00000596008	213	255	0.29345	0.00257394	chr19,7526452-7526494,+
ENST00000342312	510	543	0.31175	0.0159015	chr22,40354299-40354327,40358864-40358868,+
ENST00000443950	1592	1630	0.2959	0.00257394	chr10,43386742-43386780,-
ENST00000512744	478	543	0.33965	0.000329294	chr3,129562852-129562917,-
ENST00000449351	864	920	0.3495	0.000329294	chr20,38450831-38450887,+
ENST00000361895	2378	2409	0.30825	0.0159015	chr5,134578980-134579011,+
ENST00000394903	361	386	0.28953	0.0159015	chr10,72354765-72354789,72345127-72345127,-
ENST00000292591	307	383	0.3578	0.000329294	chr5,179806552-179806628,-
ENST00000586682	1229	1264	0.27727	0.0159015	chr19,16132924-16132959,+
ENST00000528768	130	187	0.2947	0.00257394	chr1,161041324-161041353,161040845-161040872,-
ENST00000466404	260	290	0.36745	0.0159015	chr19,54122564-54122594,+
ENST00000413137	378	400	0.2732	0.0159015	chr22,29265619-29265641,-
ENST00000621069	1034	1083	0.35255	0.00257394	chr7,149725352-149725401,+
ENST00000380962	542	563	0.2378	0.0159015	chr16,25132422-25132443,+
ENST00000620895	135	173	0.35627	0.000329294	chr9,136412836-136412874,+
ENST00000467699	2300	2331	0.32775	0.00257394	chr17,7703277-7703308,+
ENST00000393349	1409	1454	0.3139	0.0159015	chr2,105893310-105893355,+
ENST00000563788	274	309	0.3554	0.00257394	chr16,30095297-30095332,-
ENST00000480562	655	693	0.34465	0.00257394	chr3,184193392-184193430,+
ENST00000634736	646	667	0.2704	0.0159015	chrX,49075385-49075406,-
ENST00000428358	1683	1742	0.38675	3.39e-05	chr19,10113802-10113861,+
ENST00000510434	757	789	0.25875	0.000329294	chr1,2406736-2406768,-
ENST00000462913	144	181	0.3072	0.00257394	chr10,119160930-119160967,-
ENST00000471755	42	75	0.34025	0.0159015	chr8,22165441-22165474,+
ENST00000547382	1082	1111	0.31525	0.0159015	chr12,49102330-49102359,-
ENST00000422890	183	210	0.27215	0.0159015	chrX,154428827-154428853,154429048-154429048,+
ENST00000563786	1189	1225	0.354	0.00257394	chr15,74897526-74897562,+
ENST00000544990	553	577	0.26811	0.0159015	chr11,61416438-61416462,-
ENST00000292808	1774	1796	0.2429	0.0159015	chr3,184193109-184193131,+
ENST00000564785	1892	1928	0.27005	0.0159015	chr15,75360627-75360663,-
ENST00000619426	34	65	0.3317	0.00257394	chr17,38752769-38752800,+
ENST00000584536	11	47	0.2913	0.0159015	chr17,63827482-63827514,63828138-63828141,+
ENST00000281243	254	283	0.31931	0.0159015	chr4,17511952-17511981,-
ENST00000492378	219	250	0.29695	0.0159015	chr16,58723849-58723880,-
ENST00000543126	1949	1981	0.28738	0.0159015	chr20,33645137-33645169,+
ENST00000440641	834	873	0.329	0.000329294	chr1,44218672-44218711,+
ENST00000591501	63	102	0.40436	0.000329294	chr19,10653743-10653782,-
ENST00000357631	1856	1903	0.3126	0.00257394	chr10,70299979-70300026,-
ENST00000479226	605	633	0.36067	0.00257394	chr6,35293020-35293044,35293751-35293754,+
ENST00000470125	998	1029	0.3014	0.0159015	chr17,28547732-28547763,-
ENST00000403435	1487	1525	0.387	0.00257394	chr22,29673309-29673347,+
ENST00000439230	1011	1047	0.3083	0.00257394	chr3,195879073-195879109,-
ENST00000328554	507	566	0.32545	0.00257394	chr22,19852199-19852258,-
ENST00000576863	2967	2995	0.2892	0.00257394	chr16,3142526-3142554,+
ENST00000301463	1515	1545	0.24175	0.0159015	chr12,53065703-53065733,-
ENST00000392121	2643	2663	0.2555	0.0159015	chr1,167790041-167790061,+
ENST00000488748	28	73	0.35505	0.00257394	chr20,62202766-62202811,+
ENST00000448276	956	984	0.26595	0.00257394	chr17,63835417-63835445,-
ENST00000298004	2469	2495	0.295	0.0159015	chr9,35088781-35088807,-
ENST00000612035	235	273	0.29615	0.000329294	chr17,35598297-35598335,+
ENST00000473030	636	684	0.28925	0.00257394	chr1,29194109-29194157,-
ENST00000427575	865	884	0.24045	0.0159015	chr19,3492419-3492438,-
ENST00000404169	352	397	0.344	2.86e-06	chr12,121274305-121274350,-
ENST00000318560	2151	2188	0.40343	0.00257394	chr9,130884060-130884097,+
ENST00000634091	4004	4026	0.24495	0.0159015	KI270832.1,139266-139288,+
ENST00000509696	374	405	0.3531	0.00257394	chr4,7061167-7061198,-
ENST00000530019	262	298	0.31615	0.000329294	chr11,61967334-61967370,-
ENST00000600710	270	295	0.28905	0.0159015	chr19,46738838-46738863,-
ENST00000497371	480	518	0.2914	0.00257394	chr6,44148376-44148385,44148513-44148541,+
ENST00000355703	743	778	0.31095	0.000329294	chr11,65616874-65616909,+
ENST00000324093	5614	5647	0.36246	0.0159015	chr3,129558428-129558438,129557201-129557223,-
ENST00000407418	916	941	0.2855	0.0159015	chr22,38866631-38866656,-
ENST00000537638	742	767	0.2875	0.0159015	chr12,57488146-57488171,+
ENST00000534083	655	686	0.2611	0.0159015	chr11,126407335-126407349,126407574-126407590,+
ENST00000530073	2388	2455	0.36865	0.000329294	chr1,45616664-45616703,45617463-45617490,+
ENST00000376423	2795	2835	0.4147	2.86e-06	chrX,48973919-48973959,-
ENST00000524443	67	89	0.2369	0.0159015	chr11,375527-375527,375639-375660,+
ENST00000544233	859	882	0.281	0.0159015	chr12,118034315-118034338,-
ENST00000520485	180	214	0.28145	0.0159015	chr20,63276101-63276135,+
ENST00000389915	555	604	0.33355	0.00257394	chr2,131055553-131055553,131055401-131055449,-
ENST00000598107	56	93	0.2881	0.00257394	chr19,4639592-4639629,+
ENST00000594293	320	343	0.3176	0.00257394	chr19,45854430-45854453,-
ENST00000496289	231	252	0.25965	0.0159015	chr2,186500219-186500240,+
ENST00000263275	4840	4869	0.35212	0.0159015	chr19,45549240-45549269,-
ENST00000620535	1885	1926	0.31795	0.00257394	chr12,6560190-6560231,-
ENST00000506955	1919	1938	0.26115	0.0159015	chr5,177537877-177537896,-
ENST00000449707	4261	4284	0.2453	0.0159015	chr2,218642654-218642677,-
ENST00000316843	2351	2374	0.2537	0.00257394	chr17,18240626-18240649,+
ENST00000535366	2757	2787	0.3034	0.0159015	chr12,6923626-6923656,+
ENST00000616568	3830	3852	0.27117	0.0159015	chr9,120855959-120855981,-
ENST00000484633	608	630	0.26495	0.0159015	chr3,51960269-51960291,-
ENST00000466096	3418	3440	0.2802	0.0159015	chr9,136836467-136836489,+
ENST00000466931	529	552	0.2861	0.0159015	GL000253.2,1963170-1963193,+
ENST00000262370	3548	3578	0.29045	0.0159015	chr16,4690554-4690584,+
ENST00000431802	1182	1210	0.26965	0.0159015	chr2,218661781-218661809,+
ENST00000636029	60	81	0.25165	0.00257394	chr3,51975175-51975196,+
ENST00000374316	1809	1847	0.3155	0.000329294	chr6,33662565-33662603,+
ENST00000587843	39	77	0.38055	0.00257394	chr16,4802557-4802595,-
ENST00000588090	450	469	0.24785	0.0159015	chr19,1271357-1271376,+
ENST00000582773	623	655	0.30965	0.0159015	chr17,74795062-74795094,+
ENST00000373833	1087	1114	0.2721	0.00257394	chr1,28536011-28536026,28536262-28536273,+
ENST00000563064	109	144	0.3237	0.00257394	chr16,67481038-67481073,-
ENST00000550443	337	357	0.2454	0.0159015	chr12,56153952-56153972,+
ENST00000392754	3071	3090	0.23035	0.0159015	chr10,124622138-124622157,-
ENST00000264607	1297	1325	0.30605	0.0159015	chr2,238446553-238446581,+
ENST00000552914	500	528	0.2645	0.0159015	chr12,57516324-57516337,57516435-57516449,+
ENST00000353275	7471	7499	0.37582	0.0159015	chr4,1981694-1981722,+
ENST00000544051	689	726	0.32785	0.00257394	chr12,109559096-109559110,109557114-109557136,-
ENST00000324048	3719	3753	0.27845	0.00257394	chr1,151289792-151289826,+
ENST00000425253	206	236	0.31527	0.0159015	chr2,203328599-203328629,+
ENST00000359393	936	973	0.31985	0.000329294	chr11,64860277-64860314,-
ENST00000312960	2087	2141	0.39565	2.86e-06	chr3,150741503-150741557,-
ENST00000580287	2074	2105	0.2745	0.0159015	chr17,47980644-47980675,+
ENST00000472858	197	233	0.27925	0.0159015	chr9,128430941-128430944,128431259-128431291,+
ENST00000345136	585	614	0.25989	0.0159015	chr8,143935965-143935994,-
ENST00000264832	417	446	0.25745	0.0159015	chr19,10274789-10274818,+
ENST00000572037	2124	2150	0.27715	0.0159015	chr16,67946964-67946990,-
ENST00000368468	679	700	0.25439	0.0159015	chr6,119348808-119348829,-
ENST00000592155	704	738	0.2844	0.0159015	chr19,746761-746795,+
ENST00000640977	285	326	0.38955	3.39e-05	chr12,103931574-103931615,+
ENST00000580534	316	354	0.37345	0.000329294	chr17,81985592-81985607,81994821-81994843,+
ENST00000541236	225	275	0.43692	0.00257394	chr12,48940999-48941049,-
ENST00000358901	2909	2947	0.3352	0.000329294	chr9,35059173-35059211,-
ENST00000498641	34	73	0.40254	3.39e-05	chr1,156596433-156596472,-
ENST00000368450	480	506	0.26865	0.0159015	chr1,154968541-154968567,-
ENST00000533518	91	121	0.3011	0.0159015	chr16,31093347-31093377,-
ENST00000495794	453	477	0.23863	0.0159015	chr5,889587-889594,889149-889165,-
ENST00000372486	1116	1141	0.2788	0.0159015	chr9,129635559-129635584,+
ENST00000463331	277	318	0.32435	0.000329294	chr7,101237433-101237474,-
ENST00000557907	1351	1381	0.3072	0.00257394	chr15,70055231-70055261,-
ENST00000417935	244	277	0.2934	0.000329294	chr16,31064293-31064326,-
ENST00000554764	2224	2285	0.31785	0.00257394	chr12,57098505-57098547,57097115-57097133,-
ENST00000450411	831	852	0.2851	0.0159015	chr2,238170580-238170601,-
ENST00000314485	1825	1856	0.2609	0.0159015	chr1,160092369-160092400,-
ENST00000372526	275	297	0.3174	0.0159015	chr1,42766706-42766728,-
ENST00000452361	360	382	0.249	0.0159015	chr2,74455897-74455919,+
ENST00000616346	2996	3027	0.27785	0.0159015	KI270832.1,138217-138248,+
ENST00000634916	364	386	0.27325	0.0159015	KQ458386.1,329762-329784,-
ENST00000593771	165	187	0.26395	0.0159015	chr19,41392945-41392967,-
ENST00000466684	176	202	0.36055	0.00257394	chr5,891704-891730,-
ENST00000528896	5089	5114	0.3056	0.0159015	chr17,28621419-28621444,-
ENST00000569935	400	438	0.36915	0.00257394	chr16,72104047-72104085,+
ENST00000261918	2899	2929	0.30141	0.00257394	chr15,74410245-74410275,-
ENST00000236040	1653	1678	0.26417	0.0159015	chr1,42750269-42750294,-
ENST00000468135	1487	1515	0.26585	0.00257394	chr1,32102519-32102547,+
ENST00000537215	1484	1510	0.31215	0.0159015	chr12,57102407-57102433,-
ENST00000457646	2575	2603	0.2969	0.00257394	chr5,72219553-72219581,-
ENST00000405940	1189	1226	0.2984	0.0159015	chr2,27364839-27364876,-
ENST00000449943	1417	1453	0.32065	0.000329294	chr11,65130741-65130777,-
ENST00000395042	422	473	0.28125	0.00257394	chr20,64074488-64074539,-
ENST00000544314	191	228	0.2785	0.00257394	chr12,121330595-121330632,-
ENST00000394166	1838	1876	0.40385	0.000329294	chr15,96334082-96334120,+
ENST00000528606	428	457	0.2583	0.0159015	chr11,793575-793604,-
ENST00000418635	2158	2188	0.31261	0.0159015	chr6,35426896-35426926,+
ENST00000334801	1671	1709	0.3623	0.000329294	chr11,118903241-118903279,-
ENST00000579241	124	162	0.30194	0.000329294	chr17,75490754-75490758,75491049-75491082,+
ENST00000381556	648	667	0.22825	0.0159015	chr17,4552583-4552602,-
ENST00000482428	222	251	0.31364	0.0159015	chr10,101612377-101612406,-
ENST00000543033	3875	3921	0.27995	0.000329294	chr16,29987984-29988030,+
ENST00000316843	221	243	0.24111	0.0159015	chr17,18229984-18230006,+
ENST00000574767	1990	2012	0.29255	0.0159015	chr17,80846522-80846544,+
ENST00000301305	1699	1737	0.26925	0.0159015	chr8,144413237-144413271,144412943-144412946,-
ENST00000483582	935	970	0.29735	0.00257394	chr3,9924020-9924020,9924232-9924266,+
ENST00000369908	1261	1289	0.25935	0.0159015	chr20,63941110-63941126,63941032-63941043,-
ENST00000542919	704	741	0.34011	0.00257394	chr12,6561682-6561719,-
ENST00000429374	219	263	0.3182	0.0159015	chr22,50250771-50250793,50250139-50250160,-
ENST00000498010	163	196	0.30855	0.000329294	chr9,131230635-131230668,+
ENST00000339526	1717	1746	0.26235	0.0159015	chr1,182386294-182386323,-
ENST00000580994	997	1026	0.2911	0.0159015	chr17,75273558-75273587,-
ENST00000586590	137	165	0.26785	0.0159015	chr19,11345525-11345553,-
ENST00000461370	56	84	0.26294	0.0159015	chr2,61888381-61888403,61888252-61888257,-
ENST00000303996	1568	1597	0.24695	0.00257394	chr17,76718742-76718771,-
ENST00000542347	424	457	0.3007	0.0159015	chr11,62835963-62835996,-
ENST00000238647	365	401	0.34115	0.00257394	chr14,77028299-77028335,-
ENST00000425665	402	434	0.2366	0.0159015	chr3,9756531-9756563,+
ENST00000372842	4065	4101	0.2783	0.0159015	chr9,128431255-128431291,+
ENST00000355498	886	924	0.31867	0.00257394	chr1,45332237-45332275,-
ENST00000334136	3207	3245	0.2872	0.00257394	chrX,48823428-48823466,+
ENST00000567174	809	833	0.24625	0.0159015	chr16,88644994-88645018,-
ENST00000495492	42	68	0.28817	0.0159015	chr1,155212496-155212522,+
ENST00000376030	927	967	0.37895	3.39e-05	chr1,15044066-15044106,+
ENST00000436759	6266	6285	0.23695	0.0159015	chr8,143923763-143923782,-
ENST00000508520	618	643	0.251	0.00257394	chr17,49705124-49705126,49704204-49704226,-
ENST00000527449	719	745	0.2714	0.0159015	chr14,73109462-73109488,+
ENST00000496867	508	543	0.27825	0.00257394	chr7,5216612-5216647,+
ENST00000442997	128	153	0.27679	0.0159015	chr10,4966057-4966081,4966927-4966927,+
ENST00000477680	2999	3046	0.3494	3.39e-05	chr7,4791673-4791720,+
ENST00000475993	1102	1143	0.42325	1.13e-08	chr6,30586271-30586305,30586474-30586480,+
ENST00000436886	641	671	0.2815	0.0159015	chr7,100223882-100223887,100223674-100223698,-
ENST00000594342	86	115	0.30885	0.00257394	chr19,43527097-43527120,43526654-43526659,-
ENST00000398557	2793	2828	0.3515	0.0159015	chr5,141529603-141529627,141529263-141529273,-
ENST00000540285	2069	2096	0.2402	0.0159015	chr12,122932248-122932275,-
ENST00000370613	1499	1577	0.29675	0.000329294	chr10,97759736-97759814,+
ENST00000301215	3746	3784	0.3186	0.000329294	chr19,42227924-42227962,+
ENST00000471202	4408	4433	0.25335	0.0159015	chr16,797986-798011,+
ENST00000631969	1590	1611	0.26505	0.0159015	KI270853.1,736285-736306,-
ENST00000521469	1005	1080	0.3361	0.000329294	chr5,179870255-179870304,179869809-179869834,-
ENST00000248975	1177	1209	0.3102	0.0159015	chr22,31956955-31956987,+
ENST00000492809	1973	1996	0.33969	0.0159015	chr3,51958061-51958084,-
ENST00000504807	349	370	0.2706	0.0159015	chr5,177513054-177513075,-
ENST00000460848	379	405	0.25294	0.0159015	chr10,133398506-133398515,133399170-133399186,+
ENST00000450138	358	389	0.28055	0.0159015	GL000254.2,2032963-2032994,-
ENST00000253055	1597	1634	0.263	0.00257394	chr19,40206031-40206068,+
ENST00000369886	889	923	0.3132	0.00257394	chr20,63975371-63975405,-
ENST00000527372	3439	3477	0.30475	0.00257394	chr17,29109893-29109931,-
ENST00000368223	5191	5216	0.28959	0.0159015	chr1,156669105-156669130,-
ENST00000393801	4464	4496	0.2496	0.0159015	chr11,68614726-68614758,+
ENST00000312962	2431	2471	0.4038	3.39e-05	chr19,10553630-10553670,-
ENST00000263246	2765	2801	0.3405	0.0159015	chr22,42870219-42870255,-
ENST00000531272	71	93	0.2635	0.0159015	chr11,66482231-66482253,+
ENST00000417689	1831	1882	0.3132	3.39e-05	chr16,66940518-66940569,+
ENST00000435318	320	347	0.2767	0.00257394	GL000253.2,1656741-1656768,+
ENST00000617987	1005	1043	0.31765	0.0159015	chr7,135166466-135166504,-
ENST00000217182	527	564	0.31415	0.00257394	chr20,63495945-63495982,-
ENST00000394449	690	724	0.3341	0.00257394	chr22,46797569-46797603,+
ENST00000607452	187	218	0.30554	0.000329294	chr2,53971289-53971320,+
ENST00000299202	2635	2663	0.35625	0.00257394	chr14,103536881-103536909,+
ENST00000518951	425	453	0.32221	0.0159015	chr8,143326254-143326282,-
ENST00000423181	921	955	0.37418	0.00257394	chr2,85608588-85608622,-
ENST00000527266	585	608	0.3067	0.0159015	chr11,118902862-118902885,-
ENST00000591399	708	739	0.29318	0.0159015	chr17,75849604-75849625,75848653-75848662,-
ENST00000378952	813	834	0.29555	0.0159015	chr10,12167755-12167776,-
ENST00000579316	571	622	0.31455	0.00257394	chr17,82255200-82255251,-
ENST00000420006	351	387	0.30515	0.00257394	chr20,38447513-38447549,+
ENST00000375638	598	622	0.328	0.0159015	chr6,31837405-31837429,+
ENST00000354429	47	98	0.26795	0.00257394	chr17,7252442-7252493,+
ENST00000479948	365	416	0.3261	0.00257394	chr1,161202458-161202480,161203437-161203465,+
ENST00000441793	553	577	0.3003	0.00257394	chr6,31640206-31640230,-
ENST00000493886	2880	2904	0.25865	0.0159015	chr9,35056908-35056932,-
ENST00000313050	6044	6067	0.27085	0.0159015	chr9,136454192-136454215,-
ENST00000356976	1908	1944	0.28517	0.0159015	chr22,38075554-38075590,+
ENST00000492989	911	952	0.38575	0.000329294	chr1,32037957-32037998,+
ENST00000503026	671	708	0.31912	0.00257394	chr5,10258239-10258276,+
ENST00000392109	433	458	0.26455	0.0159015	chr2,218661154-218661179,+
ENST00000355585	527	555	0.30785	0.00257394	chr6,158028993-158029021,+
ENST00000640056	1732	1772	0.3226	3.39e-05	chr1,244854973-244854988,244854479-244854503,-
ENST00000439747	641	685	0.31055	0.00257394	chr5,154966823-154966867,+
ENST00000402042	1995	2016	0.2725	0.0159015	chr22,40418869-40418890,-
ENST00000464253	783	844	0.38808	0.00257394	chr7,103322543-103322604,-
ENST00000373773	1177	1208	0.26437	0.0159015	chr20,36653265-36653296,-
ENST00000401990	1540	1582	0.36555	0.000329294	chr2,241350152-241350194,+
ENST00000596288	1929	1992	0.36535	0.00257394	chr6,52272301-52272362,52269225-52269226,-
ENST00000533393	88	118	0.28495	0.0159015	chr11,61334657-61334687,+
ENST00000554550	717	743	0.25558	0.00257394	chr9,34648847-34648873,+
ENST00000542630	345	393	0.39115	2.86e-06	chr12,6729379-6729427,+
ENST00000519077	4920	4954	0.35817	0.00257394	chr22,30978642-30978676,+
ENST00000326134	1053	1090	0.29745	0.0159015	chr8,144199169-144199200,144200428-144200433,+
ENST00000348719	1322	1355	0.4535	0.000329294	chr14,24238877-24238910,+
ENST00000377705	2709	2737	0.27305	0.00257394	chr1,6525259-6525287,-
ENST00000429972	3925	3964	0.3352	0.000329294	chr3,58124367-58124406,+
ENST00000639628	3445	3485	0.3226	3.39e-05	chr1,244854973-244854988,244854479-244854503,-
ENST00000582136	638	674	0.34445	0.00257394	chr17,75114260-75114296,+
ENST00000518055	370	478	0.4358	1.98e-07	chr8,116850618-116850702,116849006-116849029,-
ENST00000433346	233	306	0.35	0.000329294	chr12,6883723-6883796,+
ENST00000546388	403	448	0.25915	0.0159015	chr12,56314872-56314917,-
ENST00000579684	301	339	0.37345	0.000329294	chr17,81985592-81985607,81994821-81994843,+
ENST00000400751	1113	1132	0.27665	0.0159015	chr16,29799117-29799136,+
ENST00000450053	7236	7273	0.3019	0.0159015	chr3,47006372-47006409,+
ENST00000560025	771	801	0.2591	0.0159015	chr20,36591277-36591307,+
ENST00000486268	287	318	0.28415	0.0159015	chr20,35542842-35542873,+
ENST00000358537	6182	6219	0.29325	0.000329294	chr3,58148850-58148852,58149850-58149884,+
ENST00000600537	1519	1547	0.2873	0.00257394	chr19,48629299-48629327,+
ENST00000332065	2735	2772	0.3046	0.00257394	chr17,76082841-76082878,-
ENST00000414253	1650	1670	0.27255	0.0159015	chr1,2185024-2185044,-
ENST00000533244	846	875	0.2626	0.00257394	chr11,66599613-66599636,66600489-66600494,+
ENST00000459857	164	186	0.2614	0.0159015	chr22,44702499-44702521,+
ENST00000424598	2208	2243	0.3194	3.39e-05	chr7,73569693-73569728,-
ENST00000360025	707	749	0.2748	0.000329294	chr11,75278609-75278618,75277416-75277448,-
ENST00000456939	122	155	0.36355	0.000329294	chr20,45792743-45792747,45793921-45793949,+
ENST00000532971	382	425	0.33864	0.000329294	chr11,62666453-62666496,+
ENST00000478124	1605	1632	0.34755	0.00257394	chr7,30622416-30622443,+
ENST00000392754	1401	1444	0.28288	0.000329294	chr10,124681786-124681829,-
ENST00000533977	1657	1695	0.3156	0.00257394	chr11,4091703-4091741,+
ENST00000524842	196	219	0.28515	0.0159015	chr11,117181825-117181848,+
ENST00000324225	636	672	0.3783	0.00257394	chr11,117179368-117179404,+
ENST00000625871	913	945	0.2696	0.00257394	KI270927.1,56240-56272,+
ENST00000345745	414	433	0.244	0.0159015	chr10,97452436-97452455,+
ENST00000515017	17	38	0.27745	0.0159015	chr4,121696925-121696946,-
ENST00000551116	838	874	0.26045	0.0159015	chr12,57516782-57516818,-
ENST00000555997	2820	2845	0.30865	0.00257394	chr14,68787909-68787934,-
ENST00000520652	318	354	0.33414	0.00257394	chr5,134139011-134139038,134140796-134140804,+
ENST00000403601	1981	2015	0.26155	0.00257394	chr3,9933214-9933248,+
ENST00000438836	1477	1538	0.41425	3.39e-05	chr4,957897-957958,+
ENST00000368463	2211	2239	0.27827	0.0159015	chr1,154945053-154945081,-
ENST00000528236	604	624	0.2592	0.0159015	chr11,45926237-45926257,+
ENST00000575848	241	280	0.4426	2.86e-06	chr16,4341385-4341424,-
ENST00000569108	2141	2175	0.26527	0.00257394	chr16,89870118-89870152,+
ENST00000438665	1093	1125	0.30745	0.0159015	chr17,1479653-1479685,-
ENST00000377807	1323	1351	0.2564	0.0159015	chr20,17636618-17636646,-
ENST00000565097	185	205	0.2731	0.0159015	chr16,1822954-1822974,-
ENST00000446292	497	520	0.249	0.0159015	chr1,44214842-44214865,+
ENST00000223369	47	66	0.24225	0.0159015	chr7,44201095-44201114,+
ENST00000341217	2099	2154	0.3407	0.00257394	chr17,28757857-28757912,-
ENST00000543957	447	475	0.28165	0.00257394	chr2,230875786-230875808,230876857-230876862,+
ENST00000438393	1719	1754	0.344	0.00257394	chr22,49776058-49776093,-
ENST00000419074	184	216	0.3045	0.000329294	chr1,28529870-28529902,+
ENST00000300737	191	229	0.37795	0.000329294	chr11,3855892-3855930,+
ENST00000459913	2053	2082	0.256	0.0159015	chr7,73569936-73569965,-
ENST00000506169	444	484	0.2972	0.00257394	chr12,54183758-54183798,-
ENST00000484214	326	362	0.2715	0.00257394	chr1,156294198-156294234,-
ENST00000359676	250	287	0.2659	0.00257394	chr20,32474601-32474603,32456361-32456395,-
ENST00000373509	2352	2373	0.2573	0.0159015	chr6,37175128-37175149,+
ENST00000597661	379	417	0.33085	0.00257394	chr19,19106310-19106348,+
ENST00000554892	500	524	0.2514	0.0159015	chr14,23559701-23559725,-
ENST00000368646	3446	3466	0.2392	0.0159015	chr1,153933505-153933525,-
ENST00000535458	2714	2757	0.3865	1.98e-07	chr17,47680077-47680120,+
ENST00000369144	2611	2648	0.29695	0.00257394	chr10,119049939-119049976,-
ENST00000448077	1796	1850	0.46542	0.000329294	chr6,35426471-35426525,+
ENST00000284006	3255	3288	0.2844	0.00257394	chr19,33814100-33814133,+
ENST00000438976	459	495	0.31595	0.0159015	chr1,156596387-156596399,156596108-156596131,-
ENST00000458640	1277	1302	0.2572	0.0159015	chr6,31532846-31532871,-
ENST00000420167	450	486	0.31835	0.00257394	chr12,109565121-109565157,-
ENST00000311764	2373	2392	0.25835	0.0159015	chr11,46705843-46705862,+
ENST00000449870	4034	4055	0.2492	0.0159015	chr19,10690332-10690353,+
ENST00000413344	773	834	0.3606	0.00257394	chr10,101584708-101584769,-
ENST00000267023	259	285	0.25935	0.0159015	chr12,56225412-56225438,+
ENST00000552876	1452	1490	0.37945	0.000329294	chr12,53308469-53308507,-
ENST00000359513	171	213	0.3341	0.000329294	chr11,46617766-46617808,+
ENST00000585123	23	59	0.30812	0.0159015	chr17,63827482-63827514,63827851-63827854,+
ENST00000524087	1045	1076	0.2405	0.00257394	chr16,29383931-29383962,-
ENST00000573553	561	582	0.27455	0.0159015	chr16,4340920-4340926,4340391-4340405,-
ENST00000449622	672	695	0.2415	0.0159015	chr21,44144849-44144872,+
ENST00000589398	290	323	0.3117	0.0159015	chr19,12766148-12766181,-
ENST00000593812	191	222	0.2781	0.0159015	chr19,16552112-16552143,-
ENST00000380529	433	460	0.26475	0.0159015	chr6,2954662-2954689,-
ENST00000459775	1548	1571	0.268	0.0159015	chr2,85647936-85647959,+
ENST00000539084	3519	3552	0.3312	0.0159015	chr12,6528966-6528999,+
ENST00000175506	2280	2303	0.2581	0.0159015	chr7,97852171-97852194,-
ENST00000527344	231	265	0.29005	0.0159015	chr11,65856081-65856115,-
ENST00000415009	1542	1605	0.3083	0.000329294	chr7,5500742-5500805,-
ENST00000440486	4196	4246	0.2541	0.00257394	chr4,1808781-1808831,+
ENST00000440904	588	607	0.2339	0.0159015	chr1,155233983-155234002,+
ENST00000468483	1351	1371	0.234	0.0159015	chrX,154442190-154442210,+
[truncated: 72,602 more rows]

## Sheet: K562_Hela
transcript_id	start_coordinate	stop_coordinate	average_L1_distance	significance_score	genomic_coordinate
ENST00000554627	1345	1379	0.25665	0.00257394	chr14,103503055-103503089,+
ENST00000469781	479	517	0.3066	0.00257394	chr1,228102643-228102669,228102549-228102560,-
ENST00000372996	99	135	0.26415	0.00257394	chr6,41927533-41927536,41930132-41930164,+
ENST00000545495	286	321	0.2921	0.00257394	chr1,161124344-161124379,-
ENST00000560364	1330	1374	0.28245	0.00257394	chr20,41185023-41185067,-
ENST00000369093	550	597	0.27855	0.0159015	chr10,119578766-119578813,-
ENST00000547837	1186	1221	0.32825	0.00257394	chr12,53066442-53066477,-
ENST00000538410	328	375	0.35625	0.000329294	chr12,6727950-6727997,+
ENST00000229277	1582	1623	0.37264	3.39e-05	chr12,6922855-6922896,+
ENST00000456182	1754	1775	0.2988	0.0159015	chr7,139422494-139422515,+
ENST00000415790	254	287	0.31965	0.00257394	chr20,45793962-45793995,+
ENST00000245543	786	809	0.2489	0.0159015	chr17,75128925-75128948,+
ENST00000426286	219	241	0.2574	0.0159015	chr3,50320362-50320384,-
ENST00000472410	1976	2014	0.27111	0.0159015	chr1,27358253-27358291,-
ENST00000589971	160	191	0.263	0.0159015	chr19,10923862-10923893,-
ENST00000439151	11890	11944	0.45685	1.13e-08	chr5,177299213-177299267,+
ENST00000530142	1852	1876	0.2471	0.0159015	chr8,144357273-144357297,-
ENST00000541763	420	439	0.28225	0.0159015	chr12,109561780-109561781,109561500-109561517,-
ENST00000608872	1030	1063	0.2507	0.0159015	chr9,120772785-120772818,-
ENST00000542996	1614	1641	0.26964	0.0159015	chr7,128767459-128767486,+
ENST00000361246	3821	3852	0.2852	0.0159015	chr14,102946653-102946684,-
ENST00000428833	544	570	0.26385	0.0159015	chr6,85677155-85677181,-
ENST00000430725	2852	2871	0.2609	0.0159015	chr14,105394580-105394599,+
ENST00000313486	3070	3108	0.26505	0.00257394	chr17,1518522-1518560,-
ENST00000293760	2778	2798	0.2424	0.0159015	chr6,33771362-33771382,-
ENST00000312010	3462	3481	0.24165	0.0159015	chr17,78798992-78799011,-
ENST00000635701	69	93	0.27445	0.0159015	KQ458386.1,110236-110260,+
ENST00000512236	78	142	0.3791	3.39e-05	chr4,48832621-48832682,48833401-48833403,+
ENST00000587169	2883	2906	0.333	0.0159015	chr19,1274665-1274688,+
ENST00000615206	412	449	0.3024	0.000329294	chr12,56210529-56210566,-
ENST00000497897	257	305	0.3936	3.39e-05	chr7,73738333-73738343,73737698-73737735,-
ENST00000235329	1085	1110	0.26255	0.0159015	chr1,11999042-11999067,+
ENST00000470256	162	191	0.34817	0.00257394	chr1,45333530-45333559,-
ENST00000470531	618	646	0.2634	0.0159015	chr17,7904602-7904619,7905100-7905110,+
ENST00000321265	1516	1546	0.34383	0.0159015	chr1,26946578-26946608,+
ENST00000341156	931	967	0.29005	0.000329294	chr12,57631201-57631237,-
ENST00000391953	477	504	0.273	0.0159015	chr19,45057856-45057883,+
ENST00000335858	593	626	0.35517	0.00257394	chr17,35101274-35101307,-
ENST00000540288	2246	2269	0.26475	0.0159015	chr11,64262511-64262534,+
ENST00000599907	577	605	0.31736	0.0159015	chr19,39459045-39459073,+
ENST00000381035	646	670	0.358	0.0159015	chr19,8438458-8438482,+
ENST00000492317	1052	1081	0.28635	0.00257394	GL000252.2,4537179-4537208,-
ENST00000561656	634	656	0.2471	0.0159015	chr15,73985391-73985413,-
ENST00000487932	2037	2078	0.35355	0.00257394	chr16,2106496-2106537,-
ENST00000631108	562	596	0.2949	0.0159015	KN196473.1,39277-39311,+
ENST00000528621	3660	3716	0.32395	0.0159015	chr11,57816931-57816987,+
ENST00000573994	665	692	0.2658	0.00257394	chr17,1897357-1897384,+
ENST00000562431	71	90	0.2563	0.0159015	chr15,34365680-34365699,-
ENST00000553671	84	117	0.23975	0.00257394	chr15,90935581-90935614,+
ENST00000616181	574	603	0.27535	0.0159015	chrX,48905355-48905384,-
ENST00000475881	274	302	0.298	0.0159015	chr10,6226299-6226327,+
ENST00000437518	284	320	0.29465	0.00257394	chr1,206611219-206611255,-
ENST00000329630	1311	1355	0.31555	0.000329294	chr7,150397685-150397729,+
ENST00000586659	2280	2318	0.28135	0.00257394	chr19,11174538-11174576,-
ENST00000332499	1485	1512	0.2457	0.0159015	chr17,45149986-45150013,+
ENST00000405275	629	667	0.31379	0.0159015	chr20,37746501-37746539,+
ENST00000272438	1228	1260	0.2843	0.00257394	chr2,70988119-70988151,-
ENST00000495014	139	182	0.3306	0.00257394	chr10,133395732-133395775,+
ENST00000464536	384	432	0.28055	0.0159015	chr1,155234580-155234628,-
ENST00000615927	3421	3452	0.31905	0.00257394	chr19,49625120-49625151,+
ENST00000263733	5223	5300	0.40342	0.00257394	chr1,179075801-179075878,+
ENST00000366779	4232	4270	0.2933	0.000329294	chr1,226984610-226984648,+
ENST00000541996	1355	1392	0.38717	3.39e-05	chr1,28743469-28743506,+
ENST00000425398	1302	1340	0.29065	0.00257394	chr7,6410315-6410353,-
ENST00000598709	577	597	0.23265	0.0159015	chr19,15117881-15117897,15116519-15116522,-
ENST00000473282	5552	5587	0.23965	0.0159015	chr9,120400840-120400875,-
ENST00000397137	354	381	0.327	0.0159015	chr20,37519072-37519099,-
ENST00000520626	1190	1219	0.3127	0.0159015	chr8,22180481-22180483,22192049-22192075,+
ENST00000433674	586	608	0.25755	0.0159015	chr1,223747020-223747042,+
ENST00000432916	165	202	0.32085	0.0159015	chr22,44714632-44714669,+
ENST00000436227	4305	4331	0.27055	0.0159015	chr21,33576517-33576543,+
ENST00000589606	1176	1204	0.23755	0.0159015	chr19,13919156-13919184,+
ENST00000433920	508	541	0.2807	0.00257394	chr10,87326630-87326640,87288473-87288495,-
ENST00000566454	3140	3174	0.3221	0.00257394	chr16,68298651-68298685,+
ENST00000585934	339	417	0.35842	0.00257394	chr19,45164164-45164198,45163966-45164009,-
ENST00000470681	1204	1232	0.32495	0.0159015	chr19,40742145-40742173,-
ENST00000228264	1908	1939	0.31407	0.00257394	chr12,31097989-31097997,31100635-31100657,+
ENST00000489683	1489	1513	0.2491	0.0159015	chr2,27056103-27056127,+
ENST00000424086	1366	1425	0.38595	0.000329294	chr2,119681746-119681805,+
ENST00000409785	351	377	0.2453	0.00257394	chr2,84971443-84971467,85027889-85027890,+
ENST00000426673	137	157	0.2325	0.0159015	chrX,154769172-154769192,+
ENST00000439069	667	721	0.2918	0.0159015	chr11,64800311-64800345,64800197-64800216,-
ENST00000514202	360	381	0.32944	0.0159015	chr5,10290616-10290637,-
ENST00000434316	1095	1141	0.32625	3.39e-05	chr13,113500069-113500115,+
ENST00000336431	1975	2038	0.36331	3.39e-05	chr20,34845324-34845387,-
ENST00000555089	912	942	0.42258	0.00257394	chr14,74900331-74900361,+
ENST00000519938	1948	2021	0.30345	0.00257394	chr8,42331154-42331227,+
ENST00000347136	3526	3561	0.33291	0.00257394	chr9,130136481-130136516,+
ENST00000414944	37	59	0.26215	0.0159015	chr3,48632245-48632249,48632027-48632044,-
ENST00000409574	179	208	0.39293	0.00257394	chr2,238239834-238239863,-
ENST00000306846	660	696	0.3323	0.0159015	chr5,43555830-43555838,43547886-43547913,-
ENST00000435765	770	789	0.27365	0.0159015	chr7,103362025-103362044,+
ENST00000343358	213	248	0.29755	0.00257394	chr19,38403485-38403486,38403560-38403593,+
ENST00000473219	5177	5196	0.238	0.0159015	chr7,154944103-154944122,-
ENST00000353234	7037	7064	0.3193	0.0159015	chr9,98732119-98732146,-
ENST00000489398	1011	1103	0.351	3.39e-05	chr1,168065635-168065727,+
ENST00000278460	1010	1048	0.28908	0.00257394	chr11,47161593-47161631,+
ENST00000529110	310	354	0.33885	3.39e-05	chr16,1361881-1361925,+
ENST00000325974	1449	1502	0.38405	0.000329294	chr7,5923952-5923962,5925632-5925674,+
ENST00000449313	3680	3699	0.2363	0.0159015	chr1,151291390-151291409,+
ENST00000502878	293	333	0.337	0.000329294	chr3,129279754-129279794,+
ENST00000526573	54	75	0.24985	0.00257394	chr15,89324188-89324209,-
ENST00000378697	500	567	0.33255	0.00257394	chr13,46782667-46782697,46781579-46781615,-
ENST00000528594	1918	1968	0.3445	0.000329294	chr11,118628636-118628650,118631207-118631242,+
ENST00000554316	336	374	0.36842	0.00257394	chr14,73904035-73904073,+
ENST00000605216	4685	4723	0.34175	3.39e-05	chr10,73799308-73799346,+
ENST00000347136	5380	5409	0.2822	0.00257394	chr9,130138335-130138364,+
ENST00000422945	3232	3265	0.37036	0.0159015	chr14,101926740-101926773,+
ENST00000409207	592	628	0.43867	3.39e-05	chr2,46905443-46905479,-
ENST00000449891	1456	1482	0.28	0.0159015	chr2,238093888-238093914,+
ENST00000446820	336	360	0.27465	0.0159015	chr7,76482575-76482599,+
ENST00000545580	642	670	0.35627	0.0159015	chr11,60850491-60850519,+
ENST00000474958	152	176	0.25585	0.0159015	chr17,1730879-1730903,+
ENST00000617119	2237	2269	0.27508	0.0159015	chr20,50081287-50081319,-
ENST00000440364	433	471	0.41571	0.000329294	chr5,154455972-154456010,+
ENST00000568944	180	208	0.3174	0.0159015	chr15,75362430-75362458,-
ENST00000274026	2550	2579	0.35317	0.0159015	chr4,121816662-121816691,-
ENST00000560099	1843	1883	0.33	0.000329294	chr15,78544874-78544914,+
ENST00000390005	2960	2994	0.35731	0.0159015	chr2,232336830-232336864,+
ENST00000361959	2186	2217	0.2497	0.0159015	chr12,6667491-6667522,-
ENST00000614484	242	272	0.3422	0.0159015	chr7,100875611-100875641,+
ENST00000449311	486	514	0.36584	0.0159015	chr1,40064260-40064288,+
ENST00000595659	107	175	0.3138	0.00257394	chr19,47257646-47257654,47258330-47258389,+
ENST00000587450	309	341	0.32035	0.0159015	chr18,35478282-35478283,35468712-35468742,-
ENST00000548462	1367	1392	0.24365	0.0159015	chr12,103941687-103941706,103941832-103941837,+
ENST00000636509	1020	1055	0.38885	0.00257394	chr9,127668099-127668134,+
ENST00000429895	4741	4768	0.24355	0.0159015	chr1,43622083-43622110,+
ENST00000538700	504	535	0.29977	0.0159015	chr12,2887981-2888012,+
ENST00000371317	784	807	0.2605	0.0159015	chrX,120612245-120612268,+
ENST00000560541	1977	1999	0.2794	0.0159015	chr7,102280061-102280083,+
ENST00000372050	1263	1312	0.28683	0.00257394	chr9,133107208-133107257,-
ENST00000485461	278	318	0.31935	3.39e-05	chr3,45520288-45520296,45523997-45524028,+
ENST00000445935	360	389	0.26642	0.00257394	chr21,46323481-46323510,-
ENST00000563229	740	797	0.262	0.00257394	chr15,73988626-73988683,-
ENST00000460513	88	127	0.40489	1.98e-07	chr3,169975637-169975676,+
ENST00000536244	5112	5140	0.27745	0.0159015	chr6,36490910-36490938,+
ENST00000555345	805	839	0.2442	0.0159015	chr14,22834627-22834661,+
ENST00000518284	1549	1568	0.23627	0.0159015	chr5,159157783-159157802,-
ENST00000401592	2080	2100	0.23925	0.0159015	chr7,869424-869444,+
ENST00000366764	9742	9765	0.30453	0.0159015	chr1,226990546-226990569,-
ENST00000639051	431	456	0.3336	0.0159015	chr14,73920995-73921020,+
ENST00000564172	1735	1761	0.37593	0.0159015	chr16,19502860-19502886,-
ENST00000637327	812	849	0.3121	0.00257394	chrX,40600810-40600847,+
ENST00000570101	4260	4280	0.24	0.0159015	chr16,58665378-58665398,-
ENST00000523799	680	724	0.3507	0.00257394	chr6,99546425-99546469,-
ENST00000462934	1456	1494	0.29065	0.00257394	chr7,6410315-6410353,-
ENST00000452171	360	379	0.2395	0.00257394	chr3,38126566-38126585,-
ENST00000599213	1773	1828	0.2924	0.00257394	chr19,39398842-39398897,+
ENST00000542068	2011	2037	0.30376	0.0159015	chr2,218595140-218595166,+
ENST00000454075	1168	1189	0.26075	0.0159015	chr12,57105249-57105270,-
ENST00000544216	657	684	0.2988	0.0159015	chr19,34215165-34215192,+
ENST00000367262	291	325	0.37255	0.0159015	chr1,202881062-202881096,-
ENST00000528013	262	291	0.37633	0.00257394	chr1,45333482-45333511,-
ENST00000473064	462	485	0.2938	0.0159015	chr3,32769896-32769919,+
ENST00000404532	711	778	0.39875	3.39e-05	chr22,24628833-24628900,+
ENST00000570161	11349	11378	0.328	0.0159015	chr15,41769431-41769460,+
ENST00000504639	1189	1209	0.26416	0.0159015	chr5,43534936-43534956,-
ENST00000591115	22	60	0.3166	0.00257394	chr18,12884155-12884193,-
ENST00000274562	1430	1466	0.34909	0.00257394	chr5,146126435-146126468,146124084-146124086,-
ENST00000412341	669	707	0.3542	0.00257394	chr1,248856373-248856380,248855916-248855946,-
ENST00000230480	684	714	0.41273	0.00257394	chr6,43784626-43784656,+
ENST00000380610	1205	1232	0.25075	0.00257394	chr12,47795294-47795321,-
ENST00000394762	3048	3075	0.2823	0.0159015	chr10,73813193-73813220,-
ENST00000568282	539	562	0.36209	0.0159015	chr16,29809758-29809771,29810088-29810097,+
ENST00000200639	30	90	0.4074	3.39e-05	chrX,120469217-120469277,-
ENST00000422422	296	326	0.33686	0.0159015	chr7,99563264-99563266,99563863-99563890,+
ENST00000251343	6035	6069	0.46421	2.86e-06	chr14,24441144-24441178,+
ENST00000630715	2347	2387	0.33125	0.000329294	chr6,109447388-109447428,-
ENST00000507415	230	253	0.26353	0.0159015	chr5,139363849-139363872,+
ENST00000392628	1199	1264	0.31777	3.39e-05	chr17,74443907-74443912,74446849-74446908,+
ENST00000372228	453	483	0.28367	0.0159015	chr9,131506447-131506453,131507368-131507391,+
ENST00000523961	638	682	0.3507	0.00257394	chr6,99546425-99546469,-
ENST00000531828	1962	1993	0.26835	0.0159015	chr1,51786580-51786611,+
ENST00000596814	262	296	0.39592	0.0159015	chr19,50007758-50007792,-
ENST00000392975	2720	2746	0.30965	0.00257394	chr17,63432565-63432591,-
ENST00000340930	4090	4110	0.2714	0.0159015	chr8,140658709-140658729,-
ENST00000591097	85	124	0.2787	0.000329294	chr19,1270933-1270972,+
ENST00000509990	3182	3219	0.31654	0.0159015	chr5,139326277-139326284,139329345-139329374,+
ENST00000482415	2471	2492	0.2651	0.0159015	chr4,1978665-1978686,+
ENST00000483906	213	244	0.25545	0.0159015	chr3,128807566-128807597,+
ENST00000480865	1294	1313	0.28295	0.0159015	chr3,38122946-38122965,-
ENST00000265993	1281	1319	0.2841	0.00257394	chr10,95684519-95684557,-
ENST00000486765	2284	2316	0.2921	0.00257394	chr1,3889326-3889358,-
ENST00000378078	173	216	0.4381	3.39e-05	chr9,35749787-35749830,+
ENST00000579565	793	812	0.2286	0.0159015	chr17,40129570-40129589,+
ENST00000541050	1744	1782	0.3697	0.00257394	chr12,108647272-108647310,-
ENST00000581484	207	236	0.2416	0.00257394	chr17,81979217-81979239,81983554-81983560,+
ENST00000551396	533	571	0.3375	0.0159015	chr12,93501193-93501231,+
ENST00000396720	3759	3796	0.2943	0.00257394	chr19,47699375-47699405,47701328-47701334,+
ENST00000494365	1648	1674	0.26165	0.0159015	chr3,9930146-9930149,9930895-9930917,+
ENST00000554516	730	767	0.34485	0.00257394	chr14,22952328-22952349,22951674-22951689,-
ENST00000320270	155	214	0.38938	3.39e-05	chr8,66429182-66429241,+
ENST00000248104	1332	1391	0.3319	0.00257394	chr16,1366134-1366193,-
ENST00000614493	1076	1103	0.27145	0.0159015	chr9,133343689-133343716,-
ENST00000403703	1294	1353	0.3319	0.00257394	chr16,1366134-1366193,-
ENST00000548163	757	793	0.38133	0.0159015	chr12,111362739-111362775,-
ENST00000431081	2286	2307	0.2829	0.0159015	chr11,117193895-117193916,+
ENST00000402904	1241	1265	0.29685	0.0159015	chr1,41070632-41070656,-
ENST00000504109	177	204	0.31723	0.0159015	chr5,69365715-69365742,-
ENST00000453680	1607	1643	0.27121	0.0159015	chr3,39097895-39097931,-
ENST00000369886	1474	1515	0.3475	0.0159015	chr20,63974779-63974820,-
ENST00000396819	1183	1213	0.30125	0.0159015	chr19,40608229-40608259,+
ENST00000498926	2617	2674	0.39615	0.00257394	chr12,132722517-132722574,+
ENST00000565996	180	236	0.3473	0.0159015	chr16,29995343-29995352,29995171-29995217,-
ENST00000531709	660	695	0.38664	0.00257394	chr11,62801942-62801954,62801797-62801819,-
ENST00000582459	1314	1363	0.2922	2.86e-06	chr17,47838270-47838297,47837981-47838002,-
ENST00000380753	669	704	0.56642	3.39e-05	chr10,4998679-4998714,-
ENST00000524486	3098	3134	0.29995	0.0159015	chr11,800543-800543,800416-800451,-
ENST00000499453	2795	2831	0.2629	0.00257394	chr19,19356477-19356513,+
ENST00000311764	1074	1116	0.3174	0.00257394	chr11,46704544-46704586,+
ENST00000478130	230	321	0.436	2.86e-06	chr15,43861335-43861386,43866128-43866167,+
ENST00000575245	335	370	0.2566	0.0159015	chr17,81057889-81057924,+
ENST00000368690	1412	1449	0.3131	0.0159015	chr1,153645552-153645589,+
ENST00000245908	2082	2112	0.27375	0.0159015	chr19,6752482-6752512,-
ENST00000538913	1588	1620	0.27489	0.0159015	chr12,57099854-57099886,-
ENST00000392711	2332	2365	0.37755	0.0159015	chr17,68531428-68531461,+
ENST00000391944	891	923	0.2622	0.00257394	chr19,45363751-45363783,-
ENST00000531526	2188	2223	0.35222	0.00257394	chr11,45928756-45928791,+
ENST00000445705	725	751	0.24405	0.0159015	chr1,23797695-23797708,23797135-23797147,-
ENST00000611027	649	688	0.3514	0.000329294	chrX,134788730-134788733,134787498-134787533,-
ENST00000596288	557	596	0.34275	3.39e-05	chr6,52282653-52282659,52282143-52282175,-
ENST00000330938	1037	1071	0.2859	0.000329294	chr21,44851274-44851308,-
ENST00000443462	3147	3184	0.31045	0.00257394	chr4,82827443-82827480,-
ENST00000262809	3507	3531	0.27518	0.0159015	chr19,18443159-18443183,-
ENST00000375687	2929	2964	0.32765	0.00257394	chr20,32435217-32435252,+
ENST00000484647	19	87	0.44342	0.00257394	chr1,201955528-201955552,201957281-201957324,+
ENST00000395550	1260	1298	0.3099	0.000329294	chr3,48630607-48630643,48630514-48630515,-
ENST00000588680	122	155	0.2687	0.0159015	chr19,13073101-13073109,13073422-13073446,+
ENST00000342115	1986	2014	0.286	0.00257394	chr1,109629172-109629200,+
ENST00000392628	1292	1335	0.29035	0.000329294	chr17,74446936-74446979,+
ENST00000465082	886	923	0.28205	0.00257394	chr2,218280070-218280107,-
ENST00000398653	5292	5317	0.27423	0.0159015	chr2,43232804-43232829,-
ENST00000514546	365	403	0.2574	0.0159015	chr4,947886-947892,948116-948147,+
ENST00000355272	1328	1357	0.2968	0.0159015	chr19,2121263-2121292,-
ENST00000442241	2236	2258	0.25075	0.0159015	chr17,35131677-35131699,-
ENST00000618043	2790	2822	0.37036	0.00257394	chr16,68298489-68298521,+
ENST00000379937	2573	2596	0.25525	0.0159015	chr14,105210004-105210027,-
ENST00000533705	3878	3899	0.25085	0.0159015	chr9,83665048-83665069,-
ENST00000534140	1606	1628	0.2552	0.0159015	chr11,118650454-118650476,+
ENST00000418123	377	405	0.24645	0.0159015	chr2,229769284-229769312,-
ENST00000401470	2807	2828	0.2388	0.0159015	chr9,135486931-135486952,+
ENST00000393045	1070	1131	0.36733	0.000329294	chr1,145853813-145853817,145853608-145853664,-
ENST00000393230	2144	2173	0.30145	0.0159015	chr7,129755703-129755732,+
ENST00000460124	1876	1898	0.2866	0.0159015	chr10,4999209-4999231,-
ENST00000480451	734	767	0.27145	0.00257394	chr22,17149691-17149724,-
ENST00000586955	713	741	0.23755	0.0159015	chr19,13919156-13919184,+
ENST00000276826	3160	3191	0.2659	0.0159015	chr8,144530770-144530801,-
ENST00000548539	10	48	0.32475	0.000329294	chr12,110496170-110496208,-
ENST00000524630	5091	5123	0.27865	0.00257394	chr11,57818084-57818116,+
ENST00000435070	1120	1142	0.2677	0.0159015	chr12,69258905-69258927,+
ENST00000357582	2946	2971	0.26795	0.00257394	chr1,27358493-27358518,-
ENST00000371466	94	117	0.43508	0.00257394	chr1,53238383-53238406,-
ENST00000404537	471	505	0.2931	0.0159015	chr2,219570785-219570819,-
ENST00000424142	1121	1151	0.2596	0.0159015	chr7,135166372-135166402,-
ENST00000599238	2168	2215	0.28984	3.39e-05	chr19,58418207-58418254,+
ENST00000511095	706	742	0.261	0.0159015	chr16,1367156-1367192,-
ENST00000348066	3045	3069	0.25375	0.0159015	chr17,4970400-4970424,-
ENST00000397979	2076	2112	0.27645	0.0159015	chr19,7913193-7913229,+
ENST00000508177	1254	1292	0.33155	0.000329294	chr5,142004993-142005031,-
ENST00000216962	2142	2173	0.3218	0.00257394	chr20,25292468-25292499,+
ENST00000439267	701	724	0.2449	0.0159015	chr20,31721733-31721756,-
ENST00000510960	517	536	0.3386	0.0159015	chr5,34922713-34922732,+
ENST00000534590	148	177	0.31485	0.0159015	chr11,237124-237144,238998-239006,+
ENST00000527688	3642	3714	0.39865	1.98e-07	chr12,104350067-104350139,+
ENST00000264057	2559	2596	0.2576	0.00257394	chr2,233457295-233457328,233458284-233458287,+
ENST00000424754	539	577	0.2687	0.00257394	chr1,160354245-160354283,+
ENST00000314289	1310	1340	0.3077	0.0159015	chr4,2514077-2514107,+
ENST00000480918	776	802	0.2755	0.0159015	chr3,180951399-180951425,+
ENST00000579016	1864	1896	0.32685	0.0159015	chr17,79085981-79086013,+
ENST00000574331	543	566	0.24865	0.0159015	chr16,2769916-2769939,+
ENST00000616787	542	575	0.24315	0.0159015	chr1,86903281-86903304,86880716-86880725,-
ENST00000265044	2739	2769	0.34373	0.00257394	chr3,156541087-156541117,-
ENST00000429987	142	181	0.27295	0.000329294	chr7,100562298-100562337,+
ENST00000634393	2005	2033	0.24375	0.00257394	chr9,98732264-98732292,-
ENST00000531993	192	257	0.33865	3.39e-05	chr1,43838249-43838311,43894383-43894385,+
ENST00000372599	2832	2859	0.29835	0.0159015	chr9,128916707-128916734,+
ENST00000614293	4572	4593	0.30375	0.0159015	chr9,137013832-137013847,137013558-137013563,-
ENST00000338972	518	554	0.3323	0.0159015	chr5,43555830-43555838,43547886-43547913,-
ENST00000541517	2350	2385	0.32015	0.00257394	chr12,113292954-113292989,+
ENST00000561169	617	649	0.42918	0.00257394	chr15,40391550-40391554,40391949-40391976,+
ENST00000345598	776	812	0.3659	0.00257394	chr11,130129152-130129188,+
ENST00000448249	1228	1257	0.2872	0.0159015	chr9,128484841-128484870,+
ENST00000396472	471	509	0.32835	0.000329294	chr14,35046544-35046582,+
ENST00000209875	9382	9404	0.2582	0.0159015	chr12,54233064-54233086,-
ENST00000621659	2241	2287	0.36405	0.000329294	KI270853.1,1748348-1748394,+
ENST00000586516	96	115	0.2313	0.0159015	chr17,42536618-42536637,+
ENST00000508789	425	450	0.2608	0.0159015	chr3,126733164-126733189,+
ENST00000524428	1427	1474	0.4368	1.98e-07	chr11,119024962-119025009,-
ENST00000529281	85	118	0.3625	0.0159015	chr11,103092060-103092093,-
ENST00000582402	131	169	0.3393	0.0159015	chr17,40291597-40291635,+
ENST00000446151	1520	1556	0.41236	0.000329294	chr2,177231151-177231187,-
ENST00000479978	40	78	0.31005	0.00257394	chr22,41205360-41205386,41209696-41209707,+
ENST00000418555	644	669	0.24475	0.0159015	chr12,57630152-57630163,57629133-57629146,-
ENST00000343004	1325	1363	0.33347	0.00257394	chrX,134788752-134788790,-
ENST00000536689	2764	2802	0.2623	0.0159015	chr19,10554027-10554065,-
ENST00000569482	2234	2257	0.25175	0.0159015	chr15,75358704-75358725,75358617-75358618,-
ENST00000567887	23819	23853	0.27885	0.0159015	chr1,39486677-39486711,+
ENST00000496469	321	359	0.3099	0.000329294	chr3,48630607-48630643,48630514-48630515,-
ENST00000592661	69	100	0.2813	0.0159015	chr16,5085139-5085170,+
ENST00000536150	428	482	0.3643	0.000329294	chr12,122976686-122976740,+
ENST00000491117	2511	2531	0.23645	0.0159015	chr7,2729405-2729425,-
ENST00000587014	277	298	0.2587	0.0159015	chr17,45103826-45103847,+
ENST00000549821	444	463	0.2331	0.0159015	chr12,53315094-53315094,53314831-53314849,-
ENST00000596750	148	176	0.31509	0.0159015	chr19,15399293-15399321,-
ENST00000343123	61	88	0.27815	0.0159015	chr5,1633897-1633924,-
ENST00000314664	4031	4071	0.38493	0.000329294	chr10,50133018-50133058,+
ENST00000505755	2094	2127	0.33555	0.0159015	chr1,150814077-150814093,150813322-150813338,-
ENST00000568674	305	342	0.35227	0.00257394	chr16,30094796-30094833,-
ENST00000381334	1051	1095	0.36785	0.000329294	chr4,55424563-55424607,+
ENST00000427159	3089	3127	0.3439	0.000329294	chr17,63819865-63819903,-
ENST00000640218	2791	2821	0.3119	0.0159015	chr1,244854337-244854367,-
ENST00000443603	254	285	0.39591	0.00257394	GL000251.2,4611835-4611866,-
ENST00000569429	176	197	0.23685	0.0159015	chr16,56935278-56935299,+
ENST00000636239	1738	1765	0.31667	0.0159015	chr1,53213319-53213346,+
ENST00000538576	3289	3326	0.28065	0.00257394	chr1,112912900-112912937,-
ENST00000396153	1921	1954	0.3392	0.00257394	chr1,50535369-50535394,50491794-50491801,-
ENST00000320027	3327	3354	0.25283	0.0159015	chr13,31136886-31136913,-
ENST00000428154	611	656	0.35685	1.98e-07	chr7,103303970-103304015,+
ENST00000360105	1211	1232	0.23875	0.0159015	chr19,13090304-13090325,+
ENST00000544909	1202	1273	0.31627	0.00257394	chr11,73918956-73919027,+
ENST00000551804	398	446	0.438	0.00257394	chr12,48132877-48132925,+
ENST00000475695	124	159	0.31725	0.00257394	chr2,27233373-27233408,+
ENST00000301821	72	112	0.48365	1.98e-07	chr3,39406760-39406764,39407621-39407656,+
ENST00000344697	1290	1314	0.25515	0.0159015	chr3,43080464-43080488,-
ENST00000560220	276	306	0.37545	0.00257394	chr15,40386410-40386440,+
ENST00000464993	37	66	0.26195	0.0159015	chrX,153470490-153470519,-
ENST00000493438	1843	1873	0.2612	0.0159015	chr9,133102785-133102815,-
ENST00000380333	6	60	0.36007	0.00257394	chrX,15675720-15675774,+
ENST00000413910	368	427	0.30075	0.00257394	chrX,154766245-154766304,+
ENST00000428099	1064	1094	0.22881	0.0159015	chr10,102397407-102397408,102397527-102397555,+
ENST00000618001	725	745	0.23705	0.0159015	chr18,3457673-3457693,+
ENST00000394315	756	785	0.289	0.0159015	chr9,122322716-122322745,+
ENST00000398125	1147	1181	0.3532	0.0159015	chr4,2898506-2898531,2899259-2899267,+
ENST00000444872	74	97	0.2476	0.0159015	chr9,132077494-132077517,-
ENST00000539176	1561	1642	0.52982	3.39e-05	chr12,27797823-27797904,+
ENST00000574944	678	715	0.2993	0.00257394	chr17,81231916-81231953,-
ENST00000521385	1081	1110	0.3127	0.0159015	chr8,22180481-22180483,22192049-22192075,+
ENST00000576955	1245	1268	0.23755	0.0159015	chr17,7235714-7235737,-
ENST00000267383	270	305	0.31369	0.0159015	chr14,23055533-23055557,23055343-23055353,-
ENST00000397683	1182	1215	0.36391	0.0159015	chr21,46302091-46302124,-
ENST00000494982	806	851	0.32505	0.00257394	chr1,111709253-111709264,111712431-111712464,+
ENST00000480859	422	454	0.3158	0.0159015	chr2,238069411-238069443,+
ENST00000565931	270	305	0.26547	0.00257394	chr16,30763206-30763241,+
ENST00000510728	175	200	0.27255	0.0159015	chr4,108027686-108027711,+
ENST00000466468	1974	2006	0.30395	0.0159015	chr2,238183706-238183738,-
ENST00000382020	142	167	0.26128	0.0159015	chr8,15540364-15540389,+
ENST00000615736	909	966	0.3476	0.000329294	chr14,73905028-73905083,73909341-73909342,+
ENST00000370487	1028	1051	0.2558	0.0159015	chr20,62799985-62800008,+
ENST00000528643	1626	1655	0.26245	0.0159015	chr8,11838831-11838860,+
ENST00000261018	1459	1496	0.36173	0.00257394	chr2,203402725-203402734,203416908-203416935,+
ENST00000449351	618	639	0.2414	0.0159015	chr20,38450585-38450606,+
ENST00000587938	1909	1928	0.23365	0.0159015	chr19,19356293-19356312,+
ENST00000370631	2002	2036	0.2769	0.0159015	chr10,97674247-97674281,+
ENST00000368731	1069	1107	0.2727	0.0159015	chr6,111559261-111559299,-
ENST00000478349	809	858	0.31595	0.000329294	chr17,40632227-40632276,-
ENST00000465791	265	295	0.25505	0.0159015	chr20,32230833-32230863,+
ENST00000588295	101	162	0.46682	0.000329294	chr17,45051553-45051561,45034947-45034999,-
ENST00000489145	513	541	0.33514	0.0159015	chr7,23200561-23200589,+
ENST00000396029	4238	4269	0.48964	0.00257394	chr20,50891040-50891071,-
ENST00000444531	410	433	0.2968	0.0159015	chr3,48631649-48631650,48631285-48631306,-
ENST00000366609	71	101	0.24085	0.00257394	chr1,234609425-234609455,-
ENST00000489928	336	374	0.27395	0.00257394	chr14,22612187-22612225,+
ENST00000479446	1059	1078	0.2286	0.0159015	chr9,137016366-137016385,-
ENST00000314163	1415	1504	0.45745	2.86e-06	chr1,147992820-147992909,+
ENST00000577246	83	121	0.3951	0.000329294	chr17,17281153-17281191,-
ENST00000370007	2553	2585	0.29095	0.00257394	chr10,102162696-102162728,+
ENST00000331454	1115	1153	0.31395	0.0159015	chr22,39426877-39426915,+
ENST00000512809	109	144	0.32309	0.00257394	chr4,141221019-141221054,+
ENST00000559287	1353	1383	0.2911	0.00257394	chr14,24238812-24238842,+
ENST00000474839	647	680	0.355	0.0159015	chr6,31962033-31962054,31962439-31962450,+
ENST00000557100	497	521	0.27142	0.0159015	chr14,35403232-35403256,-
ENST00000534529	5023	5054	0.2909	0.000329294	chr11,117205413-117205444,-
ENST00000562941	15	38	0.27533	0.0159015	chr16,29461743-29461766,+
ENST00000423918	150	187	0.31385	0.00257394	chr9,129489256-129489293,+
ENST00000322680	3099	3126	0.2823	0.0159015	chr10,73813193-73813220,-
ENST00000300134	1537	1572	0.30435	0.00257394	chr12,57104464-57104465,57102888-57102921,-
ENST00000553041	5834	5872	0.40038	0.00257394	chr12,96002960-96002961,96001070-96001106,-
ENST00000371429	4940	4962	0.2843	0.0159015	chr1,53765632-53765654,-
ENST00000449039	17	39	0.27158	0.0159015	chr12,6873698-6873720,+
ENST00000527357	351	379	0.2841	0.00257394	chr11,804137-804165,-
ENST00000474568	16	39	0.29545	0.0159015	chr10,32958194-32958217,-
ENST00000274026	354	377	0.36445	0.0159015	chr4,121823556-121823579,-
ENST00000441099	20	53	0.32088	0.00257394	chr2,3424638-3424663,3443779-3443786,+
ENST00000548462	774	800	0.26895	0.00257394	chr12,103934240-103934266,+
ENST00000467728	2321	2368	0.30285	0.00257394	chr11,47268007-47268026,47268261-47268288,+
ENST00000436545	133	153	0.24465	0.0159015	chr17,42964138-42964158,-
ENST00000494469	125	152	0.3163	0.0159015	chr1,52431089-52431116,-
ENST00000322147	2370	2395	0.27515	0.0159015	chr11,65543508-65543533,-
ENST00000361383	1348	1370	0.2435	0.0159015	chr20,37840119-37840141,+
ENST00000398896	1227	1259	0.31735	0.00257394	chr3,49115459-49115491,-
ENST00000304457	1853	1892	0.34315	0.000329294	chr1,11077390-11077429,-
ENST00000359707	3583	3658	0.30273	0.00257394	chr4,75644007-75644082,-
ENST00000555762	1734	1765	0.32095	0.0159015	chr14,94060331-94060362,-
ENST00000407029	1242	1275	0.27505	0.00257394	chr22,40420405-40420423,40419370-40419384,-
ENST00000573158	383	420	0.29823	0.00257394	chr17,82726899-82726936,+
ENST00000542018	569	609	0.42285	3.39e-05	chr12,68654158-68654198,+
ENST00000581166	111	167	0.3455	0.00257394	chr17,58351443-58351499,-
ENST00000377575	825	848	0.32873	0.0159015	chr6,26545854-26545877,+
ENST00000620360	3649	3687	0.29325	0.00257394	chr11,117197166-117197204,+
ENST00000469172	2612	2661	0.38485	2.86e-06	chr10,68339219-68339226,68339440-68339481,+
ENST00000477661	2203	2241	0.32195	2.86e-06	chr10,4972649-4972687,+
ENST00000359866	2359	2396	0.3765	0.00257394	chr19,17321582-17321619,+
ENST00000440944	1906	1936	0.3145	0.00257394	chr9,136356415-136356445,+
ENST00000556184	431	483	0.3295	0.00257394	chr14,69768803-69768855,+
ENST00000299767	644	671	0.3165	0.0159015	chr12,103934006-103934033,+
ENST00000312239	532	562	0.32309	0.0159015	chr1,20773539-20773569,-
ENST00000423113	1019	1054	0.30065	0.0159015	chr10,32922640-32922659,32922331-32922346,-
ENST00000630114	172	193	0.22975	0.0159015	chr4,82429287-82429308,-
ENST00000373602	450	473	0.23745	0.0159015	chr1,32202038-32202061,+
ENST00000276520	6237	6272	0.39788	0.000329294	chr8,38852752-38852787,+
ENST00000538545	642	663	0.2405	0.0159015	chr14,68904688-68904709,-
ENST00000517382	325	360	0.2817	0.00257394	chr16,67164056-67164091,+
ENST00000633438	450	469	0.2313	0.0159015	chr22,38225542-38225561,-
ENST00000268711	1102	1171	0.36375	0.000329294	chr17,17492100-17492169,+
ENST00000414009	579	617	0.29695	0.0159015	chr10,98429396-98429434,-
ENST00000446327	141	172	0.2932	0.00257394	chr2,38751323-38751354,-
ENST00000610761	2418	2447	0.30867	0.0159015	chr16,1765030-1765059,+
ENST00000591470	1377	1402	0.34055	0.0159015	chr19,12897852-12897863,12899468-12899481,+
ENST00000543957	345	364	0.23556	0.0159015	chr2,230875684-230875703,+
ENST00000376762	929	967	0.2971	0.00257394	chr1,11661486-11661524,+
ENST00000445503	3763	3795	0.43845	0.0159015	chr2,47806338-47806358,47806452-47806463,+
ENST00000307896	248	273	0.3118	0.0159015	chr1,6628634-6628659,+
ENST00000229854	153	215	0.38495	2.86e-06	chr6,52284597-52284599,52283347-52283406,-
ENST00000403422	1924	1945	0.25905	0.0159015	chr8,11787253-11787274,+
ENST00000474024	1009	1040	0.2507	0.0159015	chr20,17607398-17607429,+
ENST00000487788	885	923	0.27458	0.00257394	chr1,37493826-37493864,-
ENST00000514611	984	1017	0.27565	0.0159015	chr5,140245209-140245242,-
ENST00000371417	667	693	0.36095	0.0159015	chr9,137616048-137616074,-
ENST00000393328	1808	1834	0.3605	0.00257394	chr17,49600035-49600061,-
ENST00000445950	433	462	0.24415	0.0159015	chr4,39755721-39755739,39774834-39774844,+
ENST00000449767	1152	1184	0.263	0.00257394	chr7,44676017-44676049,+
ENST00000529772	2046	2072	0.23985	0.0159015	chr11,3006905-3006931,-
ENST00000483558	409	450	0.35355	0.00257394	chr16,2106496-2106537,-
ENST00000591806	2254	2273	0.23485	0.0159015	chr19,1376618-1376637,+
ENST00000468883	1419	1446	0.32095	0.0159015	GL000253.2,1657016-1657043,+
ENST00000414080	248	276	0.2838	0.0159015	chr20,37519294-37519322,-
ENST00000484935	238	273	0.35708	0.0159015	GL000255.2,3227504-3227539,-
ENST00000432020	1254	1279	0.35121	0.0159015	chr7,76066773-76066798,+
ENST00000371320	166	204	0.3311	0.000329294	chr1,54406216-54406254,-
ENST00000554949	385	408	0.25405	0.0159015	chr14,20990509-20990532,+
ENST00000283410	167	203	0.3045	0.0159015	chr18,35497777-35497813,-
ENST00000638115	561	593	0.31937	0.0159015	chr3,49425367-49425376,49425031-49425053,-
ENST00000560078	1621	1671	0.36125	2.86e-06	chr15,40810134-40810184,+
ENST00000321442	3410	3437	0.32318	0.0159015	chr5,175528921-175528948,+
ENST00000603928	973	1009	0.39564	0.00257394	chr9,134026836-134026872,+
ENST00000379757	2858	2896	0.55314	2.86e-06	chr6,7881585-7881623,-
ENST00000619738	355	387	0.38764	0.0159015	chr15,82477435-82477467,-
ENST00000357736	438	464	0.3022	0.0159015	chr17,81922846-81922872,-
ENST00000562297	601	629	0.3115	0.00257394	chr16,2102866-2102894,-
ENST00000456380	1591	1628	0.30045	0.00257394	chr3,185917399-185917436,-
ENST00000377464	6321	6340	0.28875	0.0159015	chr1,8352799-8352818,-
ENST00000435556	836	864	0.28736	0.0159015	chr1,2519206-2519234,-
ENST00000430012	349	372	0.29953	0.0159015	chr19,39830712-39830735,-
ENST00000389900	2708	2743	0.2855	0.0159015	chr7,5623056-5623091,-
ENST00000617198	1957	2015	0.29295	0.00257394	chr2,15630800-15630858,+
ENST00000474787	3955	3993	0.33355	0.00257394	chr9,137084081-137084119,+
ENST00000215739	2149	2174	0.3157	0.00257394	chr22,20994874-20994899,+
ENST00000513391	828	874	0.43955	2.86e-06	chr4,48860790-48860836,+
ENST00000260102	738	769	0.3024	0.00257394	chr8,54147492-54147523,+
ENST00000503133	225	257	0.28885	0.0159015	chr1,153761667-153761676,153762728-153762750,+
ENST00000376257	2004	2023	0.25385	0.0159015	chr6,31162929-31162948,+
ENST00000307864	826	860	0.3232	0.0159015	chr10,70117812-70117816,70116745-70116774,-
ENST00000405940	516	542	0.35346	0.0159015	chr2,27368421-27368447,-
ENST00000515877	1298	1336	0.2897	0.00257394	chr2,27647844-27647882,+
ENST00000562404	19	42	0.28841	0.0159015	chr15,34363699-34363722,-
ENST00000614302	221	251	0.25867	0.0159015	chr16,89098623-89098653,+
ENST00000334512	6135	6168	0.29725	0.0159015	chr10,79315108-79315141,+
ENST00000570108	578	640	0.3771	1.98e-07	chr15,40809450-40809458,40809852-40809905,+
ENST00000394287	2064	2096	0.3125	0.0159015	chr17,39405059-39405091,-
ENST00000451657	795	822	0.42591	0.0159015	chr3,48294676-48294703,-
ENST00000578434	228	258	0.29429	0.0159015	chr17,28552368-28552398,-
ENST00000409813	1834	1872	0.26589	0.00257394	chr2,233449375-233449376,233449982-233450018,+
ENST00000398042	1333	1364	0.28345	0.00257394	chr22,20065248-20065279,+
ENST00000472686	226	251	0.28255	0.0159015	chr17,76328736-76328761,-
ENST00000398812	3161	3182	0.23215	0.00257394	chr7,50591586-50591607,-
ENST00000444548	127	165	0.3318	0.00257394	chr2,240005246-240005284,-
ENST00000361125	4696	4751	0.3324	0.00257394	chr7,99028427-99028482,-
ENST00000474839	2435	2462	0.363	0.0159015	chr6,31968055-31968082,+
ENST00000481090	155	207	0.32714	0.000329294	chrX,48539891-48539920,48541333-48541355,+
ENST00000373567	2843	2880	0.33995	0.0159015	chr20,37404572-37404609,+
ENST00000557927	3833	3864	0.3295	0.00257394	chr15,88631075-88631106,+
ENST00000261890	1135	1164	0.39138	0.0159015	chr15,65888196-65888225,+
ENST00000637173	3574	3600	0.2631	0.00257394	chr9,127692317-127692343,+
ENST00000376652	997	1052	0.2846	0.00257394	chr20,25217537-25217581,25218550-25218560,+
ENST00000503600	299	355	0.33795	0.00257394	chr4,15686400-15686456,+
ENST00000269471	2290	2315	0.2624	0.0159015	chr18,50269512-50269537,-
ENST00000293328	2010	2034	0.28905	0.00257394	chr17,42210212-42210236,-
ENST00000361188	2747	2774	0.30035	0.0159015	chr15,90970414-90970441,-
ENST00000470481	1536	1564	0.28523	0.0159015	chr10,72233537-72233565,+
ENST00000571841	207	235	0.27207	0.0159015	chr17,46931151-46931179,+
ENST00000378322	1765	1784	0.2324	0.0159015	chr1,3630981-3631000,-
ENST00000438132	2820	2875	0.42639	1.98e-07	chr16,19682368-19682390,19691353-19691385,+
ENST00000267978	2272	2295	0.25175	0.0159015	chr15,75358704-75358725,75358617-75358618,-
ENST00000421807	1544	1599	0.34839	0.00257394	chr17,1496319-1496349,1496140-1496164,-
ENST00000396617	487	509	0.30827	0.0159015	chr22,40552129-40552151,-
ENST00000321895	829	894	0.2956	0.00257394	chr3,49163422-49163487,-
ENST00000445155	227	254	0.2573	0.0159015	chr10,104255212-104255239,+
ENST00000608689	474	494	0.27175	0.0159015	chr20,41173654-41173674,+
ENST00000593093	85	124	0.2787	0.000329294	chr19,1270933-1270972,+
ENST00000357847	843	865	0.24673	0.00257394	chr6,143339752-143339774,+
ENST00000558764	327	358	0.35218	0.0159015	chr14,102355779-102355810,-
ENST00000285605	553	582	0.3376	0.00257394	chr10,97714276-97714305,+
ENST00000409811	834	853	0.23165	0.0159015	chr2,119247976-119247995,+
ENST00000530028	1575	1614	0.33367	0.00257394	chr15,48879460-48879499,+
ENST00000435888	184	249	0.39285	0.000329294	chr3,183867946-183868011,-
ENST00000485344	3880	3918	0.3318	0.00257394	chr2,240005246-240005284,-
ENST00000394082	433	488	0.2791	0.0159015	chr15,101281722-101281777,-
ENST00000375199	866	893	0.2807	0.0159015	chr1,19239879-19239906,-
ENST00000537713	1560	1591	0.28963	0.00257394	chr2,26285536-26285567,+
ENST00000361565	4019	4041	0.2739	0.0159015	chr1,201876878-201876900,+
ENST00000594107	533	563	0.37654	0.0159015	chr19,43553401-43553427,43553088-43553091,-
ENST00000449122	1212	1248	0.3045	0.00257394	GL000253.2,1963049-1963085,+
ENST00000354473	211	246	0.39282	0.0159015	chr1,151185859-151185894,-
ENST00000347615	5568	5594	0.27285	0.0159015	chr1,183553966-183553992,+
ENST00000534714	550	579	0.35808	0.00257394	chr8,144390723-144390746,144390856-144390861,+
ENST00000488894	580	602	0.2396	0.0159015	chr19,16566531-16566553,-
ENST00000433212	2235	2274	0.3596	3.39e-05	chr7,873663-873702,+
ENST00000561824	632	666	0.26525	0.0159015	chr16,30200793-30200827,+
ENST00000478423	4230	4259	0.2814	0.0159015	chr1,5863019-5863048,-
ENST00000381223	2732	2799	0.327	0.000329294	chrY,2488125-2488192,-
ENST00000558347	1326	1358	0.30835	0.00257394	chr15,63071686-63071718,+
ENST00000511782	416	448	0.34895	0.00257394	chr5,96729672-96729704,+
ENST00000357714	2078	2101	0.27945	0.0159015	chr1,207794403-207794426,+
ENST00000307630	154	179	0.23315	0.00257394	chr7,76358853-76358878,-
ENST00000556508	3016	3047	0.28825	0.00257394	chr14,104887126-104887157,+
ENST00000355842	2334	2355	0.46418	0.00257394	chr4,2907800-2907821,+
ENST00000395842	841	861	0.2647	0.0159015	chr22,50177553-50177573,+
ENST00000465828	1441	1475	0.30567	0.0159015	chr6,4115780-4115814,-
ENST00000597434	645	681	0.3436	0.00257394	chr19,48626110-48626146,+
ENST00000263370	2401	2422	0.28071	0.0159015	chr19,40739876-40739897,+
ENST00000216038	686	714	0.248	0.0159015	chr22,32399642-32399670,-
ENST00000397496	1011	1045	0.31455	0.00257394	chr14,22834937-22834971,+
ENST00000215739	1589	1609	0.29817	0.0159015	chr22,20992874-20992894,+
ENST00000442714	173	211	0.2823	0.0159015	chr2,241266843-241266881,-
ENST00000342206	864	902	0.3729	0.000329294	chrX,70134699-70134737,+
ENST00000413382	266	306	0.33	0.000329294	chr15,78544874-78544914,+
ENST00000460424	240	265	0.2839	0.0159015	chr3,38136865-38136888,38136684-38136685,-
ENST00000579016	2373	2428	0.32965	0.000329294	chr17,79086490-79086545,+
ENST00000436795	451	482	0.32091	0.0159015	chr2,241326104-241326113,241335126-241335147,+
ENST00000560459	209	247	0.41527	3.39e-05	chr14,24115534-24115572,+
ENST00000492830	1321	1341	0.2628	0.0159015	chr16,56362468-56362488,-
ENST00000381556	1056	1078	0.26095	0.00257394	chr17,4551887-4551909,-
ENST00000507465	671	690	0.23205	0.0159015	chr5,32364224-32364243,-
ENST00000524819	126	147	0.3069	0.0159015	chr11,62761842-62761863,+
ENST00000441564	4214	4243	0.2693	0.0159015	chr2,113202376-113202405,+
ENST00000310775	3561	3580	0.23705	0.0159015	chr15,89306132-89306151,+
ENST00000404894	622	669	0.33685	2.86e-06	chr7,12688696-12688743,+
ENST00000533933	10	42	0.29063	0.0159015	chr1,43736272-43736304,+
ENST00000520470	1461	1482	0.36163	0.0159015	chr9,93446976-93446997,-
ENST00000450351	492	528	0.34206	0.00257394	chr21,46222630-46222636,46221946-46221975,-
ENST00000357071	1111	1155	0.2861	0.00257394	chr1,21247308-21247352,-
ENST00000558406	366	388	0.2527	0.0159015	chr15,88472703-88472725,+
ENST00000402418	1398	1425	0.2354	0.0159015	chr17,75278280-75278307,-
ENST00000372521	4	32	0.34142	0.0159015	chr1,42817221-42817249,-
ENST00000539416	410	447	0.3013	0.00257394	chr9,124313952-124313985,124321459-124321462,+
ENST00000290810	1461	1484	0.25345	0.0159015	chr16,66805971-66805994,-
ENST00000262146	875	935	0.3462	2.86e-06	chr8,65707241-65707256,65707843-65707887,+
ENST00000526194	311	347	0.38873	0.00257394	chr1,21279191-21279209,21272894-21272911,-
ENST00000395366	807	853	0.32118	0.0159015	chr2,28783921-28783967,+
ENST00000593489	157	182	0.28879	0.0159015	chr19,17301513-17301538,-
ENST00000537535	80	100	0.245	0.0159015	chr8,30727736-30727756,-
ENST00000452437	119	151	0.35208	0.00257394	chr8,60591883-60591915,+
ENST00000514259	183	226	0.3081	0.000329294	chr5,33445370-33445404,33448541-33448549,+
ENST00000409644	4883	4940	0.431	3.39e-05	chr17,1733920-1733977,+
ENST00000531291	486	507	0.2729	0.0159015	chr11,2972161-2972182,-
ENST00000444328	468	491	0.2562	0.0159015	chr11,126407318-126407341,+
ENST00000418037	192	214	0.2841	0.0159015	chr7,100856956-100856978,+
ENST00000572919	2578	2607	0.2397	0.0159015	chr17,3609420-3609449,-
ENST00000518352	21	81	0.3462	2.86e-06	chr8,65707241-65707256,65707843-65707887,+
ENST00000538791	604	626	0.23217	0.0159015	chr11,114446084-114446087,114447826-114447844,+
ENST00000398020	841	879	0.29785	0.000329294	chr14,20459206-20459216,20458675-20458702,-
ENST00000489164	522	545	0.35465	0.0159015	chr1,31633281-31633304,-
ENST00000402937	230	258	0.31909	0.0159015	chr22,42068489-42068517,-
ENST00000378912	3579	3612	0.46118	0.000329294	chr16,70479928-70479961,+
ENST00000547863	955	983	0.3214	0.0159015	chr17,7015107-7015135,+
ENST00000611351	2121	2161	0.3161	0.00257394	chr10,79315678-79315718,+
ENST00000421649	119	141	0.26215	0.0159015	chr3,48632245-48632249,48632027-48632044,-
ENST00000518125	7	37	0.40582	0.0159015	chr8,123430001-123430031,+
ENST00000533523	892	928	0.2745	0.00257394	chr14,24210425-24210461,-
ENST00000359285	913	941	0.3018	0.0159015	chr16,28866783-28866811,+
ENST00000527403	4587	4612	0.25275	0.0159015	chr11,68615035-68615060,+
ENST00000488901	150	181	0.291	0.0159015	chr1,155610446-155610477,+
ENST00000467940	277	297	0.24524	0.0159015	chr1,45334400-45334420,-
ENST00000277554	1948	1971	0.24925	0.0159015	chr9,136011465-136011488,-
ENST00000565582	551	594	0.31545	0.000329294	chr16,89805308-89805351,-
ENST00000298649	720	789	0.35135	3.39e-05	chr10,69369267-69369336,+
ENST00000269967	728	766	0.27388	0.0159015	chr19,41319677-41319715,+
ENST00000372936	1434	1469	0.30456	0.00257394	chrX,101023530-101023565,-
ENST00000217893	286	313	0.31723	0.0159015	chr5,69365715-69365742,-
ENST00000520746	358	394	0.281	0.0159015	chr6,113946020-113946056,-
ENST00000416140	378	405	0.35664	0.0159015	chr6,41691097-41691124,-
ENST00000251268	8076	8095	0.23045	0.0159015	chr19,42376313-42376332,+
ENST00000617339	2094	2118	0.2618	0.0159015	chr5,132823987-132824011,-
ENST00000361101	1341	1369	0.34927	0.0159015	chr17,78675990-78676018,-
ENST00000248929	118	154	0.26905	0.00257394	chr22,40400735-40400771,+
ENST00000530541	133	161	0.3363	0.0159015	chr11,1309466-1309491,1290407-1290409,-
ENST00000584031	1370	1393	0.23782	0.0159015	chr17,63434112-63434135,-
ENST00000542919	450	477	0.31975	0.0159015	chr12,6563134-6563161,-
ENST00000457811	37	58	0.2806	0.0159015	chr9,107306578-107306599,+
ENST00000588208	348	376	0.2486	0.00257394	chr19,19177013-19177041,-
ENST00000552342	927	948	0.2559	0.0159015	chr12,76053319-76053340,-
ENST00000354650	2038	2073	0.25735	0.0159015	chr6,111661887-111661922,-
ENST00000486102	1480	1502	0.29293	0.0159015	chr3,49701814-49701836,+
ENST00000446330	138	166	0.2757	0.0159015	chr7,43648600-43648600,43647607-43647634,-
ENST00000543044	339	368	0.38182	0.00257394	chr11,61438085-61438113,61445941-61445941,+
ENST00000483871	1468	1495	0.29918	0.0159015	chr20,43461122-43461149,+
ENST00000492395	2118	2154	0.35373	0.00257394	chr10,73797114-73797150,+
ENST00000339594	5986	6011	0.25445	0.0159015	chr7,73440489-73440514,-
ENST00000306433	1331	1379	0.37436	0.000329294	chr8,22250567-22250615,+
ENST00000378424	474	502	0.34607	0.0159015	chr1,2588383-2588411,+
ENST00000455934	1713	1756	0.35765	3.39e-05	chr2,206130143-206130186,-
ENST00000576722	382	417	0.29945	0.00257394	chr17,1548316-1548351,-
ENST00000451881	554	602	0.3298	0.00257394	chr13,113233269-113233317,+
ENST00000534011	407	439	0.2772	0.00257394	chr11,126273013-126273045,+
ENST00000248054	3668	3706	0.31675	0.000329294	chr19,16878981-16879019,+
ENST00000403782	755	775	0.23711	0.0159015	chr2,241750250-241750270,+
ENST00000268797	1716	1736	0.2652	0.0159015	chr16,67674923-67674943,-
ENST00000374782	1836	1866	0.27175	0.0159015	chr17,81197712-81197717,81197031-81197055,-
ENST00000568684	1760	1782	0.23725	0.0159015	chr16,69939399-69939413,69939841-69939848,+
ENST00000358933	1893	1919	0.24095	0.0159015	chr16,67879607-67879633,+
ENST00000405675	1601	1630	0.27185	0.0159015	chr22,38296703-38296732,-
ENST00000314126	1268	1299	0.2749	0.0159015	chr17,57106670-57106701,+
ENST00000261427	565	594	0.24415	0.0159015	chr4,39755721-39755739,39774834-39774844,+
ENST00000221431	1005	1034	0.28105	0.0159015	chr19,38918464-38918493,-
ENST00000529994	292	313	0.24785	0.0159015	chr11,66058898-66058919,+
ENST00000393409	8578	8597	0.2304	0.0159015	chr3,127036904-127036923,+
ENST00000362091	1583	1616	0.34455	0.00257394	chr10,5915474-5915507,+
ENST00000441334	969	1001	0.27385	0.0159015	chr9,131511457-131511467,131512041-131512062,+
ENST00000306349	930	965	0.2967	0.00257394	chr8,22177897-22177932,+
ENST00000392628	1130	1177	0.3718	0.00257394	chr17,74443838-74443885,+
ENST00000626997	1036	1066	0.2666	0.0159015	KN196481.1,44967-44997,+
ENST00000378985	166	232	0.42285	3.39e-05	chr12,68654158-68654224,+
ENST00000577771	190	221	0.2717	0.0159015	chr17,18088081-18088087,18093813-18093837,+
ENST00000346595	603	631	0.33691	0.00257394	chr20,4187368-4187396,+
ENST00000370918	850	870	0.24084	0.0159015	chr6,53275168-53275188,-
ENST00000506610	249	305	0.33795	0.00257394	chr4,15686400-15686456,+
ENST00000438807	241	279	0.30285	0.00257394	chr19,41433621-41433659,-
ENST00000616132	921	940	0.258	0.0159015	chr9,136337563-136337564,136337846-136337863,+
ENST00000254718	587	607	0.24575	0.0159015	chr17,4554861-4554875,4554273-4554278,-
ENST00000582970	14049	14090	0.3875	0.00257394	chr17,80381655-80381696,+
ENST00000550446	331	364	0.4495	0.000329294	chr12,51056367-51056400,+
ENST00000565514	54	77	0.31855	0.00257394	chr16,81006797-81006820,-
ENST00000562333	522	550	0.24705	0.0159015	chr16,670543-670557,670675-670688,+
ENST00000415173	591	622	0.24755	0.0159015	GL000256.2,3487662-3487693,-
ENST00000595789	57	109	0.47958	0.000329294	chr19,43575408-43575450,43574993-43575002,-
ENST00000587356	488	524	0.423	0.00257394	chr17,78399374-78399410,+
ENST00000462934	1794	1813	0.31965	0.0159015	chr7,6409902-6409921,-
ENST00000544140	266	290	0.29947	0.0159015	chr11,73844820-73844844,+
ENST00000411539	2872	2892	0.2463	0.0159015	chr15,90228741-90228761,+
ENST00000538375	89	109	0.28978	0.0159015	chr12,6724657-6724677,+
ENST00000562379	596	666	0.37128	3.39e-05	chr16,21625009-21625079,+
ENST00000423214	363	391	0.27435	0.0159015	chr21,45509515-45509543,+
ENST00000630940	1447	1479	0.259	0.0159015	chr19,19145755-19145787,-
ENST00000539836	437	459	0.25005	0.0159015	chr16,31064393-31064415,-
ENST00000557460	748	801	0.378	2.86e-06	chr14,69769248-69769251,69770467-69770516,+
ENST00000377256	390	413	0.28885	0.0159015	chr1,9850697-9850720,-
ENST00000421422	2111	2167	0.3893	2.86e-06	chr20,41185119-41185175,-
ENST00000394078	178	252	0.2887	0.0159015	chr11,66258608-66258682,+
ENST00000405944	362	398	0.3182	0.00257394	chr8,123022739-123022775,-
ENST00000356401	3438	3467	0.27806	0.000329294	chr3,48984887-48984916,+
ENST00000598038	2697	2717	0.25085	0.0159015	chr19,17342510-17342530,+
ENST00000470554	265	292	0.2573	0.0159015	chr10,104255212-104255239,+
ENST00000621534	454	525	0.2806	0.000329294	chr11,247280-247351,+
ENST00000461552	383	408	0.2788	0.0159015	chr17,1496662-1496687,-
ENST00000515859	138	163	0.26128	0.0159015	chr8,15540364-15540389,+
ENST00000335325	1111	1130	0.234	0.0159015	chr16,75093616-75093635,+
ENST00000358208	2795	2825	0.2813	0.0159015	chr20,37404376-37404406,+
ENST00000319836	4760	4813	0.2816	0.00257394	chr10,45455052-45455105,-
ENST00000566082	2771	2790	0.22985	0.0159015	chr16,58020500-58020519,+
ENST00000447182	996	1020	0.3516	0.0159015	chr8,58581739-58581763,+
ENST00000023939	276	315	0.3608	0.00257394	chr20,56473304-56473343,+
ENST00000262803	2649	2677	0.23885	0.0159015	chr19,18860902-18860930,+
ENST00000413371	3471	3497	0.28876	0.0159015	chr2,27622983-27623009,+
ENST00000255078	2807	2848	0.33115	0.00257394	chr11,68938266-68938307,+
ENST00000547609	916	954	0.36069	0.00257394	GL000255.2,2667911-2667949,+
ENST00000564987	1261	1305	0.3574	3.39e-05	chr16,23524282-23524326,-
ENST00000559088	366	403	0.31673	0.00257394	chr14,24290914-24290951,-
ENST00000349394	1403	1431	0.34055	0.00257394	chr12,57226048-57226076,+
ENST00000590771	35	75	0.3052	0.00257394	chr19,33796880-33796920,+
ENST00000261643	1335	1373	0.26045	0.00257394	chr17,14207139-14207177,+
ENST00000475315	1419	1541	0.33025	0.000329294	chr3,180968083-180968205,+
ENST00000354383	602	649	0.3278	0.000329294	chr1,45332763-45332767,45332645-45332687,-
ENST00000380842	173	244	0.3042	0.0159015	chr13,28662498-28662507,28664509-28664569,28668473-28668473,+
ENST00000529997	2292	2311	0.25345	0.0159015	chr11,66704965-66704984,-
ENST00000621654	2130	2158	0.30175	0.0159015	chr17,38673264-38673292,-
ENST00000420124	4965	4991	0.2641	0.0159015	chr19,35730014-35730040,+
ENST00000249269	529	557	0.31844	0.00257394	chr7,103303875-103303903,+
ENST00000447393	222	251	0.25905	0.0159015	chr14,105314965-105314994,+
ENST00000505457	110	140	0.36913	0.00257394	chr5,6750337-6750367,+
ENST00000402714	139	166	0.3276	0.0159015	chr14,99971587-99971614,+
ENST00000469717	1159	1182	0.2575	0.0159015	chr1,154172075-154172098,-
ENST00000533424	241	260	0.22864	0.0159015	chr11,68003648-68003667,-
ENST00000475697	3034	3062	0.24954	0.00257394	chr1,51788128-51788156,+
ENST00000496768	156	180	0.31129	0.0159015	chr1,161118866-161118881,161119134-161119142,+
ENST00000511600	3510	3536	0.29185	0.0159015	chr4,2515241-2515267,+
ENST00000484809	1003	1031	0.30555	0.0159015	chr20,17941890-17941918,-
ENST00000521116	484	503	0.24135	0.0159015	chr5,179623091-179623110,-
ENST00000377263	2234	2255	0.35536	0.0159015	chr1,9849021-9849042,-
ENST00000472607	299	332	0.36391	0.0159015	chr21,46302091-46302124,-
ENST00000431926	976	1005	0.36155	0.0159015	chr17,63585252-63585281,+
ENST00000554806	626	664	0.34205	0.00257394	chr14,74894316-74894354,+
ENST00000394166	3238	3272	0.38136	0.000329294	chr15,96338226-96338260,+
ENST00000535572	5530	5568	0.33565	0.00257394	chr12,887238-887276,+
ENST00000369110	2265	2300	0.2955	0.0159015	chr6,105278170-105278205,-
ENST00000601973	3118	3147	0.2694	0.00257394	chr19,47065940-47065969,-
ENST00000487632	1099	1159	0.32218	0.0159015	chr3,50349386-50349398,50348963-50349010,-
ENST00000517551	595	614	0.2526	0.0159015	chr8,21999156-21999175,+
ENST00000524727	398	428	0.3092	0.0159015	chr11,47175182-47175186,47175073-47175098,-
ENST00000378912	2597	2629	0.29379	0.0159015	chr16,70475415-70475415,70475648-70475679,+
ENST00000524647	1719	1743	0.25955	0.0159015	chr11,65866319-65866343,+
ENST00000589235	455	482	0.25885	0.0159015	chr19,1271589-1271616,+
ENST00000597024	213	233	0.2371	0.0159015	chr19,4719886-4719906,-
ENST00000433346	231	306	0.41307	0.000329294	chr12,6883721-6883796,+
ENST00000445580	58	85	0.31555	0.0159015	chr10,132777705-132777732,+
ENST00000467459	929	948	0.23135	0.0159015	chr1,45329341-45329360,-
ENST00000289577	647	676	0.41464	0.00257394	chr7,44579421-44579450,-
ENST00000372669	240	259	0.2422	0.0159015	chr1,40747602-40747605,40749573-40749588,+
ENST00000559437	420	460	0.33	0.000329294	chr15,78544874-78544914,+
ENST00000593233	239	263	0.3037	0.0159015	chr19,5901335-5901359,-
ENST00000591806	3072	3095	0.2456	0.0159015	chr19,1377436-1377459,+
ENST00000409406	1286	1316	0.2945	0.00257394	chr11,66643546-66643576,+
ENST00000480753	194	232	0.30722	0.00257394	chr2,181892026-181892064,+
ENST00000604000	3766	3805	0.319	3.39e-05	chr1,145933593-145933632,-
ENST00000523609	2194	2213	0.23215	0.0159015	chr8,140532521-140532540,-
ENST00000358747	860	885	0.3088	0.0159015	chr3,48631933-48631958,-
ENST00000441656	2355	2386	0.37114	0.00257394	chr5,138160913-138160944,-
ENST00000520013	1718	1753	0.31175	0.00257394	chr5,168518008-168518043,+
ENST00000302904	4709	4734	0.3295	0.0159015	chr17,44205296-44205321,-
ENST00000303277	523	557	0.2875	0.00257394	chr4,1720802-1720836,-
ENST00000369909	1251	1280	0.2739	0.0159015	chr1,109280019-109280048,-
ENST00000580039	758	795	0.32775	0.000329294	chr17,63704449-63704486,-
ENST00000428210	6594	6636	0.31685	0.00257394	chr2,61478074-61478116,-
ENST00000587709	2284	2303	0.23365	0.0159015	chr19,19356293-19356312,+
ENST00000570259	276	313	0.25415	0.00257394	chr16,83809380-83809417,+
ENST00000333896	6085	6136	0.30365	0.00257394	chr2,54653770-54653821,+
ENST00000356818	1762	1799	0.33167	0.00257394	chr9,135485723-135485760,+
ENST00000551245	661	682	0.27845	0.0159015	chr12,49325801-49325822,+
ENST00000537021	44	84	0.38469	0.000329294	chr19,3700307-3700347,-
ENST00000475776	1538	1568	0.411	0.00257394	chr21,46315481-46315511,-
ENST00000545534	942	977	0.2559	0.00257394	chr17,1480707-1480742,-
ENST00000480357	4568	4597	0.2812	0.00257394	chr2,238098312-238098341,+
ENST00000547625	10	46	0.32294	0.000329294	chr14,64924019-64924055,+
ENST00000491200	806	828	0.2412	0.0159015	chr10,68341210-68341232,+
ENST00000405576	1164	1202	0.33525	0.000329294	chr11,47268655-47268693,+
ENST00000379215	1486	1511	0.32685	0.0159015	chr10,11763907-11763932,+
ENST00000409785	1731	1755	0.32365	0.0159015	chr2,85053635-85053659,+
ENST00000361665	728	762	0.28645	0.00257394	chr17,48051242-48051276,+
ENST00000540844	1378	1400	0.26035	0.0159015	chr21,29061507-29061529,-
ENST00000438274	474	512	0.3968	0.00257394	chr17,42818299-42818337,-
ENST00000543042	741	820	0.3479	0.00257394	chr11,72358880-72358955,72329801-72329804,-
ENST00000636490	50	71	0.2409	0.00257394	chr3,51975175-51975196,+
ENST00000546645	731	754	0.25955	0.0159015	chr12,55819086-55819109,+
ENST00000472111	192	247	0.31454	0.00257394	chr9,34647157-34647212,+
ENST00000418951	2981	3004	0.282	0.0159015	chr22,17728774-17728797,+
ENST00000539137	1100	1131	0.2591	0.0159015	chr17,76046108-76046139,-
ENST00000534144	81	146	0.36758	3.39e-05	chr1,109626151-109626216,+
ENST00000338641	4306	4341	0.3436	0.00257394	chr22,29696879-29696914,+
ENST00000563907	825	890	0.2761	0.0159015	chr15,72752581-72752646,-
ENST00000521022	1488	1511	0.242	0.0159015	chr8,28775893-28775916,-
ENST00000342494	3732	3761	0.38485	0.0159015	chr12,109534712-109534741,+
ENST00000369064	2084	2114	0.28891	0.0159015	chr1,150506957-150506987,+
ENST00000287468	158	191	0.2836	0.00257394	chr16,30664812-30664845,+
ENST00000466452	728	757	0.28829	0.0159015	chr1,161171125-161171154,+
ENST00000304414	1465	1489	0.24675	0.0159015	chr16,18792587-18792611,-
ENST00000519853	599	628	0.27865	0.0159015	chr8,41609863-41609892,+
ENST00000428854	1122	1169	0.3883	2.86e-06	chr19,35618676-35618699,35618887-35618910,+
ENST00000471846	351	392	0.3362	0.000329294	chr9,98796148-98796189,-
ENST00000262367	6997	7021	0.26625	0.0159015	chr16,3728836-3728860,-
ENST00000398810	1368	1405	0.2703	0.0159015	chr7,50606337-50606352,50605385-50605406,-
ENST00000244763	1495	1555	0.28125	0.000329294	chr6,7289257-7289317,-
ENST00000341541	1133	1169	0.32593	0.00257394	chr11,134248409-134248445,-
ENST00000307364	1004	1027	0.2968	0.0159015	chr3,48631649-48631650,48631285-48631306,-
ENST00000412023	335	375	0.35736	0.000329294	chr12,6873723-6873763,+
ENST00000540843	618	649	0.32994	0.00257394	chr11,72019568-72019599,-
ENST00000502346	401	427	0.2779	0.0159015	chr5,83057049-83057075,-
ENST00000627126	535	634	0.55515	2.11e-11	KI270880.1,44823-44922,-
ENST00000308860	363	392	0.35808	0.00257394	chr8,144390723-144390746,144390856-144390861,+
ENST00000572457	182	220	0.2635	0.0159015	chr17,4716446-4716484,+
ENST00000529484	234	272	0.31525	0.000329294	chr11,117192292-117192330,+
ENST00000023939	644	680	0.2943	0.0159015	chr20,56484153-56484189,+
ENST00000457444	11	40	0.2605	0.0159015	chr7,42927425-42927454,-
ENST00000381962	834	858	0.2622	0.0159015	chr20,648455-648479,-
ENST00000605930	165	191	0.2642	0.0159015	chr6,33621543-33621569,+
ENST00000448173	1565	1589	0.23855	0.0159015	chr7,72998611-72998635,-
ENST00000389017	1726	1791	0.30985	0.00257394	chr17,8189117-8189182,-
ENST00000348405	3697	3733	0.29275	0.0159015	chr4,82818940-82818976,-
ENST00000163678	695	723	0.2493	0.00257394	chr16,8629036-8629064,+
ENST00000509263	544	570	0.32495	0.00257394	chr4,82357313-82357321,82356878-82356895,-
ENST00000636503	377	397	0.2377	0.0159015	chr16,28487670-28487690,-
ENST00000313486	2716	2742	0.25655	0.0159015	chr17,1518888-1518914,-
ENST00000436233	2071	2096	0.27875	0.0159015	chr17,77212145-77212170,+
ENST00000510556	38	97	0.34915	0.000329294	chr4,108650664-108650723,+
ENST00000261657	3517	3548	0.3035	0.00257394	chr16,11181347-11181378,+
ENST00000425346	1207	1245	0.3423	3.39e-05	chr3,50353967-50354005,+
ENST00000590214	1169	1196	0.30085	0.0159015	chr19,1074629-1074656,+
ENST00000312010	3642	3672	0.2559	0.00257394	chr17,78798445-78798475,-
ENST00000582326	525	544	0.24445	0.0159015	chr17,64502971-64502990,-
ENST00000445726	3372	3411	0.3409	0.000329294	chr9,34398418-34398457,-
ENST00000356401	1349	1385	0.32265	0.0159015	chr3,48979530-48979566,+
ENST00000290810	1542	1562	0.2624	0.0159015	chr16,66805912-66805913,66805808-66805826,-
ENST00000488164	1165	1191	0.27293	0.0159015	chr9,72359477-72359503,-
ENST00000394125	544	563	0.2851	0.0159015	chr9,125220549-125220568,+
ENST00000579645	1713	1737	0.2753	0.00257394	chr17,21004269-21004293,-
ENST00000398125	960	1002	0.34725	0.00257394	chr4,2898214-2898256,+
ENST00000463932	266	295	0.40327	0.0159015	chr2,241735397-241735426,+
ENST00000640277	496	525	0.2868	0.00257394	chr7,103364146-103364175,+
ENST00000222812	1453	1488	0.35255	0.00257394	chr7,73699813-73699848,-
ENST00000594368	455	484	0.27185	0.0159015	chr19,39397591-39397620,+
ENST00000475971	2165	2185	0.23925	0.0159015	chr7,869424-869444,+
ENST00000510756	2180	2227	0.35514	0.0159015	chr5,96767977-96767999,96770531-96770555,+
ENST00000630497	161	190	0.2932	0.0159015	chr19,55341954-55341983,+
ENST00000591433	1812	1853	0.31795	0.000329294	chr19,1370688-1370729,+
ENST00000371335	602	637	0.30535	0.00257394	chrX,120449026-120449061,-
ENST00000475776	992	1016	0.38367	0.0159015	chr21,46322854-46322878,-
ENST00000492164	239	272	0.3376	0.0159015	chr3,119498813-119498846,+
ENST00000368830	663	689	0.2625	0.0159015	chr1,151761451-151761461,151760884-151760899,-
ENST00000429861	409	440	0.25861	0.0159015	chr8,60591932-60591963,+
ENST00000560423	37	64	0.30035	0.0159015	chr15,90970414-90970441,-
ENST00000419070	1312	1349	0.3305	3.39e-05	chr2,86144759-86144796,-
ENST00000376810	3241	3272	0.29065	0.000329294	chr1,11288029-11288060,+
ENST00000472410	1592	1704	0.41093	0.000329294	chr1,27359417-27359421,27358759-27358866,-
ENST00000409643	2388	2421	0.30006	0.00257394	chr2,231161377-231161410,+
ENST00000392590	139	175	0.3192	0.0159015	chr14,105011823-105011859,-
ENST00000420738	341	378	0.29125	0.00257394	chr1,54043439-54043476,-
ENST00000460795	231	269	0.30505	0.000329294	chr1,70250004-70250042,+
ENST00000405640	2305	2342	0.32655	0.00257394	chr22,19850589-19850626,-
ENST00000565639	1928	1953	0.25206	0.00257394	chr16,2103812-2103837,-
ENST00000482365	880	911	0.38	0.00257394	chr1,1390844-1390875,-
ENST00000429801	931	962	0.34917	0.00257394	chr11,3695511-3695542,-
ENST00000482943	1436	1457	0.24793	0.0159015	chr1,201963651-201963672,+
ENST00000540866	2436	2458	0.2699	0.0159015	chr12,122979254-122979276,+
ENST00000480242	1143	1174	0.265	0.0159015	chr2,96283602-96283633,-
ENST00000392563	53	89	0.33325	0.0159015	chr17,75393568-75393604,-
ENST00000382125	447	473	0.32935	0.0159015	chr2,3338017-3338022,3257435-3257455,-
ENST00000486937	2816	2850	0.40509	0.000329294	chr21,46246619-46246653,-
ENST00000371370	1734	1753	0.2375	0.0159015	chr1,53967865-53967884,+
ENST00000357700	254	281	0.26365	0.0159015	chr10,5652863-5652867,5651341-5651363,-
ENST00000378679	2407	2444	0.31585	0.000329294	chr5,132824022-132824059,-
ENST00000592826	322	350	0.23665	0.00257394	chr19,3752926-3752954,-
ENST00000398665	2560	2589	0.28882	0.00257394	chr19,2217070-2217090,2217772-2217780,+
ENST00000336430	1234	1279	0.43736	3.39e-05	chrX,23704778-23704823,-
ENST00000395468	1662	1693	0.32576	0.0159015	chr14,55065374-55065405,+
ENST00000445959	208	238	0.28618	0.0159015	chr7,2222653-2222683,-
ENST00000473696	870	903	0.33264	0.0159015	chr7,50604324-50604357,-
ENST00000255078	2122	2169	0.39947	3.39e-05	chr11,68936491-68936538,+
ENST00000360271	2918	2953	0.3608	0.000329294	chr9,137084256-137084291,+
ENST00000353339	696	733	0.38436	0.00257394	chr2,227330842-227330846,227332419-227332451,+
ENST00000400259	1880	1907	0.2803	0.0159015	chr1,22092529-22092556,+
ENST00000260270	644	684	0.3352	3.39e-05	chr11,110457013-110457047,110462354-110462359,+
ENST00000398207	436	466	0.33408	0.0159015	chr9,137022763-137022793,-
ENST00000392976	1348	1375	0.30209	0.0159015	chr17,63434083-63434110,-
ENST00000339411	484	511	0.29635	0.00257394	chr6,35287733-35287760,+
ENST00000420329	1780	1800	0.24036	0.0159015	chr15,90641181-90641199,90641935-90641936,+
ENST00000457828	397	425	0.32718	0.0159015	chr21,46227657-46227685,-
ENST00000421103	229	256	0.26115	0.0159015	chr7,65981974-65981983,65980392-65980409,-
ENST00000268712	6650	6692	0.34265	3.39e-05	chr17,16057514-16057514,16048947-16048988,-
ENST00000466794	472	508	0.30225	0.0159015	chr19,12664896-12664932,-
ENST00000374221	30	50	0.25025	0.0159015	chr1,26306596-26306616,-
ENST00000456101	3265	3294	0.30808	0.00257394	chr6,109446202-109446231,-
ENST00000378073	8981	9030	0.3821	3.39e-05	chr19,42376716-42376765,+
ENST00000620394	96	138	0.3277	0.00257394	chr7,100875206-100875248,+
ENST00000379238	2890	2958	0.3496	0.000329294	chr9,33923795-33923819,33923435-33923478,-
ENST00000614256	259	287	0.29165	0.0159015	chr1,153634240-153634268,+
ENST00000509910	374	412	0.37762	0.00257394	chr5,115841447-115841485,-
ENST00000444457	599	621	0.35935	0.0159015	chr7,103298668-103298690,+
ENST00000591724	130	166	0.25995	0.00257394	chr17,76081204-76081240,-
ENST00000452421	690	727	0.29125	0.00257394	chr1,54043439-54043476,-
ENST00000416600	6668	6690	0.26655	0.0159015	chr20,3871195-3871217,+
ENST00000480357	4303	4362	0.38864	0.00257394	chr2,238094444-238094503,+
ENST00000478266	755	798	0.2694	0.0159015	chr6,4117319-4117362,-
ENST00000355196	3558	3595	0.31045	0.00257394	chr4,82827443-82827480,-
ENST00000519980	2675	2709	0.31127	0.0159015	chr8,140531853-140531887,-
ENST00000538886	2842	2876	0.28445	0.00257394	chr17,75237489-75237523,-
ENST00000264637	944	982	0.3189	0.000329294	chr17,40083976-40083982,40084610-40084641,+
ENST00000622599	1989	2009	0.2693	0.0159015	chrX,48976301-48976321,-
ENST00000560496	677	698	0.27445	0.0159015	chr15,101285726-101285741,101285055-101285060,-
ENST00000219139	2226	2254	0.38927	0.0159015	chr16,67147900-67147928,+
ENST00000265662	3867	3893	0.25475	0.0159015	chr9,137015050-137015076,-
ENST00000466323	742	778	0.264	0.0159015	chrX,149498247-149498283,-
ENST00000502903	516	539	0.26388	0.0159015	chr4,102315668-102315673,102307588-102307605,-
ENST00000497897	306	334	0.26545	0.0159015	chr7,73737669-73737697,-
ENST00000518168	317	355	0.24565	0.0159015	chr5,179806598-179806636,-
ENST00000558560	474	505	0.29095	0.0159015	chr15,40745120-40745123,40738015-40738042,-
ENST00000361217	2053	2083	0.30145	0.0159015	chr1,153939744-153939774,-
ENST00000331835	381	442	0.30255	0.00257394	chr1,86903345-86903406,-
ENST00000591806	2624	2647	0.3955	0.0159015	chr19,1376988-1377011,+
ENST00000569482	184	205	0.26572	0.0159015	chr15,75368104-75368125,-
ENST00000533608	2299	2325	0.30675	0.0159015	chr11,44236322-44236348,+
ENST00000531327	594	633	0.41456	0.000329294	chr2,65018260-65018265,65018545-65018578,+
ENST00000249364	253	287	0.35255	0.00257394	chr7,128748734-128748768,+
ENST00000417807	138	210	0.47946	0.000329294	chr19,41438271-41438343,-
ENST00000525250	2599	2634	0.2999	0.0159015	chr11,825092-825127,+
ENST00000515314	330	354	0.28845	0.0159015	chr16,69462450-69462474,+
ENST00000270502	599	628	0.28105	0.00257394	chr19,10929428-10929457,+
ENST00000339374	973	994	0.25615	0.0159015	chr14,20994585-20994606,+
ENST00000405392	1131	1198	0.30555	0.000329294	chr2,24842254-24842278,24841625-24841667,-
ENST00000473606	38	93	0.30465	0.00257394	chr22,29388437-29388492,-
ENST00000554406	537	574	0.34485	0.00257394	chr14,22952328-22952349,22951674-22951689,-
ENST00000580471	454	492	0.2936	0.00257394	chr17,28695463-28695501,+
ENST00000247933	771	798	0.38336	0.0159015	chr4,1001772-1001799,+
ENST00000480647	240	265	0.3118	0.0159015	chr1,6628634-6628659,+
ENST00000555944	1148	1185	0.3289	0.00257394	chr20,1443565-1443602,-
ENST00000490085	343	365	0.28989	0.0159015	chr13,99985380-99985402,+
ENST00000425019	1819	1847	0.34745	0.0159015	chr2,101859082-101859082,101859736-101859763,+
ENST00000348657	620	653	0.29675	0.0159015	chr22,42599698-42599698,42596333-42596365,-
ENST00000402192	4309	4335	0.33609	0.0159015	chr11,47315260-47315286,+
ENST00000520746	432	476	0.38294	0.00257394	chr6,113945401-113945445,-
ENST00000373876	1342	1361	0.2368	0.0159015	chr2,219567900-219567919,-
ENST00000222690	3202	3230	0.2828	0.0159015	chr7,44827365-44827393,-
ENST00000457010	2075	2098	0.24205	0.0159015	chr16,31464397-31464420,+
ENST00000426105	3955	3997	0.46415	1.13e-08	chr1,30932872-30932914,-
ENST00000377658	914	952	0.29426	0.0159015	chr1,6601918-6601956,-
ENST00000402284	46	85	0.3602	3.39e-05	chr22,30591810-30591835,30589257-30589270,-
ENST00000626416	864	884	0.2401	0.0159015	chr9,127672115-127672116,127673181-127673199,+
ENST00000333007	1987	2019	0.26275	0.0159015	chr14,103135251-103135283,+
ENST00000462147	511	540	0.2738	0.0159015	chr2,241337725-241337754,+
ENST00000394965	1394	1423	0.32295	0.0159015	chr3,52206620-52206649,+
ENST00000370377	621	642	0.2692	0.0159015	chrX,150777455-150777476,-
ENST00000588985	40	74	0.2892	0.00257394	chr19,55486461-55486495,+
ENST00000454762	3026	3056	0.2576	0.0159015	chr6,43506311-43506341,+
ENST00000585462	441	469	0.2684	0.0159015	chr17,75848582-75848610,-
ENST00000372350	230	277	0.3706	3.39e-05	chr9,130697582-130697627,130698162-130698163,+
ENST00000269471	491	527	0.34831	0.00257394	chr18,50279903-50279939,-
ENST00000534326	1456	1481	0.26935	0.0159015	chr6,44148642-44148650,44148792-44148808,+
ENST00000379104	1150	1173	0.29455	0.0159015	chr5,132210384-132210407,-
ENST00000610405	603	658	0.30425	0.00257394	chrX,52907119-52907174,+
ENST00000268124	1261	1292	0.35543	0.000329294	chr15,89329008-89329039,-
ENST00000598517	681	705	0.25013	0.0159015	chr19,17055956-17055980,-
ENST00000453664	3949	3976	0.3427	0.0159015	chr3,49110716-49110743,-
ENST00000531993	10	42	0.29063	0.0159015	chr1,43736272-43736304,+
ENST00000271332	7743	7766	0.32891	0.0159015	chr1,109271391-109271414,+
ENST00000582330	2081	2110	0.2592	0.0159015	chr17,74837155-74837184,+
ENST00000381125	283	314	0.3124	0.0159015	chr10,3099295-3099326,+
ENST00000374394	1577	1629	0.34275	0.00257394	chr20,35303266-35303318,-
ENST00000340578	877	915	0.29487	0.000329294	chr19,5925694-5925732,-
ENST00000346177	6597	6618	0.26665	0.0159015	chr7,128853837-128853837,128853974-128853994,+
ENST00000513858	2995	3029	0.2737	0.00257394	chr4,82824555-82824582,82821102-82821108,-
ENST00000437787	1575	1622	0.36265	0.000329294	chrX,150768210-150768257,-
ENST00000540016	281	300	0.28225	0.0159015	chr12,109561780-109561781,109561500-109561517,-
ENST00000505068	413	453	0.3434	0.000329294	chr4,70839471-70839485,70836289-70836314,-
ENST00000336273	747	781	0.32605	0.0159015	chr8,97661109-97661143,+
ENST00000566349	1190	1210	0.28555	0.0159015	chr16,87707980-87708000,-
ENST00000585968	446	472	0.2811	0.00257394	chr19,35615304-35615330,+
ENST00000586582	2447	2469	0.25555	0.0159015	chr19,4544110-4544132,-
ENST00000433890	1970	1995	0.24685	0.0159015	chr11,64791953-64791978,-
ENST00000553441	394	441	0.31525	0.00257394	chr14,20992186-20992205,20992541-20992568,+
ENST00000543736	824	850	0.24794	0.0159015	chr16,89799166-89799181,89799069-89799079,-
ENST00000505228	1096	1117	0.25128	0.0159015	chr1,2514033-2514054,-
ENST00000418043	450	477	0.32095	0.0159015	GL000253.2,1657016-1657043,+
ENST00000262093	2161	2226	0.2927	0.00257394	chr18,57549910-57549975,-
ENST00000423118	5953	5991	0.34745	0.000329294	chr16,2109385-2109423,-
ENST00000579632	324	363	0.3627	0.000329294	chr17,47973565-47973604,+
ENST00000470886	2614	2650	0.3048	0.0159015	chr21,43694057-43694093,+
ENST00000622299	521	540	0.30735	0.0159015	chr17,81681700-81681719,-
ENST00000448077	1789	1823	0.362	0.000329294	chr6,35426464-35426498,+
ENST00000310942	150	188	0.28895	0.0159015	chr17,79778281-79778307,79778384-79778395,+
ENST00000515725	2248	2278	0.27395	0.0159015	chr3,129272246-129272276,+
ENST00000476706	774	795	0.24817	0.0159015	chr10,6115613-6115634,+
ENST00000547877	966	988	0.29155	0.0159015	chr12,51059367-51059389,+
ENST00000632676	349	370	0.25955	0.0159015	chr20,63643905-63643926,-
ENST00000449943	82	110	0.30015	0.0159015	chr11,65133541-65133569,-
ENST00000509566	557	592	0.26445	0.0159015	chr4,870821-870856,-
ENST00000491308	719	757	0.2752	0.0159015	chr1,155612196-155612234,+
ENST00000429178	2510	2546	0.2545	0.0159015	chr7,873708-873744,+
ENST00000559074	868	893	0.24585	0.0159015	chr15,90227581-90227606,+
ENST00000551770	959	984	0.3032	0.0159015	chr12,49002671-49002696,-
ENST00000604841	1127	1190	0.33285	0.00257394	chr17,35844125-35844158,35844280-35844309,+
ENST00000270538	592	634	0.269	0.00257394	chr19,7935093-7935135,-
ENST00000601296	2760	2793	0.2862	0.0159015	chr20,63861501-63861534,-
ENST00000457798	185	220	0.257	0.00257394	chr16,289440-289472,288304-288306,-
ENST00000498171	3573	3593	0.26715	0.0159015	chr22,20111789-20111809,+
ENST00000473423	239	281	0.3438	0.000329294	chr1,35442975-35443017,-
ENST00000574801	235	258	0.24155	0.0159015	chr17,82870321-82870344,+
ENST00000418559	1228	1255	0.27045	0.00257394	chr2,182751761-182751785,182752072-182752074,+
ENST00000620173	268	305	0.26615	0.0159015	chr6,166956285-166956322,-
ENST00000432365	1401	1433	0.26585	0.0159015	chr16,2038326-2038358,+
ENST00000494297	305	343	0.3377	3.39e-05	chr3,133811192-133811199,133815590-133815620,+
ENST00000380961	3997	4026	0.2766	0.0159015	chrX,9718185-9718214,+
ENST00000326134	2654	2681	0.27076	0.00257394	chr8,144244263-144244290,+
ENST00000402042	1822	1841	0.24355	0.0159015	chr22,40419044-40419063,-
ENST00000596080	90	123	0.29939	0.0159015	chr19,48639337-48639370,-
ENST00000259512	372	394	0.2573	0.00257394	chr8,123042030-123042052,-
ENST00000372447	1610	1632	0.2766	0.0159015	chr9,129827453-129827475,-
ENST00000373403	431	467	0.3026	0.0159015	chr20,38155989-38156025,-
ENST00000435409	2320	2343	0.2999	0.0159015	chr1,153767700-153767723,+
ENST00000508506	203	230	0.35375	0.0159015	chr17,51280083-51280105,51280389-51280393,+
ENST00000434316	2457	2489	0.3013	0.0159015	chr13,113549602-113549634,+
ENST00000531226	556	577	0.2422	0.0159015	chr11,47180534-47180555,-
ENST00000487034	79	117	0.36295	0.000329294	chr16,89560987-89561025,+
ENST00000375980	102	121	0.2309	0.0159015	chr1,15409996-15410015,+
ENST00000314845	4815	4834	0.23315	0.0159015	chr11,46396603-46396622,-
ENST00000381955	616	675	0.3074	0.000329294	chr16,5031772-5031831,-
ENST00000639835	1751	1771	0.24311	0.0159015	chr17,63703178-63703198,-
ENST00000402686	1761	1787	0.28815	0.0159015	chr9,131520096-131520122,+
ENST00000536872	319	350	0.31512	0.0159015	chr12,6724609-6724640,+
ENST00000612460	1067	1089	0.2354	0.0159015	chrX,154420994-154421016,+
ENST00000534529	3356	3378	0.2512	0.0159015	chr11,117219140-117219162,-
ENST00000637060	1301	1348	0.3612	0.000329294	chr9,127675832-127675879,+
ENST00000432752	1230	1254	0.28725	0.0159015	chr16,68078451-68078475,+
ENST00000452930	42	71	0.29218	0.0159015	chr2,227325302-227325331,+
ENST00000374198	2358	2396	0.33145	0.000329294	chr9,113292347-113292385,+
ENST00000229329	710	741	0.29757	0.00257394	chr12,22058587-22058618,+
ENST00000479481	301	322	0.29712	0.0159015	chr10,97372087-97372108,-
ENST00000520489	2595	2614	0.22912	0.0159015	chr8,22621411-22621430,-
ENST00000631115	22	68	0.3721	0.000329294	chr15,74843038-74843084,-
ENST00000498366	616	651	0.29685	0.00257394	chr22,50249656-50249691,-
ENST00000436817	789	858	0.35135	3.39e-05	chr10,69369267-69369336,+
ENST00000396720	4995	5019	0.29525	0.0159015	chr19,47702533-47702557,+
ENST00000529002	322	365	0.34985	0.000329294	chr11,57334463-57334471,57333506-57333540,-
ENST00000416591	1758	1790	0.32615	0.0159015	chr2,240596866-240596898,+
ENST00000562955	10089	10110	0.23445	0.0159015	chr1,43450368-43450389,+
ENST00000541308	2473	2507	0.43018	0.000329294	chr3,49532415-49532449,+
ENST00000566973	43	66	0.24805	0.00257394	chr16,89490255-89490278,-
ENST00000485462	777	802	0.24715	0.0159015	chr1,226984224-226984235,226984548-226984561,+
ENST00000416165	2087	2113	0.251	0.0159015	chr15,40464511-40464537,+
ENST00000361101	2397	2432	0.36371	0.00257394	chr17,78674927-78674962,-
ENST00000633039	816	861	0.4103	2.86e-06	KI270853.1,633515-633560,-
ENST00000535468	4987	5010	0.3388	0.0159015	chr6,43038369-43038392,-
ENST00000545747	400	425	0.29045	0.0159015	chr12,1645928-1645953,+
ENST00000604981	706	738	0.50455	0.00257394	chr2,111429343-111429375,-
ENST00000409899	910	940	0.34013	0.00257394	chr7,30923922-30923952,+
ENST00000479016	970	1004	0.3202	0.00257394	chr12,56226358-56226392,+
ENST00000409670	653	679	0.29029	0.0159015	chr2,85399194-85399220,-
ENST00000629952	967	1021	0.40986	0.000329294	KI270927.1,56297-56351,+
ENST00000414879	3986	4014	0.30518	0.0159015	chr1,43621992-43622020,+
ENST00000568717	530	568	0.2659	0.0159015	chr16,74301560-74301598,+
ENST00000488171	380	410	0.2822	0.0159015	chr1,207324573-207324603,+
ENST00000589191	13	35	0.2377	0.00257394	chr16,4875284-4875306,+
ENST00000546837	918	971	0.3138	0.00257394	chr12,55822003-55822056,-
ENST00000453744	2051	2071	0.2284	0.0159015	chr4,102796302-102796322,-
ENST00000406620	677	708	0.29262	0.0159015	chr16,1312547-1312578,+
ENST00000527249	778	803	0.25065	0.0159015	chr11,65998653-65998678,-
ENST00000574401	1613	1640	0.2653	0.0159015	chr17,7390125-7390152,-
ENST00000455762	823	850	0.291	0.00257394	chr4,1986375-1986402,-
ENST00000436757	64	83	0.2286	0.00257394	chr11,67505283-67505302,-
ENST00000458276	1013	1033	0.3221	0.0159015	chr3,43717787-43717807,+
ENST00000507110	253	276	0.2333	0.0159015	chr5,44809177-44809200,+
ENST00000592658	105	140	0.3182	0.0159015	chr18,48859986-48860021,+
ENST00000440306	354	411	0.2602	0.00257394	chr7,2235452-2235509,-
ENST00000555856	281	382	0.37679	2.86e-06	chr14,103679380-103679481,+
ENST00000589548	286	330	0.42254	3.39e-05	chr18,50286539-50286567,50286242-50286257,-
ENST00000415204	229	263	0.38818	0.00257394	chr3,50294780-50294814,-
ENST00000244776	211	248	0.36353	0.00257394	chr6,18263906-18263943,-
ENST00000539702	502	525	0.29745	0.0159015	chr12,31103820-31103843,+
ENST00000487053	657	680	0.2856	0.0159015	chr1,1623790-1623813,+
ENST00000394419	425	452	0.305	0.0159015	chr14,68921077-68921104,-
ENST00000316853	1099	1119	0.28555	0.0159015	chr16,87707980-87708000,-
ENST00000586157	344	375	0.32725	0.000329294	chr19,34196707-34196738,+
ENST00000503130	306	326	0.24684	0.0159015	chr4,99076903-99076923,-
ENST00000359794	1146	1183	0.49117	0.000329294	chr12,48137741-48137778,+
ENST00000450824	193	213	0.2424	0.0159015	chr17,81220023-81220043,-
ENST00000361711	1847	1900	0.33015	0.00257394	chr16,83965948-83966001,+
ENST00000267425	1813	1843	0.25465	0.0159015	chr14,24304565-24304595,+
ENST00000399410	1152	1180	0.24755	0.0159015	chr16,16044617-16044645,+
ENST00000518125	192	226	0.33207	0.000329294	chr8,123441333-123441367,+
ENST00000486664	267	310	0.36885	0.000329294	chr17,42955902-42955945,-
ENST00000538932	1477	1501	0.23775	0.0159015	chr12,124012595-124012619,+
ENST00000368373	960	1004	0.27626	0.0159015	chr1,155237458-155237502,-
ENST00000512390	2313	2344	0.359	0.00257394	chr5,141654243-141654274,-
ENST00000424388	614	652	0.343	0.00257394	chr3,50571717-50571755,+
ENST00000545054	1971	2008	0.31245	0.0159015	chr14,24103242-24103255,24103510-24103533,+
ENST00000630622	72	110	0.29856	0.00257394	chr17,73286391-73286429,-
ENST00000602173	232	263	0.33815	0.0159015	chr19,40783942-40783973,+
ENST00000536222	1683	1704	0.265	0.0159015	chr17,48059164-48059185,+
ENST00000254235	699	738	0.4017	0.000329294	chr16,50291791-50291830,+
ENST00000533211	3421	3449	0.2506	0.0159015	chr11,66700982-66701010,-
ENST00000295956	8212	8239	0.33175	0.0159015	chr3,58171000-58171027,+
ENST00000465499	341	366	0.2719	0.0159015	chr9,111366571-111366596,-
ENST00000482943	1794	1827	0.24314	0.0159015	chr1,201969622-201969655,+
ENST00000534877	1477	1497	0.2378	0.0159015	chr12,6731612-6731632,+
ENST00000261182	2676	2697	0.31385	0.0159015	chr12,76046646-76046667,-
ENST00000513416	1009	1031	0.30271	0.0159015	chr4,25758947-25758969,-
ENST00000359983	1340	1362	0.29185	0.0159015	chr17,3943448-3943470,-
ENST00000487682	4469	4507	0.363	0.00257394	chr1,156935134-156935172,-
ENST00000322635	2924	2957	0.29125	0.00257394	chr10,73813264-73813297,-
ENST00000579953	5858	5939	0.33082	0.00257394	chr17,67078355-67078436,-
ENST00000371348	1144	1165	0.25705	0.0159015	chr1,54040756-54040771,54036713-54036718,-
ENST00000538733	2239	2274	0.36408	0.0159015	chr12,121240598-121240633,-
ENST00000547361	334	391	0.29315	0.00257394	chr12,108652337-108652394,-
ENST00000377036	310	334	0.25295	0.0159015	chr1,10469177-10469195,10467327-10467332,-
ENST00000609021	3410	3437	0.25805	0.0159015	chr6,125275978-125276005,-
ENST00000604165	314	336	0.2445	0.0159015	chr10,73799387-73799409,+
ENST00000544334	2464	2500	0.28655	0.00257394	chr17,80923641-80923673,80925370-80925373,+
ENST00000424387	1156	1187	0.27695	0.0159015	chr22,35338760-35338788,35345725-35345727,+
ENST00000461552	311	348	0.34295	0.00257394	chr17,1496722-1496759,-
ENST00000394589	1160	1196	0.29005	0.0159015	chr17,35100883-35100919,-
ENST00000292808	1568	1590	0.2791	0.0159015	chr3,184191238-184191255,184192601-184192605,+
ENST00000462866	10	40	0.33164	0.00257394	chr1,161166849-161166879,+
ENST00000560793	17	43	0.26535	0.00257394	chr1,150967683-150967709,-
ENST00000538189	429	458	0.3159	0.00257394	chr16,31461941-31461970,+
ENST00000284006	4755	4793	0.32215	0.00257394	chr19,33815600-33815638,+
ENST00000459850	3140	3159	0.2286	0.0159015	chr9,137016366-137016385,-
ENST00000477739	3588	3613	0.31725	0.0159015	chr3,28319601-28319626,+
ENST00000378313	1436	1464	0.32495	0.0159015	chr19,40742145-40742173,-
ENST00000444676	501	526	0.26794	0.0159015	chr7,44647690-44647715,+
ENST00000572583	1423	1452	0.32792	0.0159015	chr17,82615446-82615475,-
ENST00000485039	150	184	0.30589	0.00257394	chr1,37509457-37509491,-
ENST00000393725	2443	2471	0.3152	0.00257394	chr5,176346291-176346319,-
ENST00000334370	10640	10668	0.24055	0.0159015	chr19,42378443-42378471,+
ENST00000525896	94	130	0.31205	0.00257394	chr11,46751163-46751199,-
ENST00000401525	1595	1616	0.2385	0.0159015	chr7,5231007-5231028,+
ENST00000477305	682	713	0.40408	0.0159015	chr3,58317635-58317666,+
ENST00000264249	2482	2511	0.38455	0.0159015	chr2,100392191-100392220,-
ENST00000449470	254	287	0.25575	0.0159015	chr4,39458602-39458635,-
ENST00000443276	1423	1451	0.25775	0.0159015	chr11,75442501-75442529,-
ENST00000395726	157	188	0.2717	0.0159015	chr17,18088081-18088087,18093813-18093837,+
ENST00000486316	283	308	0.26415	0.0159015	chr3,48967200-48967225,+
ENST00000389142	1467	1495	0.27845	0.0159015	chr12,57719079-57719107,+
ENST00000455605	657	687	0.27018	0.0159015	chr6,43520136-43520166,+
ENST00000601949	196	219	0.2651	0.0159015	chr19,40786710-40786733,+
ENST00000636509	1425	1472	0.3612	0.000329294	chr9,127675832-127675879,+
ENST00000378313	605	628	0.28825	0.0159015	chr19,40744568-40744591,-
ENST00000457218	402	430	0.28395	0.0159015	chr20,38450358-38450386,+
ENST00000448323	2939	2963	0.2998	0.0159015	chr4,82842325-82842349,-
ENST00000580834	37	68	0.30855	0.00257394	chr17,7583888-7583919,+
ENST00000400000	1432	1484	0.2804	3.39e-05	chr18,9954638-9954690,+
ENST00000470164	1745	1780	0.34465	0.0159015	chr13,110639361-110639396,+
ENST00000301183	138	210	0.47946	0.000329294	chr19,41438271-41438343,-
ENST00000272418	661	699	0.2867	0.0159015	chr2,95108322-95108360,-
ENST00000539699	140	163	0.249	0.0159015	chr12,31096887-31096910,+
ENST00000543873	1876	1908	0.27489	0.0159015	chr12,57099854-57099886,-
ENST00000394081	674	696	0.3417	0.0159015	chr17,40349803-40349825,+
ENST00000372455	581	617	0.32945	0.000329294	chr1,43386166-43386202,-
ENST00000559796	214	252	0.41527	3.39e-05	chr14,24115384-24115392,24115543-24115572,+
ENST00000517887	4334	4354	0.2714	0.0159015	chr8,140658709-140658729,-
ENST00000417689	3729	3757	0.27645	0.00257394	chr16,66944930-66944958,+
ENST00000252444	3826	3863	0.32095	0.00257394	chr19,11132305-11132342,+
ENST00000524713	799	848	0.2481	0.00257394	chr11,118645561-118645610,+
ENST00000526691	592	621	0.32111	0.0159015	chr12,104311305-104311334,+
ENST00000376935	337	368	0.39409	0.00257394	chr6,11134580-11134611,+
ENST00000315127	3096	3118	0.25505	0.0159015	chr15,74631203-74631225,-
ENST00000627285	3655	3708	0.32445	0.0159015	chr16,2502726-2502779,+
ENST00000464528	2042	2076	0.3102	0.0159015	chr17,1733693-1733727,+
ENST00000486563	4	40	0.38354	0.000329294	chr1,38012737-38012773,+
ENST00000331662	5160	5198	0.31585	0.00257394	chr4,2068678-2068716,+
ENST00000266068	2148	2179	0.2643	0.0159015	chr20,63589982-63590013,-
ENST00000403747	173	210	0.3469	0.00257394	chr16,1312423-1312460,+
ENST00000546191	408	445	0.3013	0.00257394	chr9,124313952-124313985,124321459-124321462,+
ENST00000424185	1139	1180	0.3364	0.000329294	chr13,110638821-110638862,+
ENST00000463940	364	435	0.3286	0.000329294	chr2,95405787-95405803,95406941-95406995,+
ENST00000265960	2906	2932	0.33887	0.0159015	chr9,125437857-125437883,-
ENST00000425013	4011	4049	0.3324	0.00257394	chr7,5621637-5621675,-
ENST00000512621	602	640	0.29305	0.00257394	chr4,99076465-99076503,-
ENST00000376488	172	208	0.33115	0.00257394	chrX,48957392-48957428,-
ENST00000323853	4229	4258	0.2466	0.0159015	chr2,96285180-96285193,96284570-96284585,-
ENST00000461072	229	249	0.23988	0.0159015	chr20,64070519-64070539,+
ENST00000361672	1667	1698	0.33645	0.0159015	chrX,11775158-11775189,+
ENST00000479235	1750	1781	0.25235	0.00257394	chr1,45633496-45633527,-
ENST00000295901	211	247	0.32255	0.0159015	chr3,64023314-64023350,-
ENST00000393611	5	38	0.27179	0.0159015	chr5,177303669-177303702,-
ENST00000481673	1125	1162	0.39773	0.0159015	chr22,50580565-50580567,50580382-50580416,-
ENST00000494032	232	254	0.36275	0.0159015	chr6,41921761-41921783,+
ENST00000331444	797	816	0.242	0.0159015	chr22,18911671-18911690,+
ENST00000371160	3630	3651	0.30111	0.0159015	chrX,124090637-124090658,+
ENST00000425647	2685	2709	0.2522	0.0159015	chr9,120389239-120389263,-
ENST00000474787	118	138	0.34571	0.0159015	chr9,137079014-137079034,+
ENST00000389561	9056	9087	0.2493	0.0159015	chr12,132069524-132069555,+
ENST00000552550	388	417	0.30935	0.0159015	chr12,120223752-120223781,-
ENST00000479001	657	696	0.31575	0.000329294	chr6,32157886-32157924,32162568-32162568,+
ENST00000507439	1123	1157	0.31274	0.00257394	chr4,17486615-17486649,-
ENST00000594800	137	174	0.32473	0.00257394	chr19,40778352-40778389,+
ENST00000535291	302	335	0.25525	0.00257394	chr12,131838641-131838674,+
ENST00000574120	178	207	0.31565	0.0159015	chr17,7318535-7318564,-
ENST00000381488	901	930	0.2899	0.0159015	chr17,4719420-4719420,4720216-4720244,+
ENST00000592412	147	186	0.2787	0.000329294	chr19,1270933-1270972,+
ENST00000478892	101	136	0.23565	0.0159015	chr3,128100609-128100644,-
ENST00000379100	1218	1262	0.36435	0.00257394	chr5,132210295-132210339,-
ENST00000258930	1234	1262	0.27935	0.0159015	chr15,78104942-78104970,-
ENST00000465307	591	643	0.32215	0.000329294	chr11,3824294-3824346,+
ENST00000371602	3963	3994	0.48964	0.00257394	chr20,50891040-50891071,-
ENST00000405018	3734	3753	0.2283	0.0159015	chr22,38735005-38735024,-
ENST00000379819	936	971	0.34628	0.00257394	chr9,32973598-32973633,-
ENST00000357496	1980	2009	0.31669	0.0159015	chr3,49044399-49044428,-
ENST00000552787	687	726	0.3431	0.000329294	chr12,57715906-57715945,+
ENST00000366607	1321	1343	0.29343	0.0159015	chr1,235111380-235111402,-
ENST00000539836	1236	1260	0.23935	0.0159015	chr16,31062060-31062084,-
ENST00000437808	2060	2081	0.265	0.0159015	chr22,31618694-31618715,-
ENST00000456909	1865	1903	0.33415	0.000329294	chr2,219608754-219608788,219609097-219609100,+
ENST00000356098	1483	1515	0.3472	0.00257394	chr22,50625398-50625430,-
ENST00000472179	402	440	0.3042	0.00257394	chr13,27648411-27648449,+
ENST00000454762	2272	2293	0.2438	0.0159015	chr6,43505557-43505578,+
ENST00000494385	206	280	0.31265	0.000329294	chr11,62589035-62589109,-
ENST00000594087	439	506	0.38036	0.00257394	chr19,46008176-46008243,+
ENST00000381021	1259	1282	0.2457	0.0159015	chr22,46355997-46356020,+
ENST00000586078	2081	2124	0.27955	0.000329294	chr19,10642409-10642451,10642897-10642897,+
ENST00000620360	3813	3846	0.25265	0.000329294	chr11,117197330-117197363,+
ENST00000554401	897	935	0.29735	0.0159015	chr14,102083793-102083820,102083683-102083693,-
ENST00000514908	423	448	0.2608	0.0159015	chr3,126733164-126733189,+
ENST00000265134	930	968	0.25535	0.0159015	chr9,114423421-114423459,-
ENST00000463133	408	434	0.31365	0.0159015	chr22,42602897-42602923,-
ENST00000513538	509	545	0.30765	0.00257394	chr5,150384061-150384097,+
ENST00000565874	511	548	0.37025	0.00257394	chr16,57113426-57113463,+
ENST00000482007	263	312	0.36175	0.00257394	chr17,58695019-58695068,+
ENST00000361568	841	870	0.25011	0.00257394	chr6,32162576-32162605,+
ENST00000558274	244	282	0.30737	0.000329294	chr15,67769627-67769663,67772707-67772708,+
ENST00000429178	1161	1199	0.39933	3.39e-05	chr7,856393-856401,857828-857857,+
ENST00000396063	567	617	0.35886	0.00257394	chr15,59642200-59642250,-
ENST00000209875	8904	8934	0.3003	0.00257394	chr12,54233534-54233564,-
ENST00000565786	280	299	0.2293	0.0159015	chr16,57434184-57434203,-
ENST00000550958	359	386	0.3063	0.0159015	chr18,3456443-3456470,+
ENST00000498279	305	335	0.28895	0.00257394	chr1,167787925-167787955,+
ENST00000480108	377	414	0.29625	0.000329294	chr10,97460953-97460990,-
ENST00000356509	739	767	0.33633	0.0159015	chr6,24785701-24785729,+
ENST00000463411	613	651	0.3364	3.39e-05	chr5,177492123-177492161,-
ENST00000639130	315	345	0.3205	0.0159015	KV575244.1,490249-490279,+
ENST00000301764	1220	1240	0.2351	0.0159015	chr11,61324058-61324078,-
ENST00000361101	2733	2763	0.25745	0.0159015	chr17,78674596-78674626,-
ENST00000415683	51	80	0.30112	0.00257394	chr2,27329381-27329410,-
ENST00000368341	972	994	0.26825	0.0159015	chr1,155612946-155612968,+
ENST00000381787	448	486	0.33817	0.00257394	chr11,61366150-61366188,+
ENST00000462147	356	375	0.2823	0.0159015	chr2,241337414-241337433,+
ENST00000632421	2715	2744	0.2657	0.00257394	chr1,28496885-28496914,+
ENST00000342571	1333	1356	0.24084	0.0159015	chr1,46558484-46558507,-
ENST00000454829	1597	1623	0.23955	0.0159015	GL000253.2,1863735-1863761,-
ENST00000507716	214	257	0.3081	0.000329294	chr5,33445370-33445404,33448541-33448549,+
ENST00000264720	1359	1382	0.2508	0.0159015	chr2,27337309-27337332,-
ENST00000271526	2004	2030	0.27555	0.0159015	chr1,156800716-156800742,+
ENST00000487039	113	134	0.2753	0.0159015	chr17,1496328-1496349,-
ENST00000451402	502	532	0.2892	0.0159015	chr9,125171085-125171086,125160878-125160906,-
ENST00000592138	483	518	0.35014	0.00257394	chr19,16088067-16088097,16089045-16089049,+
ENST00000416035	791	823	0.2841	0.00257394	chrX,16852080-16852112,-
ENST00000435794	2628	2660	0.29826	0.0159015	chr5,140537518-140537550,+
ENST00000348405	3116	3153	0.31045	0.00257394	chr4,82827443-82827480,-
ENST00000236040	587	616	0.2727	0.0159015	chr1,42762366-42762395,-
ENST00000545812	92	115	0.2586	0.0159015	chr11,64226050-64226057,64225854-64225869,-
ENST00000317582	1520	1546	0.29712	0.0159015	chr22,17727249-17727275,+
ENST00000593483	219	251	0.46627	0.00257394	chr19,49543257-49543289,+
ENST00000589457	274	312	0.3262	0.000329294	chr19,571440-571472,567619-567624,-
ENST00000434410	988	1025	0.31955	0.000329294	chr3,50578848-50578885,+
ENST00000546087	2180	2204	0.2766	0.0159015	chr6,159684863-159684887,-
ENST00000342115	671	761	0.3554	3.39e-05	chr1,109625759-109625792,109626160-109626216,+
ENST00000216756	768	799	0.27925	0.00257394	chr14,102348438-102348469,-
ENST00000585420	1069	1101	0.3029	0.0159015	chr19,12896308-12896340,+
ENST00000342222	2656	2729	0.30345	0.00257394	chr8,42331154-42331227,+
ENST00000433117	1454	1473	0.2372	0.0159015	chr22,39513996-39514015,+
ENST00000591590	865	899	0.2892	0.00257394	chr19,55486461-55486495,+
ENST00000296597	95	121	0.36256	0.0159015	chr5,60945223-60945249,+
ENST00000440944	1415	1453	0.36035	0.00257394	chr9,136340981-136340993,136348697-136348722,+
ENST00000617285	3078	3102	0.32453	0.0159015	chr11,119045616-119045640,-
ENST00000398557	2957	2983	0.23795	0.0159015	chr5,141528878-141528904,-
ENST00000505031	2019	2059	0.33564	0.00257394	chr12,132735469-132735509,-
ENST00000600247	323	362	0.30985	0.000329294	chr19,15403545-15403584,-
ENST00000359523	379	403	0.2653	0.0159015	chr1,167765668-167765692,+
ENST00000291775	221	240	0.23085	0.0159015	chr9,136355750-136355769,+
ENST00000435409	2606	2643	0.2729	0.00257394	chr1,153770211-153770248,+
ENST00000606682	2841	2874	0.2567	0.00257394	chr2,24819434-24819467,-
ENST00000342160	9255	9283	0.32827	0.0159015	chrX,53552367-53552395,-
ENST00000561314	556	602	0.2881	0.00257394	chr14,103503114-103503160,+
ENST00000484458	263	286	0.30885	0.0159015	chr7,5712715-5712738,-
ENST00000220849	538	565	0.3358	0.0159015	chr8,108229165-108229192,-
ENST00000374807	208	246	0.26775	0.0159015	chrX,65534509-65534547,-
ENST00000532170	2072	2110	0.25425	0.0159015	chr11,4132288-4132326,+
ENST00000344773	1060	1089	0.41427	0.0159015	chr2,28244850-28244862,28298338-28298354,+
ENST00000602384	846	874	0.27567	0.0159015	chr1,19655331-19655359,+
ENST00000552212	1225	1251	0.3074	0.00257394	chr12,49002860-49002886,-
ENST00000411533	439	469	0.3316	0.0159015	chr1,28532245-28532275,+
ENST00000420783	13	50	0.33808	0.00257394	chr3,49007415-49007452,+
ENST00000563663	1432	1453	0.23725	0.0159015	chr15,74844098-74844119,-
ENST00000430799	5570	5596	0.31345	0.0159015	chr1,26780226-26780252,+
ENST00000416728	1257	1284	0.3384	0.0159015	chr19,39386702-39386729,-
ENST00000204679	286	330	0.33885	3.39e-05	chr16,1361881-1361925,+
ENST00000622139	1057	1099	0.32806	0.000329294	GL000256.2,2971506-2971548,+
ENST00000461837	2625	2662	0.3498	0.000329294	GL000255.2,4494344-4494381,-
ENST00000266679	561	598	0.37229	0.00257394	chr12,69257741-69257778,+
ENST00000418929	4490	4510	0.2973	0.0159015	chr19,49601623-49601643,+
ENST00000285106	842	876	0.32294	0.0159015	chr18,50286601-50286635,-
ENST00000424011	829	865	0.30335	0.00257394	chr16,66608464-66608464,66609435-66609470,+
ENST00000619796	1313	1463	0.40788	0.000329294	chr7,139417554-139417704,+
ENST00000432615	4001	4043	0.39275	3.39e-05	chr7,158631402-158631444,-
ENST00000490953	81	116	0.265	0.00257394	chr7,66995451-66995486,-
ENST00000528302	1373	1396	0.24405	0.0159015	chr11,66059564-66059587,+
ENST00000496827	132	197	0.34087	0.00257394	chr10,73768903-73768906,73769007-73769068,+
ENST00000560127	249	296	0.3024	3.39e-05	chr14,24270383-24270430,-
ENST00000368876	625	654	0.37364	0.0159015	chr6,110892806-110892827,110892910-110892917,+
ENST00000403696	493	523	0.2486	0.0159015	chr22,44725264-44725292,44726577-44726578,+
ENST00000337432	305	354	0.36175	0.00257394	chr17,58695019-58695068,+
ENST00000339020	453	472	0.26195	0.0159015	chr5,61160126-61160145,-
ENST00000360264	4446	4481	0.2695	0.00257394	chr7,102248917-102248952,+
ENST00000514453	344	382	0.31095	0.0159015	chr4,950465-950503,+
ENST00000602459	70	136	0.3909	2.86e-06	chr18,47176210-47176276,-
ENST00000464747	1622	1660	0.3422	0.00257394	chr2,177231397-177231435,-
ENST00000588230	192	229	0.26685	0.0159015	chr19,1271143-1271180,+
ENST00000294618	5433	5461	0.26085	0.00257394	chr19,11202396-11202424,-
ENST00000432538	246	275	0.29465	0.0159015	chr7,73574026-73574055,-
ENST00000380358	787	829	0.292	0.00257394	chr17,7893385-7893427,+
ENST00000512101	447	478	0.26305	0.0159015	chr11,67290381-67290412,+
ENST00000528906	293	315	0.243	0.0159015	chr11,244703-244725,+
ENST00000383330	477	512	0.35708	0.0159015	GL000255.2,3227504-3227539,-
ENST00000631326	323	376	0.3902	3.39e-05	chr7,44645374-44645427,+
ENST00000618196	2164	2216	0.26975	0.00257394	chr22,40418572-40418624,-
ENST00000544802	1278	1314	0.27195	0.00257394	chr7,73191435-73191471,+
ENST00000591814	2327	2350	0.27965	0.0159015	chr18,79467522-79467545,+
ENST00000409267	359	386	0.32131	0.0159015	chr1,109281883-109281910,-
ENST00000527850	1329	1357	0.26105	0.00257394	chr11,65287790-65287818,+
ENST00000416074	771	809	0.33385	0.000329294	chr3,9920554-9920592,+
ENST00000321765	2297	2319	0.30455	0.0159015	chr17,28585183-28585205,-
ENST00000509581	341	368	0.31821	0.0159015	chr5,276125-276152,+
ENST00000475353	316	335	0.228	0.0159015	chr3,12591734-12591753,-
ENST00000381246	1762	1801	0.2988	0.000329294	chr15,43866194-43866233,+
ENST00000359415	2863	2891	0.3676	0.0159015	chr11,118601753-118601781,+
ENST00000575038	563	598	0.29715	0.000329294	chr16,4407618-4407653,-
ENST00000221554	216	251	0.33909	0.00257394	chr19,13751647-13751682,+
ENST00000555414	217	249	0.24085	0.0159015	chr14,20455646-20455678,+
ENST00000527097	407	437	0.3092	0.0159015	chr11,47175182-47175186,47175073-47175098,-
ENST00000346424	139	173	0.34867	0.00257394	chrX,130137143-130137177,-
ENST00000486319	696	721	0.264	0.0159015	chr7,102541100-102541125,-
ENST00000622253	2716	2790	0.4822	1.98e-07	KI270905.1,4852092-4852166,+
ENST00000398155	3427	3455	0.2536	0.0159015	chrX,16843946-16843974,+
ENST00000395842	1242	1282	0.3189	0.000329294	chr22,50177954-50177994,+
ENST00000330208	344	375	0.40385	0.00257394	chr1,43814925-43814933,43838219-43838241,+
ENST00000526696	370	413	0.34985	0.000329294	chr11,57334463-57334471,57333506-57333540,-
ENST00000555533	423	455	0.34109	0.00257394	chr14,20992141-20992173,+
ENST00000563594	3649	3680	0.38809	0.00257394	chr16,89967259-89967290,+
ENST00000268616	2108	2138	0.2497	0.0159015	chr16,87412390-87412420,-
ENST00000428236	640	665	0.33264	0.0159015	chrX,149547062-149547087,+
ENST00000285298	256	290	0.26787	0.0159015	chr7,55954912-55954946,+
ENST00000492259	4487	4519	0.41909	0.000329294	chr20,63698347-63698379,+
ENST00000491720	4755	4787	0.36047	0.00257394	chr2,181921990-181922022,+
ENST00000604900	133	155	0.2683	0.0159015	chr12,51240440-51240461,51240871-51240871,+
ENST00000449870	494	513	0.23605	0.0159015	chr19,10671147-10671166,+
ENST00000368654	11462	11482	0.27085	0.0159015	chr10,128097855-128097875,-
ENST00000323180	2934	2958	0.28971	0.0159015	chr11,45933283-45933307,-
ENST00000536987	775	807	0.30267	0.0159015	chr9,36651774-36651806,+
ENST00000409707	1033	1066	0.312	0.00257394	chr2,73850494-73850513,73859254-73859267,+
ENST00000333483	1461	1506	0.31065	3.39e-05	chr17,62448819-62448864,+
ENST00000467168	641	714	0.59325	6.79e-13	chrX,154400752-154400825,+
ENST00000354989	1475	1513	0.41814	0.000329294	chr20,25225315-25225317,25225499-25225534,+
ENST00000240304	726	764	0.30845	0.0159015	chr17,50744716-50744754,+
ENST00000585291	439	473	0.28645	0.00257394	chr17,48051242-48051276,+
ENST00000512605	669	699	0.30535	0.0159015	chr1,153757626-153757656,+
ENST00000321264	438	499	0.3958	0.000329294	chr2,241735453-241735514,+
ENST00000565465	611	640	0.31682	0.0159015	chr15,66494273-66494302,-
ENST00000532245	4380	4412	0.2952	0.00257394	chr11,57817903-57817935,+
ENST00000495787	260	314	0.26155	0.0159015	chr10,11755485-11755539,+
ENST00000566615	240	274	0.2917	0.0159015	chr15,89312909-89312943,+
ENST00000492095	973	1007	0.2803	0.00257394	chr1,16459052-16459062,16459274-16459297,+
ENST00000413382	610	665	0.37347	0.000329294	chr15,78548795-78548850,+
ENST00000471642	264	284	0.23275	0.0159015	chr1,155689132-155689152,+
ENST00000620138	376	397	0.2729	0.0159015	chr11,2972161-2972182,-
ENST00000432931	203	229	0.32393	0.0159015	chr10,6097127-6097153,+
ENST00000396738	730	763	0.3207	0.00257394	chr2,219247114-219247147,+
ENST00000409423	3064	3095	0.36373	0.0159015	chr7,158652305-158652336,-
ENST00000417572	813	832	0.2297	0.0159015	chr3,42555957-42555976,-
ENST00000455145	130	158	0.33839	0.0159015	chr7,100353244-100353270,100353895-100353896,+
ENST00000368489	4501	4536	0.284	0.000329294	chr1,154349947-154349982,+
ENST00000233616	571	590	0.2382	0.0159015	chr2,74464648-74464667,-
ENST00000399982	6947	6999	0.3627	0.000329294	chr14,21391833-21391836,21391594-21391642,-
ENST00000416240	2476	2505	0.41855	0.0159015	chr7,96120908-96120937,-
ENST00000369966	1168	1198	0.31475	0.0159015	chr10,102398450-102398480,+
ENST00000381021	1017	1050	0.25595	0.000329294	chr22,46353778-46353811,+
ENST00000300030	664	720	0.3043	0.00257394	chr15,64072944-64073000,-
ENST00000532888	602	621	0.2517	0.00257394	chr11,119028249-119028268,-
ENST00000372770	1105	1144	0.36692	3.39e-05	chr9,128525324-128525363,+
ENST00000524666	77	113	0.37008	0.00257394	chr11,65340996-65341032,+
ENST00000367055	596	615	0.2658	0.0159015	chr6,159682614-159682633,-
ENST00000491081	443	487	0.27626	0.0159015	chr1,155237458-155237502,-
ENST00000393261	20	48	0.32064	0.0159015	chr19,12696596-12696624,-
ENST00000579324	451	509	0.29785	0.00257394	chr17,75218199-75218257,+
ENST00000424279	4315	4364	0.2776	0.0159015	chrX,9718604-9718653,+
ENST00000330978	838	876	0.28115	0.00257394	chr16,29454016-29454050,29453729-29453732,-
ENST00000265450	1345	1379	0.3293	0.00257394	chr10,80518392-80518426,+
ENST00000461349	210	234	0.34635	0.0159015	chr9,129830899-129830923,-
ENST00000301738	1674	1712	0.28505	0.00257394	chr16,2708222-2708260,+
ENST00000525900	1522	1551	0.26245	0.0159015	chr8,11838831-11838860,+
ENST00000563711	287	324	0.36055	0.00257394	chr16,21962478-21962515,+
ENST00000375715	1774	1803	0.33717	0.0159015	chr9,91724868-91724897,-
ENST00000546937	839	872	0.2795	0.00257394	chr12,56310540-56310573,-
ENST00000592922	499	536	0.3218	0.00257394	chr19,41433288-41433325,-
ENST00000555533	1054	1076	0.2589	0.0159015	chr14,20996225-20996247,+
ENST00000252984	156	179	0.27785	0.0159015	chr19,36013372-36013395,-
ENST00000489914	35	56	0.2689	0.0159015	chr2,74505555-74505576,-
ENST00000403744	1823	1859	0.26255	0.0159015	chr22,42871181-42871217,-
ENST00000528371	339	360	0.385	0.0159015	chr1,43894467-43894477,43898235-43898245,+
ENST00000534631	664	692	0.25109	0.0159015	chr11,82849168-82849196,-
ENST00000371605	4283	4320	0.3074	0.0159015	chr9,137014233-137014270,-
ENST00000586033	450	477	0.30085	0.0159015	chr19,1074629-1074656,+
ENST00000423485	4196	4217	0.26265	0.0159015	chr17,40392248-40392269,-
ENST00000433027	196	218	0.31675	0.0159015	chr20,35742002-35742024,-
ENST00000448903	676	714	0.34929	0.000329294	chr11,977156-977194,+
ENST00000476688	104	142	0.29545	0.000329294	chr1,109629404-109629442,+
ENST00000397063	1828	1856	0.27675	0.0159015	chr2,177231100-177231128,-
ENST00000238647	2079	2109	0.28025	0.0159015	chr14,77026591-77026621,-
ENST00000518747	487	525	0.3395	0.00257394	chr8,67058096-67058134,-
ENST00000373953	995	1043	0.26345	0.0159015	chr6,35291381-35291403,35291558-35291583,+
ENST00000549042	324	361	0.25555	0.00257394	chr12,57524752-57524789,+
ENST00000324103	344	380	0.32036	0.00257394	chr14,24147722-24147758,+
ENST00000592199	1408	1429	0.23875	0.0159015	chr19,13090304-13090325,+
ENST00000296129	5253	5278	0.26947	0.0159015	chr3,45083006-45083031,-
ENST00000269392	1094	1119	0.27845	0.0159015	chr17,81200364-81200389,-
ENST00000542050	543	564	0.30783	0.0159015	chr18,36164520-36164541,+
ENST00000358747	1400	1438	0.3099	0.000329294	chr3,48630607-48630643,48630514-48630515,-
ENST00000349496	1687	1707	0.32805	0.0159015	chr3,41233750-41233770,+
ENST00000252457	1033	1071	0.32267	0.00257394	chr13,114250589-114250627,+
ENST00000614293	2971	3042	0.33605	0.00257394	chr9,137016595-137016666,-
ENST00000338163	1350	1380	0.32775	0.00257394	chr20,35714195-35714225,-
ENST00000584972	6	27	0.3403	0.0159015	chr17,8207341-8207362,-
ENST00000533181	1	33	0.30207	0.00257394	chr11,33710251-33710283,-
ENST00000464889	473	516	0.3645	0.000329294	chr6,149749916-149749956,149771162-149771164,+
ENST00000531415	347	379	0.32459	0.00257394	chr11,66838384-66838416,+
ENST00000512163	396	417	0.2471	0.0159015	chr5,163441237-163441258,+
ENST00000591952	399	436	0.266	0.0159015	chr17,78207146-78207183,+
ENST00000452125	308	337	0.29465	0.0159015	chr7,73574026-73574055,-
ENST00000579728	3532	3567	0.29085	0.0159015	chr17,47807911-47807946,-
ENST00000441406	1182	1220	0.2971	0.00257394	chr12,118034254-118034292,-
ENST00000608532	389	420	0.2536	0.00257394	chr6,125292841-125292843,125277212-125277240,-
ENST00000587739	260	285	0.25155	0.0159015	chr19,4409704-4409729,+
ENST00000466218	669	735	0.3268	0.000329294	chr10,119155062-119155074,119147807-119147860,-
ENST00000427155	4228	4247	0.23595	0.0159015	chr16,67289252-67289271,+
ENST00000373242	287	350	0.38073	0.00257394	chr10,70161644-70161707,-
ENST00000508249	353	384	0.26825	0.0159015	chr4,102826582-102826613,-
ENST00000407381	808	827	0.2291	0.00257394	chr22,46894816-46894835,+
ENST00000337174	2368	2403	0.36408	0.0159015	chr12,121240598-121240633,-
ENST00000264160	3296	3329	0.32972	0.00257394	chr2,135722535-135722553,135723937-135723951,+
ENST00000304283	1021	1046	0.2856	0.0159015	chr16,4705212-4705237,-
ENST00000359359	2372	2426	0.39765	2.86e-06	chr6,36924362-36924416,+
ENST00000476183	104	142	0.31085	0.00257394	chr20,63737602-63737640,+
ENST00000293683	482	518	0.397	0.000329294	chr19,10449090-10449126,+
ENST00000524647	415	435	0.2493	0.0159015	chr11,65862445-65862465,+
ENST00000374315	214	242	0.2638	0.00257394	chr1,25800406-25800413,25801043-25801063,+
ENST00000417808	521	597	0.32295	0.000329294	chr2,232336571-232336647,+
ENST00000340552	1885	1919	0.30682	0.0159015	chr22,31275254-31275288,+
ENST00000381341	2704	2767	0.4184	0.00257394	chr2,15630998-15631061,+
ENST00000431828	5005	5069	0.35694	3.39e-05	chr2,96593256-96593320,-
ENST00000528323	679	706	0.29295	0.0159015	chr8,11786055-11786082,+
ENST00000318386	1223	1243	0.29216	0.0159015	chr4,1693250-1693270,-
ENST00000596638	409	431	0.2408	0.0159015	chr19,16854177-16854199,+
ENST00000455171	722	741	0.28775	0.0159015	chr16,789686-789705,+
ENST00000613569	1739	1773	0.2887	0.0159015	chr14,21493079-21493113,+
ENST00000517439	31	68	0.325	0.00257394	chr8,73976237-73976274,+
ENST00000460696	2776	2819	0.411	0.000329294	chr1,5863959-5864002,-
ENST00000496035	529	553	0.2795	0.0159015	chr10,99611177-99611201,-
ENST00000537830	1233	1269	0.29183	0.0159015	chr16,67951188-67951224,-
ENST00000534951	255	323	0.3358	0.000329294	chr12,120103847-120103915,-
ENST00000505500	545	578	0.24075	0.0159015	chr5,69171451-69171452,69174251-69174282,+
ENST00000265978	2957	3020	0.33135	0.000329294	chr11,6214411-6214412,6211806-6211867,-
ENST00000606682	820	844	0.26365	0.0159015	chr2,24834834-24834858,-
ENST00000484197	1091	1123	0.34	0.00257394	chr3,149027159-149027191,+
ENST00000590756	107	140	0.27075	0.0159015	chr19,16197960-16197993,+
ENST00000428393	1660	1692	0.361	0.0159015	chr9,94460304-94460336,+
ENST00000621959	2504	2541	0.3048	0.0159015	chr11,119047992-119048029,-
ENST00000483315	1307	1338	0.26183	0.0159015	chr21,32602344-32602375,-
ENST00000287295	661	687	0.24585	0.00257394	chrX,130147770-130147796,-
ENST00000510817	380	414	0.34505	0.00257394	chr5,139481298-139481332,-
ENST00000461641	502	522	0.27175	0.0159015	chr20,41173654-41173674,+
ENST00000637468	596	621	0.23963	0.0159015	chr16,582266-582291,+
ENST00000406449	570	615	0.32033	0.000329294	chr19,44649951-44649996,+
ENST00000462332	2513	2548	0.25105	0.0159015	chr22,38731717-38731752,+
ENST00000514990	286	358	0.37005	3.39e-05	chr3,129570786-129570815,129569915-129569957,-
ENST00000480936	391	437	0.34665	0.000329294	chr4,1699628-1699674,-
ENST00000491439	500	533	0.34486	0.000329294	chr1,227759251-227759284,+
ENST00000551272	300	330	0.31727	0.0159015	chr12,49098020-49098050,-
ENST00000438945	1125	1181	0.26765	0.00257394	GL000252.2,1940823-1940879,-
ENST00000372407	2929	2957	0.30518	0.0159015	chr1,43621992-43622020,+
ENST00000228264	2254	2290	0.36125	0.00257394	chr12,31102253-31102289,+
ENST00000558281	426	451	0.26695	0.0159015	chr15,78544922-78544947,+
ENST00000498460	648	696	0.3551	3.39e-05	chr6,37390875-37390923,+
ENST00000415949	580	609	0.3124	0.0159015	chr7,54752376-54752405,-
ENST00000431261	1562	1596	0.2867	0.0159015	chr15,65579449-65579483,-
ENST00000559274	816	913	0.41281	2.86e-06	chr14,103491797-103491894,+
ENST00000528854	202	239	0.2838	0.0159015	chr11,65387102-65387121,65389361-65389378,+
ENST00000477232	4527	4550	0.2952	0.0159015	chr2,161411352-161411375,+
ENST00000356736	2479	2569	0.4252	1.98e-07	chr4,102262241-102262331,-
ENST00000468090	3852	3883	0.37767	0.00257394	chr21,43758862-43758893,+
ENST00000372755	2574	2603	0.29525	0.0159015	chr10,74107275-74107304,+
ENST00000551966	532	565	0.34655	0.00257394	chr12,50086834-50086867,+
ENST00000519921	817	848	0.30365	0.00257394	chr8,41612922-41612953,+
ENST00000397239	539	566	0.30816	0.0159015	chr6,18263870-18263897,-
ENST00000582594	2486	2516	0.44691	0.0159015	chr18,9547376-9547406,-
ENST00000535313	460	506	0.38615	0.000329294	chr12,7157978-7158024,+
ENST00000588090	211	250	0.2787	0.000329294	chr19,1270933-1270972,+
ENST00000422840	4018	4039	0.23825	0.0159015	chr16,74452668-74452689,-
ENST00000487615	3845	3878	0.2798	0.00257394	chr3,185922011-185922036,185921180-185921187,-
ENST00000334521	1836	1874	0.2847	0.0159015	chr14,73931890-73931928,+
ENST00000546531	1390	1420	0.2884	0.0159015	chr12,49002571-49002601,-
ENST00000566522	503	545	0.3431	0.000329294	chr16,67540615-67540657,+
ENST00000367334	1059	1096	0.2853	0.00257394	chr1,201135205-201135242,-
ENST00000504761	313	336	0.2412	0.00257394	chr5,150367852-150367875,+
ENST00000316843	1526	1557	0.2942	0.0159015	chr17,18236684-18236715,+
ENST00000542944	552	587	0.3141	0.00257394	chr12,6563614-6563633,6563499-6563514,-
ENST00000528594	3913	3939	0.3255	0.0159015	chr11,118645750-118645776,+
ENST00000491449	1439	1469	0.3139	0.0159015	chr22,50221197-50221227,-
ENST00000565534	185	206	0.26572	0.0159015	chr15,75368104-75368125,-
ENST00000457643	772	810	0.30025	0.00257394	chrX,152767055-152767093,-
ENST00000542976	294	317	0.249	0.0159015	chr12,6837005-6837028,+
ENST00000287652	1198	1234	0.2816	0.00257394	chr3,10249347-10249383,+
ENST00000554831	2119	2152	0.29628	0.00257394	chr14,55679601-55679634,+
ENST00000568703	843	874	0.2807	0.0159015	chr16,28914407-28914438,-
ENST00000343067	4819	4843	0.3031	0.0159015	chr1,29118909-29118933,+
ENST00000435514	987	1015	0.26005	0.0159015	chr7,158741571-158741599,-
ENST00000528896	2091	2121	0.31265	0.0159015	chr17,28635541-28635571,-
ENST00000246535	634	682	0.2318	0.00257394	chr19,34409411-34409459,+
ENST00000284006	2319	2350	0.27215	0.0159015	chr19,33813164-33813195,+
ENST00000610387	1789	1815	0.31207	0.0159015	chr22,18088884-18088910,+
ENST00000524835	1440	1467	0.29435	0.0159015	chr14,24190443-24190470,-
ENST00000258439	1114	1142	0.29124	0.0159015	chr2,96253640-96253668,-
ENST00000498520	242	267	0.33987	0.0159015	chr2,206127886-206127911,-
ENST00000559056	69	113	0.385	0.000329294	chr14,24146208-24146246,24145767-24145772,-
ENST00000626401	828	858	0.25875	0.00257394	KN196473.1,42263-42293,+
ENST00000359697	507	531	0.3103	0.00257394	chr7,76021933-76021957,-
ENST00000373062	1783	1809	0.28782	0.0159015	chr1,37569009-37569035,-
ENST00000569606	377	407	0.2867	0.0159015	chr15,74632859-74632889,-
ENST00000460505	1390	1421	0.38727	0.0159015	chr3,49016149-49016180,-
ENST00000561059	453	493	0.31575	0.00257394	chr14,24137332-24137372,+
ENST00000479094	1402	1423	0.36163	0.0159015	chr9,93446976-93446997,-
ENST00000466452	519	549	0.27275	0.0159015	chr1,161170916-161170946,+
ENST00000596195	256	280	0.26471	0.0159015	chr19,15403589-15403613,-
ENST00000505009	319	375	0.33665	0.0159015	chr4,102799407-102799422,102797420-102797460,-
ENST00000483458	1930	1958	0.2637	0.0159015	chr9,129071469-129071497,+
ENST00000292176	968	989	0.24075	0.0159015	chr1,155015415-155015436,+
ENST00000243583	601	621	0.27065	0.0159015	chr19,40703715-40703732,40703620-40703622,-
ENST00000583912	96	125	0.30771	0.0159015	chr17,75393682-75393711,-
ENST00000473537	672	732	0.38065	0.000329294	chr3,116645996-116646056,-
ENST00000233557	2352	2384	0.3075	0.00257394	chr2,27441724-27441756,+
ENST00000493694	479	517	0.3435	0.00257394	chr3,119517302-119517315,119523606-119523630,+
ENST00000435794	2755	2794	0.29265	0.00257394	chr5,140538141-140538180,+
ENST00000307980	898	925	0.2564	0.0159015	chr11,67396333-67396360,+
ENST00000258100	688	715	0.26825	0.0159015	chr2,73222790-73222817,+
ENST00000378952	81	107	0.2526	0.0159015	chr10,12195770-12195780,12186317-12186332,-
ENST00000597479	750	782	0.37	0.0159015	chr19,17052938-17052970,-
ENST00000546632	558	586	0.32808	0.0159015	chr12,57524414-57524416,57524720-57524745,+
ENST00000262315	1083	1105	0.26795	0.0159015	chr16,791286-791308,+
ENST00000398493	1029	1055	0.28135	0.0159015	chr18,50275146-50275172,-
ENST00000561366	124	147	0.28825	0.0159015	chr15,78166208-78166231,+
ENST00000434055	1058	1080	0.2851	0.0159015	chr2,74370494-74370516,-
ENST00000483605	281	300	0.2282	0.0159015	chr2,84443381-84443400,-
ENST00000582548	654	683	0.27185	0.000329294	chr17,75628672-75628681,75628423-75628442,-
ENST00000442009	958	992	0.2995	0.0159015	chr9,37498102-37498136,+
ENST00000495880	1154	1176	0.26345	0.00257394	chr3,52051083-52051105,-
ENST00000528487	204	229	0.3067	0.0159015	chr11,65133173-65133198,-
ENST00000420826	304	325	0.25365	0.0159015	chr17,75174801-75174822,-
ENST00000306077	752	801	0.29038	0.0159015	chr3,14132921-14132935,14133739-14133773,+
ENST00000575877	107	149	0.40558	0.00257394	chr17,4716002-4716033,4716147-4716157,+
ENST00000515404	565	585	0.29175	0.0159015	chr5,72232443-72232455,72228361-72228368,-
ENST00000526143	2251	2273	0.2688	0.0159015	chr11,118901815-118901837,-
ENST00000316603	105	156	0.3142	0.00257394	chr17,41997164-41997215,-
ENST00000589039	232	281	0.2711	0.00257394	chr19,12891858-12891907,+
ENST00000424337	1088	1130	0.29675	0.000329294	chr7,74524078-74524120,+
ENST00000525808	664	687	0.26025	0.0159015	chr1,75750514-75750537,+
ENST00000293760	2865	2894	0.30115	0.0159015	chr6,33771266-33771295,-
ENST00000510532	194	215	0.32944	0.0159015	chr5,10290616-10290637,-
ENST00000595822	2047	2078	0.29855	0.00257394	chr19,47000495-47000526,+
ENST00000495168	306	326	0.23988	0.0159015	chr20,64070519-64070539,+
ENST00000368875	3896	3916	0.25182	0.0159015	chr1,151292004-151292024,-
ENST00000338252	1256	1304	0.45767	2.86e-06	chr5,96746418-96746425,96747345-96747385,+
ENST00000380181	1186	1223	0.2351	0.0159015	chr10,5766241-5766264,5766139-5766152,-
ENST00000424149	90	125	0.2525	0.00257394	chr8,144465050-144465085,-
ENST00000439527	1524	1549	0.27483	0.0159015	chr19,34458837-34458862,+
ENST00000374358	2326	2346	0.2305	0.0159015	chr1,25362004-25362024,+
ENST00000545886	3997	4035	0.33545	0.000329294	chr11,73396295-73396333,+
ENST00000247933	2075	2102	0.27725	0.00257394	chr4,1004418-1004445,+
ENST00000556262	1102	1138	0.29105	0.00257394	chr14,24441674-24441675,24440892-24440926,-
ENST00000587460	1738	1779	0.31795	0.000329294	chr19,1370688-1370729,+
ENST00000343373	1292	1322	0.28235	0.00257394	chr19,45777801-45777831,-
ENST00000261797	5298	5351	0.2767	0.0159015	chr5,150555479-150555532,+
ENST00000617961	1062	1083	0.27467	0.0159015	chr15,40956076-40956097,+
ENST00000529307	1220	1241	0.32506	0.0159015	chr11,34086413-34086413,34089395-34089415,+
ENST00000408980	15	50	0.28215	0.0159015	chr13,113585347-113585382,+
ENST00000508802	3902	3934	0.2716	0.0159015	chr4,38137402-38137434,+
ENST00000427183	782	830	0.29935	0.0159015	chr2,241256731-241256779,-
ENST00000396832	265	292	0.29875	0.0159015	chr22,38314127-38314154,-
ENST00000433559	3081	3117	0.32885	0.000329294	chr17,75502027-75502063,-
ENST00000407877	1235	1272	0.3074	0.000329294	chr19,19624188-19624225,-
ENST00000258947	1619	1672	0.31095	0.0159015	chr17,48863182-48863235,+
ENST00000379344	4292	4311	0.23595	0.0159015	chr16,67289252-67289271,+
ENST00000567933	560	579	0.252	0.0159015	chr16,57460067-57460086,+
ENST00000613943	281	309	0.36445	0.0159015	chr17,63837441-63837450,63837219-63837237,-
ENST00000311124	3239	3271	0.28095	0.0159015	chr21,45514316-45514348,-
ENST00000409078	7206	7243	0.2746	0.00257394	chr2,121338535-121338572,-
ENST00000538028	269	307	0.32855	0.00257394	chr15,67209462-67209492,67208651-67208658,-
ENST00000375976	2168	2204	0.25165	0.0159015	chr6,31642295-31642331,-
ENST00000392640	149	208	0.379	0.00257394	chr2,169824497-169824556,-
ENST00000465160	34	71	0.3142	0.000329294	chr9,137423114-137423129,137395383-137395404,-
ENST00000573717	1508	1546	0.36638	0.00257394	chr17,2373370-2373408,+
ENST00000611050	1304	1338	0.31235	0.00257394	chr3,23919797-23919831,+
ENST00000493504	2544	2579	0.28089	0.00257394	chr19,58583659-58583694,+
ENST00000564468	456	475	0.2396	0.0159015	chr15,74628006-74628025,+
ENST00000611027	592	630	0.33347	0.00257394	chrX,134788752-134788790,-
ENST00000366777	809	845	0.38691	0.0159015	chr1,226977481-226977517,+
ENST00000408946	523	575	0.337	0.00257394	chr12,55902064-55902116,-
ENST00000397239	2436	2456	0.25525	0.0159015	chr6,18224839-18224859,-
ENST00000520970	1646	1668	0.2443	0.0159015	chr8,22194574-22194590,22194724-22194729,+
ENST00000463086	168	189	0.23255	0.0159015	chr9,127896242-127896256,127894685-127894691,-
ENST00000338641	1740	1775	0.32008	0.0159015	chr22,29673445-29673480,+
ENST00000463129	156	180	0.297	0.00257394	chr2,238194831-238194855,-
ENST00000502949	2459	2491	0.36182	0.00257394	chr4,25779112-25779144,-
ENST00000593475	1765	1789	0.28517	0.00257394	chrX,48981268-48981292,-
ENST00000394070	1698	1750	0.41632	3.39e-05	chr2,73860128-73860151,73862203-73862231,+
ENST00000575388	99	137	0.3236	0.00257394	GL383574.1,69360-69398,+
ENST00000477844	2079	2107	0.33514	0.0159015	chr7,23200561-23200589,+
ENST00000252444	2176	2198	0.27878	0.0159015	chr19,11120168-11120190,+
ENST00000359928	1402	1424	0.24815	0.0159015	chr15,74043014-74043036,+
ENST00000268099	2064	2085	0.23725	0.0159015	chr15,74844098-74844119,-
ENST00000476968	811	845	0.27095	0.0159015	chr1,32091676-32091710,+
ENST00000567970	738	786	0.32095	3.39e-05	chr16,87305772-87305820,-
ENST00000436380	2265	2291	0.2515	0.0159015	chr9,136834058-136834084,+
ENST00000553865	3430	3458	0.29865	0.0159015	chr14,99502877-99502905,+
ENST00000346693	3015	3062	0.36265	0.000329294	chrX,150768210-150768257,-
ENST00000369101	273	308	0.38389	0.00257394	chr10,119515604-119515639,-
ENST00000586555	664	695	0.41173	0.00257394	chr19,1274758-1274789,+
ENST00000449627	464	502	0.3422	0.00257394	chr2,177231397-177231435,-
ENST00000361357	3929	3948	0.2346	0.0159015	chr17,63695414-63695433,+
ENST00000264167	2926	2977	0.47655	2.86e-06	chr2,177538998-177539049,+
ENST00000632538	503	535	0.30885	0.0159015	chr20,63737885-63737902,63738008-63738022,+
ENST00000437268	712	732	0.28015	0.0159015	chr22,30888293-30888313,+
ENST00000340020	1176	1198	0.27226	0.0159015	chr1,222669823-222669845,-
ENST00000531657	2525	2548	0.3083	0.0159015	chr11,70383883-70383906,+
ENST00000639365	572	606	0.2461	0.0159015	chr17,46938638-46938672,+
ENST00000355673	502	539	0.25555	0.00257394	chr12,57524752-57524789,+
ENST00000566337	1126	1156	0.3051	0.0159015	chr16,89856188-89856218,+
ENST00000557769	2419	2446	0.25595	0.0159015	chr14,99513379-99513406,-
ENST00000515008	760	798	0.31315	0.0159015	chr5,138947040-138947078,-
ENST00000372502	1150	1182	0.33107	0.00257394	chr1,42851713-42851745,+
ENST00000540288	491	527	0.3164	0.00257394	chr11,64255234-64255270,+
ENST00000404085	1534	1563	0.34645	0.0159015	chr19,17285449-17285478,+
ENST00000578525	194	224	0.31573	0.0159015	chr17,47973635-47973650,47973931-47973945,+
ENST00000345003	1698	1723	0.2775	0.0159015	chr3,149027278-149027303,+
ENST00000353234	6891	6919	0.24375	0.00257394	chr9,98732264-98732292,-
ENST00000513006	141	171	0.2551	0.00257394	chr5,175968098-175968128,-
ENST00000452200	227	266	0.3947	3.39e-05	chr2,197498808-197498847,-
ENST00000315939	6571	6609	0.34945	0.00257394	chr12,896415-896453,+
ENST00000400662	253	304	0.33435	0.00257394	GL000255.2,1316688-1316739,+
ENST00000530457	463	486	0.28895	0.0159015	chr11,14519015-14519038,-
ENST00000488494	168	213	0.38355	0.000329294	chr10,32932538-32932583,-
ENST00000537665	2282	2314	0.27662	0.0159015	chr8,28190379-28190411,+
ENST00000337137	532	558	0.2493	0.0159015	chr22,46793747-46793773,+
ENST00000476238	645	668	0.26	0.0159015	chr6,166929759-166929782,-
ENST00000445019	71	109	0.31637	0.0159015	chr1,26892743-26892781,-
ENST00000502922	387	417	0.33585	0.0159015	chr5,177455081-177455111,+
ENST00000456380	1099	1136	0.36565	0.000329294	chr3,185921135-185921172,-
ENST00000466589	334	366	0.26555	0.00257394	chr22,41213910-41213942,+
ENST00000514753	1	31	0.38075	0.000329294	chr5,69189646-69189676,+
ENST00000215061	56	100	0.35475	0.000329294	chr19,17226259-17226303,+
ENST00000583245	725	766	0.33805	0.00257394	chr17,47945577-47945612,47945861-47945866,+
ENST00000580151	494	532	0.32735	0.00257394	chr17,75286355-75286393,-
ENST00000556348	378	404	0.2573	0.0159015	chr14,99522167-99522193,-
ENST00000404371	2481	2510	0.2795	0.00257394	chr2,10783565-10783594,-
ENST00000545302	323	342	0.2989	0.0159015	chr18,36170159-36170178,+
ENST00000478319	217	248	0.3377	0.0159015	chr9,127897826-127897827,127896303-127896332,-
ENST00000587303	1608	1638	0.44091	0.0159015	chr19,5243933-5243963,-
ENST00000306729	233	262	0.2416	0.00257394	chr17,81979217-81979239,81983554-81983560,+
ENST00000378161	4133	4162	0.2814	0.0159015	chr1,5863019-5863048,-
ENST00000593919	465	500	0.27995	0.00257394	chr19,50007707-50007742,-
ENST00000316763	235	265	0.377	0.00257394	chr19,50016082-50016112,-
ENST00000623037	362	382	0.24505	0.0159015	chr17,46932152-46932172,+
ENST00000330775	1444	1491	0.4368	1.98e-07	chr11,119024962-119025009,-
ENST00000560243	268	291	0.2585	0.0159015	chr14,24266860-24266883,-
ENST00000357849	777	815	0.3395	0.00257394	chr8,67058096-67058134,-
ENST00000472139	344	398	0.41064	3.39e-05	chr1,226888902-226888956,+
ENST00000596496	426	483	0.326	0.000329294	chr19,4251114-4251171,+
ENST00000428599	4200	4233	0.2789	0.00257394	chr11,57817362-57817395,+
ENST00000480070	81	119	0.34507	0.0159015	chr1,150492437-150492475,+
ENST00000439290	521	542	0.2504	0.0159015	chr9,129048459-129048480,+
ENST00000495554	42	92	0.36665	0.000329294	chr1,153634116-153634166,+
ENST00000556515	12	32	0.2692	0.0159015	chr14,55051702-55051722,+
ENST00000526792	957	978	0.25345	0.0159015	chr1,26555193-26555214,+
ENST00000486664	159	195	0.30415	0.00257394	chr17,42956248-42956284,-
ENST00000446327	1016	1036	0.25885	0.0159015	chr2,38745016-38745036,-
ENST00000520857	2914	2945	0.32664	0.0159015	chr8,139731093-139731124,-
ENST00000428154	1054	1090	0.32295	0.00257394	chr7,103310350-103310386,+
ENST00000268184	1163	1184	0.32015	0.0159015	chr15,90629425-90629446,+
ENST00000378900	228	249	0.23915	0.0159015	chr10,12210290-12210311,+
ENST00000433381	912	948	0.28425	0.00257394	chr3,50348317-50348339,50348228-50348241,-
ENST00000598779	15	39	0.2564	0.0159015	chr19,40690515-40690539,-
ENST00000330387	5465	5499	0.30475	0.0159015	chr7,137876892-137876926,-
ENST00000398258	333	382	0.3586	0.0159015	chr3,108047166-108047215,-
ENST00000204005	1575	1622	0.2511	0.00257394	chr19,40609588-40609635,+
ENST00000361417	3487	3512	0.2549	0.0159015	chr11,118644129-118644154,+
ENST00000589426	1507	1531	0.24255	0.0159015	chr17,78419643-78419667,+
ENST00000300027	3054	3086	0.40873	0.00257394	chr15,89305186-89305218,+
ENST00000374759	3990	4009	0.2329	0.0159015	chr17,81245291-81245310,-
ENST00000315939	7143	7195	0.31395	0.000329294	chr12,900527-900579,+
ENST00000417178	1146	1168	0.2663	0.0159015	chr10,133293079-133293101,-
ENST00000511600	2651	2679	0.2617	0.0159015	chr4,2514382-2514410,+
ENST00000530028	335	373	0.3022	0.00257394	chr15,48878220-48878258,+
ENST00000422511	974	1012	0.36885	0.000329294	chr2,203402584-203402622,+
ENST00000273598	294	339	0.421	0.000329294	chr3,49426309-49426354,-
ENST00000540866	154	208	0.3643	0.000329294	chr12,122976686-122976740,+
ENST00000401752	1307	1351	0.33395	0.00257394	chr11,45926754-45926798,+
ENST00000304874	1682	1712	0.2359	0.0159015	chr7,66093097-66093127,+
ENST00000347631	161	193	0.29063	0.0159015	chr1,43736272-43736304,+
ENST00000541213	1456	1502	0.26415	0.000329294	chr12,132634186-132634212,132632776-132632795,-
ENST00000319908	1442	1473	0.358	0.00257394	chrX,130136088-130136119,-
ENST00000607814	167	193	0.28315	0.0159015	chr20,45891710-45891736,+
ENST00000527538	49	76	0.25275	0.0159015	chr11,71453289-71453316,+
ENST00000573224	354	374	0.24505	0.0159015	chr17,46932152-46932172,+
ENST00000315436	1494	1516	0.31175	0.0159015	chr12,118034037-118034059,-
ENST00000283290	1241	1268	0.32709	0.0159015	chr3,112534299-112534326,-
ENST00000525639	1358	1408	0.422	1.98e-07	chr11,85663524-85663532,85662416-85662457,-
ENST00000265028	938	965	0.33143	0.0159015	chr3,186582751-186582773,186583865-186583869,+
ENST00000320431	2568	2588	0.2363	0.0159015	chr3,49717108-49717128,-
ENST00000409868	1226	1255	0.3201	0.0159015	chr2,74370257-74370286,-
ENST00000404138	8281	8307	0.25394	0.0159015	chr1,22530446-22530472,+
ENST00000327790	799	818	0.283	0.0159015	chr19,282215-282234,-
ENST00000330636	1002	1033	0.27841	0.0159015	chr6,5108872-5108903,-
ENST00000372520	1962	2022	0.34337	0.000329294	chr20,45885059-45885119,+
ENST00000397269	2605	2635	0.31408	0.00257394	chr10,5924374-5924404,+
ENST00000352187	856	911	0.3876	0.000329294	chr11,57417791-57417846,-
ENST00000617531	4333	4357	0.2389	0.0159015	chr22,24119422-24119446,+
ENST00000416592	324	359	0.28085	0.00257394	chr7,56051138-56051144,56034075-56034103,-
ENST00000633323	1337	1374	0.32985	0.000329294	KI270809.1,98314-98351,-
ENST00000594773	2289	2309	0.3548	0.0159015	chr19,19009950-19009970,-
ENST00000481067	86	129	0.34379	0.000329294	chr1,963637-963680,+
ENST00000598422	255	312	0.32355	0.00257394	chr19,43553401-43553427,43553061-43553091,-
ENST00000522180	255	292	0.3074	0.00257394	chr5,179870255-179870281,179869824-179869834,-
ENST00000262519	2425	2458	0.2855	0.0159015	chr16,30965620-30965653,+
ENST00000467167	1222	1258	0.2948	0.00257394	chr3,124740137-124740173,+
ENST00000513416	1378	1406	0.28112	0.0159015	chr4,25748372-25748400,-
ENST00000564536	100	122	0.2291	0.0159015	chr16,81096175-81096197,-
ENST00000537687	10246	10274	0.29927	0.0159015	chr12,910466-910494,+
ENST00000262315	640	659	0.28775	0.0159015	chr16,789686-789705,+
ENST00000608872	908	958	0.32555	0.00257394	chr9,120776142-120776192,-
ENST00000392278	776	812	0.28994	0.0159015	chr19,29702486-29702522,-
ENST00000338034	1460	1486	0.263	0.0159015	chr17,13002332-13002358,-
ENST00000509589	104	140	0.31085	0.00257394	chr5,140175259-140175285,140194446-140194455,+
ENST00000621870	3629	3663	0.2906	0.00257394	chr17,75236970-75237004,-
ENST00000624691	1435	1464	0.41816	0.00257394	chr21,6452119-6452140,6450974-6450981,-
ENST00000629524	482	515	0.29415	0.0159015	KI270795.1,16950-16983,+
ENST00000428494	219	257	0.31294	0.00257394	chr17,42193548-42193586,-
ENST00000374104	3168	3221	0.3172	0.00257394	chr20,35652318-35652371,-
ENST00000527898	601	621	0.29935	0.0159015	chr11,118643905-118643925,+
ENST00000566148	43	66	0.27975	0.0159015	chr16,31508089-31508112,-
ENST00000259253	6412	6440	0.3006	0.0159015	chr2,128191439-128191467,+
ENST00000632298	125	156	0.26285	0.0159015	KI270857.1,741867-741887,741502-741512,-
ENST00000449480	660	691	0.26382	0.0159015	chr1,193016087-193016118,-
ENST00000482293	109	220	0.59755	6.79e-13	chrY,2717612-2717652,2719661-2719705,2720356-2720381,+
ENST00000455841	349	386	0.27935	0.0159015	chr7,74512842-74512879,+
ENST00000498518	1623	1773	0.40788	0.000329294	chr7,139417554-139417704,+
ENST00000463610	399	431	0.33467	0.00257394	chr1,165662903-165662935,-
ENST00000469739	2022	2083	0.3315	0.00257394	chr17,18277774-18277835,-
ENST00000252015	1374	1405	0.2759	0.0159015	chr20,35016043-35016074,-
ENST00000530655	658	697	0.39738	0.00257394	chr11,71995504-71995543,+
ENST00000534506	192	233	0.32305	0.000329294	chr11,8911610-8911651,+
ENST00000317897	853	874	0.302	0.0159015	chr3,184711129-184711150,-
ENST00000638925	543	562	0.2517	0.00257394	chr11,119028249-119028268,-
ENST00000578549	212	233	0.3403	0.0159015	chr17,8207341-8207362,-
ENST00000368007	1034	1066	0.2672	0.00257394	chr1,161120212-161120232,161120499-161120510,+
ENST00000394800	2046	2076	0.35073	0.0159015	chr5,139319396-139319426,+
ENST00000268712	1933	1989	0.3202	0.0159015	chr17,16121173-16121229,-
ENST00000556757	287	318	0.26379	0.0159015	chr14,90401312-90401343,+
ENST00000435765	1364	1384	0.244	0.0159015	chr7,103367521-103367541,+
ENST00000455236	221	261	0.36745	3.39e-05	chr22,37688853-37688893,+
ENST00000402194	809	844	0.2628	0.00257394	chr19,39464815-39464850,+
ENST00000409813	695	725	0.36167	0.00257394	chr2,233436370-233436400,+
ENST00000534546	163	186	0.2493	0.0159015	chr11,125572504-125572527,+
ENST00000361198	1637	1658	0.259	0.0159015	chr10,102108187-102108208,-
ENST00000393106	1875	1913	0.30944	0.00257394	chr2,119263612-119263650,+
ENST00000321826	1094	1115	0.32675	0.0159015	chr19,10114523-10114544,+
ENST00000350796	2869	2900	0.37977	0.00257394	chr7,6163381-6163412,-
ENST00000555390	125	172	0.31525	0.00257394	chr14,20992186-20992205,20992541-20992568,+
ENST00000409267	1238	1267	0.2739	0.0159015	chr1,109280019-109280048,-
ENST00000409813	2042	2063	0.23585	0.0159015	chr2,233450978-233450999,+
ENST00000439385	688	714	0.29029	0.0159015	chr2,85399194-85399220,-
ENST00000589384	534	555	0.27653	0.0159015	chr19,45494589-45494610,-
ENST00000506487	44	78	0.35305	0.00257394	chr3,131487706-131487740,-
ENST00000558566	886	923	0.30382	0.00257394	chr14,24240633-24240670,-
ENST00000557888	310	348	0.3041	0.00257394	chr14,24116964-24117002,+
ENST00000474777	506	539	0.41883	0.0159015	chr20,38151013-38151046,-
ENST00000230480	631	668	0.2765	0.00257394	chr6,43784573-43784610,+
ENST00000556142	168	208	0.3572	0.000329294	chr14,21234148-21234188,-
ENST00000310189	652	681	0.41325	0.0159015	chr3,37955149-37955157,37964571-37964591,+
ENST00000438444	407	435	0.2757	0.0159015	chr7,43648600-43648600,43647607-43647634,-
ENST00000380702	670	706	0.397	0.000329294	chr19,10449090-10449126,+
ENST00000511502	125	145	0.24556	0.00257394	chr1,1616512-1616532,+
ENST00000425665	658	680	0.267	0.0159015	chr3,9756932-9756954,+
ENST00000283415	3079	3105	0.24837	0.0159015	chr5,1462284-1462310,-
ENST00000278951	2857	2895	0.29325	0.00257394	chr11,117197166-117197204,+
ENST00000618996	3012	3034	0.293	0.0159015	chr17,73206764-73206786,+
ENST00000429779	136	164	0.3072	0.00257394	chr7,2230054-2230082,-
ENST00000626000	340	393	0.38318	0.0159015	chr15,101291962-101292008,101287696-101287702,-
ENST00000304611	1073	1101	0.24335	0.00257394	chr6,42974890-42974918,-
ENST00000560737	497	528	0.33891	0.0159015	chr15,78545649-78545680,+
ENST00000580929	106	137	0.2717	0.0159015	chr17,18088081-18088087,18093813-18093837,+
ENST00000396682	656	678	0.24805	0.0159015	chr7,7637882-7637904,-
ENST00000311764	950	985	0.39958	0.00257394	chr11,46704420-46704455,+
ENST00000491545	1451	1494	0.3389	3.39e-05	chr22,40770666-40770709,-
ENST00000578067	1879	1899	0.3049	0.0159015	chr17,63697936-63697956,-
ENST00000628743	3689	3733	0.34505	3.39e-05	GL000258.2,127601-127645,-
ENST00000418431	377	498	0.41435	1.98e-07	chr3,48295091-48295212,-
ENST00000427569	155	175	0.24465	0.0159015	chr17,42964138-42964158,-
ENST00000484546	868	903	0.23965	0.0159015	chr9,120400840-120400875,-
ENST00000573919	708	762	0.3925	3.39e-05	chr17,80389237-80389291,+
ENST00000259324	1977	2011	0.28755	0.0159015	chr9,128908618-128908652,+
ENST00000428854	35	58	0.26637	0.0159015	chr19,35612834-35612857,+
ENST00000404371	545	583	0.34975	0.0159015	chr2,10802571-10802609,-
ENST00000262376	3493	3515	0.2377	0.00257394	chr16,4875284-4875306,+
ENST00000337147	1454	1483	0.2862	0.0159015	chr6,158769326-158769350,158767508-158767512,-
ENST00000521022	1681	1718	0.3185	0.00257394	chr8,28771008-28771045,-
ENST00000361400	713	770	0.3539	0.000329294	chr1,43899567-43899624,+
ENST00000421600	131	170	0.31575	0.000329294	chr6,32157886-32157924,32162568-32162568,+
ENST00000558800	240	270	0.3554	0.0159015	chr14,103341044-103341074,+
ENST00000314471	862	887	0.25705	0.0159015	chr19,39356720-39356745,+
ENST00000446108	706	732	0.32393	0.0159015	chr10,6097127-6097153,+
ENST00000389003	1926	1947	0.23675	0.0159015	chr17,28636965-28636978,28635602-28635609,-
ENST00000398892	1774	1796	0.26582	0.0159015	chr3,49115607-49115629,-
ENST00000506821	380	401	0.32944	0.0159015	chr5,10290616-10290637,-
ENST00000403059	757	802	0.32033	0.000329294	chr19,44649951-44649996,+
ENST00000583210	242	297	0.41291	0.00257394	chr17,48056535-48056590,+
ENST00000394963	885	918	0.34655	0.00257394	chr12,50086834-50086867,+
ENST00000389749	423	444	0.2399	0.0159015	chr14,103530294-103530309,103532582-103532587,+
ENST00000609757	174	224	0.37828	0.00257394	chr17,13017413-13017417,13017076-13017121,-
ENST00000424649	340	363	0.25635	0.0159015	chr12,120224170-120224193,-
ENST00000381955	113	141	0.31865	0.0159015	chr16,5033694-5033722,-
ENST00000578444	199	229	0.3286	0.0159015	chr17,57849260-57849290,-
ENST00000395698	1211	1232	0.25359	0.0159015	chr22,50519575-50519596,+
ENST00000626689	947	984	0.30382	0.00257394	chr14,24240633-24240670,-
ENST00000467891	69	95	0.2861	0.0159015	chr22,50261614-50261640,-
ENST00000502666	425	450	0.25665	0.0159015	chr1,2408807-2408832,-
ENST00000354204	5103	5167	0.35694	3.39e-05	chr2,96593256-96593320,-
ENST00000541983	379	407	0.32023	0.0159015	chr12,122940807-122940815,122940265-122940284,-
ENST00000397341	798	821	0.2696	0.0159015	chr14,23064197-23064220,-
ENST00000547555	362	395	0.4495	0.000329294	chr12,51056367-51056400,+
ENST00000533679	1036	1069	0.3241	0.00257394	chr8,143567044-143567077,-
ENST00000428595	815	846	0.35709	0.0159015	chr1,154268766-154268797,+
ENST00000583931	2299	2328	0.37818	0.00257394	chr1,150219540-150219569,-
ENST00000478508	533	564	0.32	0.00257394	chr2,202303039-202303057,202303386-202303398,+
ENST00000559460	374	393	0.2377	0.0159015	chr15,67165086-67165088,67165253-67165269,+
ENST00000563858	537	567	0.27779	0.0159015	chr16,56830650-56830680,+
ENST00000357984	708	767	0.2868	0.0159015	chr17,44190517-44190576,+
ENST00000467982	953	991	0.27395	0.0159015	chr1,150498637-150498664,150498897-150498907,+
ENST00000527071	55	78	0.2412	0.0159015	chr8,144199173-144199196,+
ENST00000523767	2203	2236	0.3295	0.0159015	chr5,150540129-150540162,+
ENST00000489648	436	470	0.2911	0.0159015	chr10,102148445-102148479,+
ENST00000582330	1591	1610	0.2454	0.0159015	chr17,74836665-74836684,+
ENST00000412971	683	713	0.2336	0.00257394	chr1,45331793-45331823,-
ENST00000563974	464	489	0.31075	0.0159015	chr16,1420268-1420293,-
ENST00000393637	2286	2312	0.2359	0.0159015	chr5,177097637-177097663,+
ENST00000401592	2759	2795	0.2545	0.0159015	chr7,873708-873744,+
ENST00000616419	857	890	0.25365	0.00257394	chrX,52907385-52907418,+
ENST00000471700	573	595	0.2426	0.0159015	chr14,24143585-24143594,24143477-24143489,-
ENST00000591470	884	916	0.3029	0.0159015	chr19,12896308-12896340,+
ENST00000251527	5054	5088	0.3647	0.00257394	chr7,158731867-158731901,-
ENST00000566237	188	234	0.35305	3.39e-05	chr16,30949310-30949356,+
ENST00000350481	37	79	0.34275	0.000329294	chr3,184314642-184314674,184317717-184317726,+
ENST00000517461	103	142	0.35125	0.000329294	chr8,56993219-56993258,-
ENST00000316157	5278	5300	0.265	0.0159015	chr10,809884-809906,-
ENST00000554294	297	330	0.29628	0.00257394	chr14,55679601-55679634,+
ENST00000397680	1634	1667	0.36391	0.0159015	chr21,46302091-46302124,-
ENST00000591627	1162	1181	0.23485	0.0159015	chr19,1376618-1376637,+
ENST00000539273	1416	1447	0.2749	0.0159015	chr17,57106670-57106701,+
ENST00000444119	703	726	0.32709	0.0159015	chr9,128473673-128473696,+
ENST00000556210	3919	3954	0.2695	0.00257394	chr7,102248917-102248952,+
ENST00000407215	1460	1490	0.34991	0.00257394	chr17,47837981-47838011,-
ENST00000481473	847	874	0.27786	0.0159015	chr12,110376172-110376199,-
ENST00000542390	54	92	0.2921	0.000329294	chr12,109573416-109573454,-
ENST00000308278	966	993	0.33873	0.0159015	chr17,741526-741553,+
ENST00000612675	201	225	0.297	0.00257394	chr2,238194831-238194855,-
ENST00000538595	26	51	0.27045	0.0159015	chr11,64166007-64166032,-
ENST00000320665	758	796	0.3068	0.0159015	chr9,128835616-128835654,-
ENST00000564415	1019	1053	0.33521	0.0159015	chr16,70509916-70509929,70509368-70509388,-
ENST00000465860	237	281	0.31395	0.00257394	chr9,37782032-37782076,-
ENST00000455679	35	79	0.33925	0.000329294	chr3,184314642-184314674,184315763-184315774,+
ENST00000398022	2627	2657	0.2558	0.0159015	chr20,32165907-32165937,+
ENST00000382151	1703	1739	0.28015	0.0159015	chr22,31619421-31619457,-
ENST00000561593	588	617	0.3094	0.00257394	chr16,67833750-67833751,67832518-67832545,-
ENST00000627377	1951	1982	0.30935	0.0159015	chr19,1371040-1371071,+
ENST00000564640	608	683	0.3633	0.000329294	chr16,722012-722087,+
ENST00000621332	1065	1086	0.25395	0.0159015	chr17,38715766-38715787,+
ENST00000630913	1477	1506	0.35527	0.0159015	chr11,85990250-85990254,85983949-85983973,-
ENST00000459850	7054	7101	0.33875	0.00257394	chr9,137008990-137009037,-
ENST00000531993	153	184	0.40385	0.00257394	chr1,43814925-43814933,43838219-43838241,+
ENST00000266732	329	361	0.30617	0.00257394	chr12,98515958-98515990,+
ENST00000640484	1757	1802	0.32585	3.39e-05	chr1,43450399-43450444,+
ENST00000597781	351	377	0.25194	0.0159015	chr19,16647120-16647143,16631722-16631724,-
ENST00000589296	705	865	0.3335	0.00257394	chr17,78675342-78675502,-
ENST00000587133	779	805	0.27505	0.00257394	chr16,5085640-5085666,-
ENST00000462723	155	193	0.33495	0.00257394	chr7,7640385-7640423,-
ENST00000540732	331	363	0.29092	0.0159015	chr19,41378513-41378519,41410637-41410662,+
ENST00000599417	752	788	0.45045	0.000329294	chr19,39397787-39397823,+
ENST00000617948	3607	3632	0.29021	0.0159015	chr16,89967783-89967808,+
ENST00000562155	1351	1382	0.2652	0.0159015	chr16,87709290-87709321,-
ENST00000423611	250	275	0.2839	0.0159015	chr3,38136865-38136888,38136684-38136685,-
ENST00000538987	122	151	0.2675	0.0159015	chr12,6981007-6981036,-
ENST00000353331	5077	5106	0.37181	0.00257394	chr6,136258867-136258896,-
ENST00000398810	1730	1762	0.25633	0.00257394	chr7,50595437-50595456,50593086-50593098,-
ENST00000433129	1887	1925	0.2589	0.0159015	chr19,1046950-1046988,+
ENST00000553191	481	514	0.2795	0.00257394	chr12,56310540-56310573,-
ENST00000383733	71	166	0.4033	3.39e-05	chr3,48635371-48635384,48633554-48633635,-
ENST00000480539	321	349	0.26815	0.0159015	chr3,184193557-184193585,+
ENST00000375733	974	1010	0.34833	0.00257394	chr1,15945093-15945129,-
ENST00000436503	18	53	0.36505	0.00257394	chr3,9917136-9917171,+
ENST00000369085	745	780	0.32695	0.00257394	chr10,119670109-119670144,+
ENST00000361665	2009	2035	0.32795	0.0159015	chr17,48058760-48058786,+
ENST00000548317	345	396	0.3025	0.00257394	chr12,53214061-53214112,-
ENST00000411974	447	478	0.36017	0.00257394	chr22,24611132-24611163,+
ENST00000535572	8341	8379	0.3585	0.000329294	chr12,909755-909793,+
ENST00000462502	301	322	0.2535	0.0159015	chr12,117056819-117056840,-
ENST00000371946	1630	1653	0.24084	0.0159015	chr1,46558484-46558507,-
ENST00000428468	2552	2580	0.24954	0.00257394	chr1,51788128-51788156,+
ENST00000497633	892	920	0.28327	0.0159015	GL000255.2,1817756-1817784,+
ENST00000435926	685	723	0.28815	0.00257394	chr11,64800764-64800791,64800382-64800392,-
ENST00000453495	4606	4668	0.2813	0.000329294	chr14,104893848-104893849,104894285-104894345,+
ENST00000367384	474	517	0.3645	0.000329294	chr6,149749916-149749956,149771162-149771164,+
ENST00000373248	316	341	0.25075	0.0159015	chr10,70121183-70121208,-
ENST00000393420	251	271	0.2403	0.0159015	chr16,75242832-75242852,-
ENST00000588594	398	427	0.30318	0.0159015	chr17,35106387-35106416,-
ENST00000340908	8744	8780	0.34685	0.000329294	chr12,908988-909024,+
ENST00000398822	942	966	0.29373	0.0159015	chr22,21788694-21788716,21788387-21788388,-
ENST00000497536	127	162	0.29025	0.00257394	chr2,240022277-240022312,-
ENST00000534140	1644	1669	0.27825	0.0159015	chr11,118650492-118650517,+
ENST00000395962	100	131	0.32705	0.0159015	chr17,13017891-13017922,-
ENST00000380324	2024	2060	0.28225	0.0159015	chr15,63591158-63591194,+
ENST00000542440	7223	7258	0.3246	0.000329294	chr12,121831622-121831657,+
ENST00000428437	879	921	0.3431	0.000329294	chr16,67540615-67540657,+
ENST00000469217	900	966	0.32565	0.000329294	chr3,136298011-136298072,136301030-136301034,+
ENST00000295956	4130	4171	0.2703	0.00257394	chr3,58125647-58125688,+
ENST00000357606	1702	1722	0.28445	0.0159015	chr12,55823484-55823504,-
ENST00000368872	725	746	0.292	0.0159015	chr1,151316288-151316309,-
ENST00000577580	400	436	0.32682	0.0159015	chr17,28640645-28640681,-
ENST00000338820	3423	3443	0.2356	0.0159015	chr10,72333747-72333767,-
ENST00000413961	1	45	0.3488	0.00257394	chr10,87342286-87342330,-
ENST00000535477	458	492	0.30635	0.00257394	chr11,72430312-72430345,72403052-72403052,-
ENST00000402844	1727	1751	0.24815	0.0159015	chr22,40770742-40770766,-
ENST00000546837	128	155	0.32273	0.0159015	chr12,55827392-55827419,-
ENST00000491753	423	454	0.23745	0.0159015	chr17,7190701-7190732,-
ENST00000596105	447	481	0.36075	0.00257394	chr19,18008742-18008776,+
ENST00000320912	1858	1885	0.2468	0.0159015	chr4,6642538-6642565,+
ENST00000495645	1130	1149	0.27275	0.0159015	chr7,151236457-151236476,+
ENST00000359866	2634	2661	0.3269	0.0159015	chr19,17321857-17321884,+
ENST00000509613	1263	1295	0.37845	0.00257394	chrX,52908122-52908154,+
ENST00000580287	1764	1802	0.3237	0.00257394	chr17,47976732-47976770,+
ENST00000493918	4231	4260	0.28806	0.0159015	chr3,9475829-9475858,+
ENST00000372444	718	742	0.26642	0.0159015	chr6,43501682-43501687,43502283-43502301,+
ENST00000409260	551	584	0.3207	0.00257394	chr2,219247114-219247147,+
ENST00000347343	381	416	0.36827	0.0159015	chr20,56386428-56386463,-
ENST00000593489	116	140	0.2648	0.0159015	chr19,17301555-17301579,-
ENST00000466120	39	78	0.2749	0.00257394	chr9,98790419-98790458,-
ENST00000312156	1447	1481	0.31293	0.0159015	chr12,54292288-54292322,-
ENST00000589210	2091	2125	0.3176	0.00257394	chr17,76083644-76083678,-
ENST00000425528	1966	2010	0.34853	0.00257394	chr19,12706212-12706256,-
ENST00000370949	1211	1242	0.33485	0.0159015	chr1,70244711-70244742,+
ENST00000429146	369	406	0.30425	0.0159015	chr3,9751821-9751858,+
ENST00000443894	563	596	0.23513	0.0159015	chr3,50580605-50580638,+
ENST00000433392	464	548	0.2971	0.0159015	chr16,10757909-10757993,+
ENST00000506801	446	500	0.32295	0.0159015	chr4,48851916-48851970,+
ENST00000449409	500	520	0.24995	0.0159015	chr3,47501718-47501738,-
ENST00000282120	5556	5588	0.27755	0.0159015	chr2,85318851-85318883,-
ENST00000462387	245	276	0.27685	0.0159015	chr1,45334450-45334481,-
ENST00000480614	10256	10293	0.2765	0.00257394	chr6,43784573-43784610,+
ENST00000453295	1248	1295	0.36705	0.00257394	chr1,51781204-51781251,+
ENST00000457855	2093	2121	0.27477	0.0159015	chr3,9743042-9743070,+
ENST00000455580	618	656	0.28115	0.0159015	chr2,28781811-28781842,28783907-28783913,+
ENST00000400772	469	502	0.267	0.0159015	chr2,241654551-241654584,+
ENST00000215862	3658	3685	0.28135	0.0159015	chr22,30932904-30932931,-
ENST00000531547	851	885	0.29905	0.000329294	chr11,47243054-47243088,-
ENST00000638264	165	192	0.34555	0.0159015	chr1,11013892-11013919,+
ENST00000286918	4220	4257	0.26013	0.0159015	chr14,102504230-102504267,-
ENST00000449617	502	530	0.2454	0.0159015	chr3,42563599-42563627,-
ENST00000295851	1078	1101	0.274	0.0159015	chr2,203395712-203395735,+
ENST00000423832	992	1032	0.33244	0.00257394	chr3,49424512-49424552,-
ENST00000415948	351	374	0.29075	0.0159015	chr9,129107943-129107966,-
ENST00000278243	1126	1162	0.28295	0.0159015	chr11,3825435-3825471,+
ENST00000561501	435	473	0.29256	0.00257394	chr16,28914672-28914678,28914555-28914586,-
ENST00000569487	1496	1519	0.25495	0.0159015	chr16,87709359-87709382,-
ENST00000552077	2594	2622	0.25765	0.0159015	chr12,113290136-113290164,+
ENST00000257787	308	339	0.33891	0.000329294	chr6,87701871-87701902,-
ENST00000468062	716	745	0.30273	0.0159015	chr11,64800792-64800821,-
ENST00000529113	372	415	0.36909	0.00257394	chr11,57421322-57421365,-
ENST00000341983	794	830	0.27485	0.00257394	chr19,47221532-47221568,-
ENST00000406540	2262	2396	0.3508	0.00257394	chr2,27653525-27653659,-
ENST00000418146	498	529	0.26069	0.0159015	chr2,27369088-27369119,-
ENST00000566067	122	149	0.26773	0.0159015	chr16,67833795-67833822,-
ENST00000513838	417	445	0.27806	0.0159015	chr12,54183920-54183948,-
ENST00000628382	503	530	0.3101	0.0159015	KI270847.1,66508-66534,61055-61055,-
ENST00000264705	2846	2882	0.3096	0.00257394	chr2,27232486-27232522,+
ENST00000413379	71	105	0.30165	0.0159015	chr19,47130899-47130933,+
ENST00000317479	287	315	0.2626	0.0159015	chr12,132690362-132690376,132695884-132695897,+
ENST00000394965	1060	1106	0.33935	0.00257394	chr3,52204815-52204861,+
ENST00000371605	5400	5442	0.34305	3.39e-05	chr9,137012267-137012309,-
ENST00000538895	1683	1705	0.24722	0.0159015	chr12,122940174-122940196,-
ENST00000478612	80	102	0.2834	0.0159015	chr2,218225938-218225954,218228738-218228743,+
ENST00000535012	23	52	0.36555	0.0159015	chr12,122860187-122860210,122860679-122860684,+
ENST00000309996	3414	3439	0.2676	0.0159015	chr11,66700732-66700757,-
ENST00000611981	278	305	0.24385	0.0159015	chr12,6974437-6974440,6974552-6974575,+
ENST00000347925	1633	1653	0.28555	0.0159015	chr16,87707980-87708000,-
ENST00000296129	5590	5616	0.34205	0.0159015	chr3,45082668-45082694,-
ENST00000489796	624	644	0.25395	0.0159015	chr2,73958177-73958197,+
ENST00000567105	129	156	0.263	0.0159015	chr16,67847355-67847382,+
ENST00000466290	378	414	0.27785	0.00257394	chr6,31962491-31962527,+
ENST00000523421	189	213	0.29515	0.0159015	chr16,69121100-69121124,-
ENST00000494511	510	541	0.29945	0.000329294	chr17,15230847-15230878,-
ENST00000423245	2678	2713	0.34065	0.000329294	chr17,75628342-75628377,-
ENST00000502932	55	80	0.28625	0.00257394	chr5,6604629-6604654,-
ENST00000494347	534	562	0.32547	0.0159015	chr10,101786294-101786322,-
ENST00000316519	965	1020	0.3922	3.39e-05	chr12,125103073-125103081,125107121-125107167,+
ENST00000285968	5112	5139	0.27425	0.00257394	chr7,135635607-135635634,+
ENST00000566895	4271	4301	0.33764	0.0159015	chr15,89316736-89316766,+
ENST00000564905	348	379	0.3124	0.0159015	chr16,28121699-28121730,-
ENST00000353284	1769	1805	0.33355	0.000329294	chr19,5238936-5238972,-
ENST00000594773	1790	1815	0.35145	0.0159015	chr19,19024619-19024624,19019210-19019229,-
ENST00000391945	536	568	0.29756	0.0159015	chr19,45365042-45365061,45364942-45364954,-
ENST00000562961	679	749	0.37128	3.39e-05	chr16,21625009-21625079,+
ENST00000554913	696	749	0.2836	0.00257394	chr14,103707003-103707022,103703294-103703327,-
ENST00000539476	953	975	0.25735	0.0159015	chr17,1534123-1534145,-
ENST00000371221	1779	1831	0.35982	3.39e-05	chr10,95614068-95614120,-
ENST00000369298	2292	2321	0.2894	0.0159015	chr1,145848962-145848991,-
ENST00000542749	6495	6525	0.3051	0.0159015	chr12,122983616-122983646,-
ENST00000621568	188	217	0.32835	0.0159015	chr19,2334686-2334715,+
ENST00000477914	1932	1960	0.298	0.0159015	chr10,6226299-6226327,+
ENST00000540846	461	480	0.2377	0.0159015	chr15,67165086-67165088,67165253-67165269,+
[truncated: 85,784 more rows]

## Sheet: K562_HEK293T
transcript_id	start_coordinate	stop_coordinate	average_L1_distance	significance_score	genomic_coordinate
ENST00000454075	2057	2086	0.3164	0.00257394	chr12,57099385-57099414,-
ENST00000640588	1080	1115	0.26055	0.0159015	KV880768.1,786121-786156,-
ENST00000566132	437	469	0.2485	0.0159015	chr15,74901178-74901210,-
ENST00000398488	652	690	0.3019	0.00257394	chr18,50275835-50275846,50275702-50275728,-
ENST00000592031	1445	1471	0.30975	0.0159015	chr19,16403890-16403916,-
ENST00000523519	206	232	0.30815	0.0159015	chr5,151786609-151786635,+
ENST00000028008	550	570	0.318	0.0159015	chr6,166948605-166948625,-
ENST00000242257	177	198	0.25689	0.0159015	chr7,2239547-2239568,-
ENST00000378103	2188	2218	0.2603	0.0159015	chr9,35739315-35739338,35739103-35739109,-
ENST00000629753	801	844	0.40085	3.39e-05	chr8,42308948-42308991,+
ENST00000485790	837	865	0.28665	0.0159015	chr21,31701780-31701808,-
ENST00000558656	238	275	0.309	0.0159015	chr15,76337881-76337918,+
ENST00000341541	557	587	0.349	0.0159015	chr11,134251227-134251257,-
ENST00000462668	646	722	0.39767	3.39e-05	chr3,160416401-160416415,160417723-160417784,+
ENST00000621051	387	417	0.32575	0.0159015	chr17,81683013-81683031,81682138-81682149,-
ENST00000589422	646	720	0.38464	0.000329294	chr16,4762271-4762271,4760515-4760588,-
ENST00000360591	661	690	0.2416	0.00257394	chr7,76003820-76003849,-
ENST00000378078	5531	5567	0.26595	0.0159015	chr9,35757088-35757124,+
ENST00000569899	224	248	0.33375	0.00257394	chr16,19510852-19510876,-
ENST00000301886	1753	1779	0.3008	0.0159015	chr11,65039931-65039957,+
ENST00000361144	1085	1116	0.266	0.00257394	chr1,15056232-15056263,+
ENST00000537603	129	157	0.24815	0.0159015	chr12,900601-900629,+
ENST00000416904	1960	1995	0.2618	0.00257394	chr12,53188523-53188558,+
ENST00000563969	5748	5784	0.2789	0.0159015	chr16,67287120-67287156,+
ENST00000341484	2008	2040	0.39116	0.00257394	chr16,14436665-14436697,-
ENST00000457378	827	865	0.30075	0.0159015	chr7,843390-843428,+
ENST00000348159	891	963	0.3341	3.39e-05	chr1,156479711-156479783,-
ENST00000339569	3157	3194	0.34105	0.0159015	chr17,40136520-40136557,+
ENST00000413095	291	386	0.3324	0.000329294	chr12,57694861-57694926,57695780-57695809,+
ENST00000259253	5163	5184	0.3242	0.00257394	chr2,128190190-128190211,+
ENST00000472139	362	389	0.2445	0.00257394	chr1,226888920-226888947,+
ENST00000564778	318	372	0.3556	0.000329294	chr15,75422729-75422783,-
ENST00000450824	2252	2286	0.2653	0.000329294	chr17,81194882-81194916,-
ENST00000589144	287	320	0.345	0.0159015	chr19,19302330-19302363,-
ENST00000616986	2488	2529	0.29777	0.00257394	chr2,182758873-182758890,182759160-182759183,+
ENST00000470461	132	159	0.3088	0.0159015	chrX,51895074-51895101,+
ENST00000622719	3148	3174	0.29946	0.0159015	KI270865.1,1906-1932,-
ENST00000605930	5909	5955	0.3517	3.39e-05	chr6,33686070-33686116,+
ENST00000588814	344	377	0.3069	0.0159015	chr17,41996342-41996375,-
ENST00000361070	602	635	0.28445	0.0159015	chr16,74660932-74660946,74652104-74652122,-
ENST00000536242	155	180	0.3168	0.0159015	chr12,109092728-109092753,-
ENST00000613569	867	909	0.45067	2.86e-06	chr14,21489184-21489226,+
ENST00000371221	2665	2685	0.29145	0.0159015	chr10,95606597-95606617,-
ENST00000325468	1931	1954	0.265	0.00257394	chr11,45928248-45928271,+
ENST00000635040	340	372	0.25594	0.00257394	KQ458386.1,335891-335923,-
ENST00000341690	934	956	0.27665	0.0159015	chr16,84181806-84181828,-
ENST00000415009	946	982	0.2796	0.00257394	chr7,5501365-5501401,-
ENST00000374383	435	471	0.34336	0.00257394	chr9,111361988-111362024,-
ENST00000591760	255	293	0.35785	0.00257394	chr19,5286054-5286092,-
ENST00000549293	3450	3486	0.26945	0.000329294	chr14,74809649-74809685,+
ENST00000550438	451	481	0.2893	0.00257394	chr12,57716492-57716512,57716693-57716702,+
ENST00000354363	976	1033	0.2903	0.00257394	chr2,152677451-152677472,152676744-152676779,-
ENST00000397956	680	717	0.2821	0.0159015	chr21,44331870-44331907,-
ENST00000622364	321	353	0.2941	0.0159015	chr11,68003059-68003091,-
ENST00000404338	7941	7966	0.2865	0.0159015	chr19,47004129-47004154,+
ENST00000523908	1864	1897	0.32385	0.00257394	chr5,157787854-157787887,-
ENST00000375441	1185	1225	0.29515	0.000329294	chr13,113239434-113239474,+
ENST00000573079	891	912	0.2491	0.0159015	GL383581.2,31427-31448,+
ENST00000515338	665	705	0.43636	1.98e-07	chr5,43547749-43547789,-
ENST00000589586	344	375	0.2665	0.0159015	chr17,41997171-41997202,-
ENST00000566127	1686	1706	0.2444	0.0159015	chr16,29545352-29545372,-
ENST00000489480	966	1004	0.35555	0.000329294	chr1,93136717-93136755,+
ENST00000371486	1338	1362	0.28679	0.0159015	chr1,53210497-53210521,+
ENST00000599138	157	180	0.27175	0.0159015	chr19,50020585-50020585,50016141-50016163,-
ENST00000441357	271	307	0.33667	0.00257394	chr20,56386446-56386482,-
ENST00000604000	491	528	0.2868	0.00257394	chr1,145947621-145947658,-
ENST00000379263	1755	1788	0.32917	0.00257394	chr7,103315988-103316012,103315863-103315871,-
ENST00000283629	1000	1024	0.2514	0.0159015	chr3,33411642-33411666,-
ENST00000394965	1078	1107	0.342	0.0159015	chr3,52204833-52204862,+
ENST00000490249	110	129	0.26295	0.0159015	chr1,155729317-155729336,+
ENST00000456909	3242	3282	0.3501	0.000329294	chr2,219616078-219616118,+
ENST00000475090	188	239	0.36635	0.000329294	chr7,103316944-103316995,-
ENST00000534038	491	516	0.24975	0.0159015	chr15,78932413-78932438,-
ENST00000402718	323	345	0.2617	0.0159015	chr8,144851126-144851148,-
ENST00000322652	3320	3348	0.31145	0.0159015	chr17,31999874-31999902,+
ENST00000433426	1553	1580	0.25436	0.0159015	chr22,30292451-30292478,-
ENST00000252771	2100	2124	0.2401	0.0159015	chr19,17781797-17781820,17783017-17783017,+
ENST00000305233	2099	2130	0.2945	0.0159015	chr10,132417311-132417342,+
ENST00000554912	4511	4534	0.2773	0.0159015	chr14,100291751-100291774,-
ENST00000504021	3409	3477	0.35855	2.86e-06	chr3,129520223-129520291,+
ENST00000506231	2697	2735	0.3026	0.0159015	chr5,146128993-146129031,-
ENST00000523143	265	303	0.35455	0.0159015	chr8,19824928-19824966,+
ENST00000471867	264	302	0.3364	0.00257394	chr13,46777494-46777532,-
ENST00000463519	1178	1204	0.27215	0.0159015	chr1,248857445-248857471,-
ENST00000545612	916	936	0.23565	0.0159015	chr12,122978817-122978837,+
ENST00000346855	161	181	0.2343	0.0159015	chr3,23807273-23807293,+
ENST00000441493	4455	4488	0.34215	0.0159015	chr22,17818526-17818559,-
ENST00000560747	930	1069	0.34945	3.39e-05	chr15,41371542-41371681,+
ENST00000373266	129	166	0.28565	0.00257394	chr1,35454414-35454451,-
ENST00000529663	437	466	0.3101	0.0159015	chr11,47245717-47245746,-
ENST00000506128	1044	1081	0.29564	0.00257394	chr5,176943404-176943441,-
ENST00000618604	155	177	0.23305	0.0159015	chr3,12941755-12941777,-
ENST00000302956	2561	2585	0.31489	0.0159015	chr16,2530710-2530734,+
ENST00000541442	359	378	0.23245	0.0159015	chr16,31507812-31507831,-
ENST00000310775	4531	4557	0.32833	0.0159015	chr15,89316917-89316943,+
ENST00000325468	494	517	0.2465	0.0159015	chr11,45924174-45924197,+
ENST00000563058	112	146	0.3193	0.00257394	chr15,75361855-75361885,75361717-75361720,-
ENST00000357702	2133	2159	0.29627	0.00257394	chr2,127986794-127986820,-
ENST00000532649	2393	2423	0.3057	0.0159015	chr11,57808258-57808288,+
ENST00000513538	503	543	0.31815	0.00257394	chr5,150384055-150384095,+
ENST00000317506	4763	4800	0.26965	0.00257394	chr16,67723607-67723644,-
ENST00000478113	221	253	0.27285	0.0159015	chr15,68197440-68197462,68194103-68194112,-
ENST00000064780	2552	2576	0.27	0.0159015	chr11,73396489-73396513,+
ENST00000479659	775	803	0.26915	0.0159015	chr1,1624841-1624869,+
ENST00000356436	310	348	0.31935	0.0159015	chr6,13321025-13321063,-
ENST00000301030	7911	7933	0.23985	0.0159015	chr16,89279072-89279092,89275190-89275191,-
ENST00000491426	159	183	0.30935	0.0159015	chr1,148981373-148981397,+
ENST00000342571	1681	1750	0.34525	0.00257394	chr1,46558090-46558159,-
ENST00000368007	741	777	0.30365	0.00257394	chr1,161119559-161119595,+
ENST00000452135	1251	1306	0.33791	3.39e-05	chr5,180241031-180241075,180239977-180239987,-
ENST00000550104	2113	2137	0.3613	0.0159015	chr12,111513420-111513444,-
ENST00000534649	405	426	0.2308	0.0159015	chr11,804150-804171,-
ENST00000421882	2822	2852	0.2721	0.0159015	chr2,101887814-101887844,+
ENST00000256689	2990	3028	0.3262	0.000329294	chr12,46360049-46360087,-
ENST00000561580	470	501	0.28375	0.000329294	chr16,5033341-5033370,5031883-5031884,-
ENST00000456495	312	384	0.30694	0.00257394	chr3,48298437-48298509,-
ENST00000549332	2002	2022	0.29772	0.0159015	chr5,146482703-146482723,+
ENST00000515008	112	148	0.3225	0.0159015	chr5,138951839-138951875,-
ENST00000368489	2115	2144	0.25235	0.0159015	chr1,154344235-154344254,154344395-154344404,+
ENST00000517756	183	208	0.34293	0.0159015	chr8,109336203-109336204,109343405-109343428,+
ENST00000325680	4557	4579	0.3301	0.0159015	chr14,74802588-74802610,+
ENST00000474741	575	611	0.36042	0.0159015	chr22,31618415-31618451,+
ENST00000380834	2899	2936	0.3259	0.00257394	chr2,24820889-24820926,+
ENST00000392476	1775	1797	0.2497	0.0159015	chr17,77206275-77206297,+
ENST00000446868	2282	2318	0.299	0.00257394	chr17,78675041-78675077,-
ENST00000547903	474	512	0.2998	0.00257394	chr14,105383485-105383513,105384353-105384362,+
ENST00000557140	426	451	0.33153	0.0159015	chr14,35403690-35403702,35403348-35403360,-
ENST00000566650	1720	1744	0.27345	0.0159015	chr16,731591-731615,-
ENST00000371217	90	112	0.29785	0.0159015	chr10,95693812-95693834,-
ENST00000545145	1949	1968	0.28075	0.0159015	chr12,113940009-113940028,-
ENST00000613005	2364	2395	0.3131	0.0159015	chr14,21492987-21493018,+
ENST00000544979	3234	3268	0.28833	0.00257394	chr20,41185033-41185067,-
ENST00000259241	2728	2755	0.27595	0.00257394	chr2,128266657-128266684,-
ENST00000587821	392	419	0.29086	0.0159015	chr17,77206807-77206834,+
ENST00000518919	233	265	0.37564	0.0159015	chr5,138812191-138812223,+
ENST00000229866	1535	1558	0.31783	0.0159015	chr6,37381192-37381215,+
ENST00000382406	80	131	0.29945	0.0159015	chr14,35046555-35046606,+
ENST00000470347	750	781	0.26925	0.00257394	chr7,106091869-106091900,-
ENST00000238112	963	988	0.2836	0.0159015	chr2,9436358-9436361,9440491-9440512,+
ENST00000348264	357	387	0.3446	0.00257394	chr1,108939746-108939776,-
ENST00000339556	113	135	0.26695	0.0159015	chr1,153626459-153626481,-
ENST00000362021	1147	1169	0.26	0.0159015	chr11,47415352-47415374,+
ENST00000277459	1571	1604	0.26175	0.00257394	chr9,129637468-129637501,-
ENST00000532551	83	105	0.26105	0.0159015	chr11,1309519-1309541,-
ENST00000582022	1291	1325	0.27445	0.00257394	chr17,75706944-75706978,+
ENST00000316900	1715	1742	0.289	0.0159015	chr15,73983645-73983672,-
ENST00000394449	479	503	0.25625	0.0159015	chr22,46793756-46793780,+
ENST00000253363	1566	1596	0.33875	0.0159015	chr20,35704502-35704532,-
ENST00000629353	1440	1464	0.25975	0.0159015	KN196481.1,73692-73716,-
ENST00000475474	142	163	0.2465	0.0159015	chr2,241326000-241326021,+
ENST00000229866	1863	1882	0.2745	0.0159015	chr6,37390907-37390926,+
ENST00000566730	167	201	0.38145	0.0159015	chr16,67540291-67540325,+
ENST00000344529	348	377	0.31477	0.00257394	chr1,172442527-172442556,-
ENST00000519588	469	533	0.35239	0.000329294	chr8,53817427-53817491,-
ENST00000483409	353	379	0.2795	0.0159015	chr6,7303558-7303584,-
ENST00000483056	1014	1041	0.28695	0.0159015	chr9,93447163-93447190,-
ENST00000535236	3018	3056	0.3068	0.00257394	chr12,131714117-131714155,+
ENST00000456197	9336	9357	0.2421	0.0159015	chr7,98994731-98994752,+
ENST00000453912	584	614	0.25505	0.0159015	chrX,154488840-154488870,-
ENST00000357500	242	279	0.3035	0.00257394	chr12,120579844-120579881,-
ENST00000358537	4743	4773	0.2749	0.0159015	chr3,58134679-58134709,+
ENST00000486091	1665	1684	0.2775	0.0159015	chr1,54742099-54742118,+
ENST00000430800	22	51	0.24675	0.0159015	chr1,151327366-151327395,-
ENST00000346416	1786	1823	0.29043	0.00257394	chr20,33360365-33360402,-
ENST00000314616	864	902	0.36883	0.00257394	chr17,28675443-28675481,+
ENST00000344517	1405	1438	0.2717	0.00257394	chr1,229531676-229531709,-
ENST00000587860	1836	1874	0.43671	0.00257394	chr18,48859461-48859499,+
ENST00000592148	2452	2471	0.28547	0.0159015	chr17,76680610-76680629,-
ENST00000526193	50	80	0.29105	0.0159015	chr1,32651266-32651296,+
ENST00000478279	556	589	0.26493	0.0159015	chr9,32984754-32984787,-
ENST00000450006	2228	2260	0.2818	0.00257394	chr8,22102881-22102913,+
ENST00000567205	68	101	0.33845	0.00257394	chr16,89769924-89769957,-
ENST00000523288	370	408	0.34415	3.39e-05	chr8,129871375-129871393,129862315-129862334,-
ENST00000502917	332	351	0.28235	0.0159015	chr4,4268582-4268601,-
ENST00000426763	3352	3381	0.24865	0.0159015	chr19,55389832-55389861,+
ENST00000358005	909	944	0.43509	0.000329294	chr15,40553859-40553894,-
ENST00000380262	1326	1350	0.2475	0.0159015	chr17,7934510-7934534,+
ENST00000447980	474	504	0.31545	0.00257394	chr21,33246784-33246814,+
ENST00000368020	537	563	0.28675	0.0159015	chr1,161041675-161041701,-
ENST00000421082	334	354	0.24029	0.0159015	chr19,16555257-16555277,-
ENST00000513428	76	110	0.2636	0.00257394	chr4,121696883-121696917,-
ENST00000355467	2409	2442	0.27444	0.00257394	chr2,27622083-27622116,+
ENST00000471337	601	624	0.26105	0.00257394	chr1,45342414-45342437,+
ENST00000455664	89	123	0.2716	0.000329294	chr20,3213203-3213226,3213319-3213329,+
ENST00000592250	415	453	0.39027	0.00257394	chr17,28649161-28649199,-
ENST00000403969	996	1016	0.272	0.0159015	chr7,4997088-4997108,+
ENST00000336486	633	660	0.24315	0.00257394	chr10,102399635-102399662,+
ENST00000355697	1256	1277	0.264	0.0159015	chr10,119140999-119141020,-
ENST00000373181	464	497	0.33685	0.0159015	chr6,39916161-39916194,-
ENST00000522610	780	819	0.40994	0.000329294	chr8,42361299-42361338,+
ENST00000562549	863	908	0.38077	0.00257394	chr16,46623060-46623105,-
ENST00000443339	2884	2904	0.31025	0.0159015	chr3,9448495-9448515,+
ENST00000302036	947	985	0.29688	0.000329294	chr3,9754742-9754780,+
ENST00000598240	853	891	0.35953	0.0159015	chr19,19025018-19025056,-
ENST00000536218	620	654	0.28793	0.0159015	chr19,48161381-48161415,-
ENST00000392561	3079	3099	0.26165	0.0159015	chr12,113822529-113822549,-
ENST00000577623	583	605	0.26305	0.0159015	chr17,30272585-30272607,-
ENST00000309951	3029	3061	0.37457	0.0159015	chr9,32450332-32450364,+
ENST00000392112	3796	3819	0.29945	0.0159015	chr6,167948373-167948396,+
ENST00000615148	464	493	0.32745	0.0159015	chr18,23515906-23515935,+
ENST00000495742	820	851	0.28317	0.00257394	chr1,109661361-109661392,+
ENST00000431933	513	545	0.3716	0.0159015	chr1,26469134-26469166,+
ENST00000590729	2555	2581	0.29545	0.0159015	chr19,5692000-5692026,-
ENST00000506395	1282	1306	0.26145	0.0159015	chr4,121668327-121668351,-
ENST00000216237	812	836	0.33395	0.0159015	chr22,41219472-41219496,+
ENST00000371141	4128	4147	0.27345	0.0159015	chr20,58678717-58678736,+
ENST00000373798	1689	1727	0.3017	0.00257394	chr1,29039375-29039413,+
ENST00000341394	381	419	0.2706	0.0159015	chr11,34052612-34052636,34071726-34071739,+
ENST00000439817	3165	3188	0.2632	0.0159015	chr10,101786298-101786321,-
ENST00000296702	1497	1531	0.36843	0.00257394	chr5,146470695-146470729,+
ENST00000544552	1373	1411	0.33487	0.00257394	chr11,73927506-73927544,+
ENST00000570984	188	224	0.2791	0.0159015	chr17,1484150-1484186,-
ENST00000522010	220	242	0.30885	0.0159015	chr8,42398812-42398834,+
ENST00000389017	1754	1777	0.2651	0.00257394	chr17,8189131-8189154,-
ENST00000631647	911	942	0.3188	0.0159015	KI270861.1,111506-111532,111078-111082,-
ENST00000396936	1137	1162	0.2908	0.0159015	chr14,24119785-24119810,+
ENST00000625276	1489	1527	0.3022	0.0159015	KI270848.1,15785-15823,-
ENST00000361565	3675	3712	0.2916	0.0159015	chr1,201876534-201876571,+
ENST00000367518	88	123	0.3004	0.0159015	chr1,184051820-184051855,+
ENST00000617771	599	629	0.28295	0.0159015	chr6,43771305-43771312,43774341-43774363,+
ENST00000467699	2244	2274	0.27845	0.0159015	chr17,7703106-7703127,7703243-7703251,+
ENST00000545947	2770	2798	0.30292	0.0159015	chr3,49532559-49532587,+
ENST00000446488	3093	3122	0.2958	0.0159015	chr11,129870007-129870036,-
ENST00000498545	83	111	0.319	0.00257394	chr2,121755742-121755770,+
ENST00000545606	1521	1567	0.35275	3.39e-05	chr12,67302406-67302452,+
ENST00000528294	252	273	0.24645	0.0159015	chr1,21247313-21247334,-
ENST00000205135	2993	3032	0.34193	0.000329294	chr19,39424523-39424562,+
ENST00000397120	1952	1976	0.2506	0.0159015	chr14,23561383-23561407,-
ENST00000342907	2590	2614	0.2399	0.0159015	chr16,70381271-70381295,-
ENST00000457616	2130	2163	0.29905	0.0159015	chr3,185645238-185645271,-
ENST00000521982	465	502	0.41933	0.000329294	chr8,56217354-56217391,+
ENST00000512080	295	333	0.32	0.00257394	chr5,180809016-180809054,-
ENST00000435634	9	28	0.25555	0.0159015	chr16,70251903-70251922,-
ENST00000497707	260	290	0.383	0.000329294	chr13,75526538-75526568,-
ENST00000380668	746	768	0.25956	0.0159015	chrX,12819594-12819616,+
ENST00000174618	3575	3611	0.3029	0.0159015	chr17,2385445-2385481,-
ENST00000373324	2874	2917	0.43995	2.86e-06	chr9,127503329-127503372,+
ENST00000447485	793	876	0.44665	3.39e-05	chrX,40600806-40600881,40605561-40605568,+
ENST00000447611	2700	2732	0.3579	0.00257394	chr15,89300327-89300359,+
ENST00000600377	674	705	0.35555	0.00257394	chr19,19025705-19025736,-
ENST00000627449	345	383	0.30455	0.0159015	chr6,143960469-143960488,143942645-143942663,-
ENST00000483560	36	61	0.28765	0.00257394	chrX,71062871-71062896,-
ENST00000640277	69	103	0.33142	0.00257394	chr7,103354927-103354949,103355694-103355705,+
ENST00000590722	1104	1169	0.40275	3.39e-05	chr18,51054889-51054954,+
ENST00000262304	10012	10043	0.26845	0.00257394	chr16,2099950-2099981,-
ENST00000436498	731	773	0.3165	0.00257394	chr17,76330579-76330621,-
ENST00000377011	169	192	0.27175	0.0159015	chr19,50020585-50020585,50016141-50016163,-
ENST00000515038	570	608	0.2803	0.00257394	chr5,139682921-139682959,+
ENST00000597244	1714	1816	0.34945	0.000329294	chr19,16576962-16577064,-
ENST00000426612	177	202	0.2739	0.0159015	chr5,177090470-177090495,+
ENST00000514651	146	179	0.31433	0.00257394	chr6,15533369-15533402,-
ENST00000596722	1180	1199	0.2846	0.0159015	chr19,4357340-4357359,+
ENST00000614096	3106	3144	0.33435	0.000329294	chr15,25340152-25340190,-
ENST00000448997	781	813	0.2979	0.00257394	chr3,50577185-50577186,50577509-50577539,+
ENST00000295959	738	776	0.3212	0.00257394	chr3,58317695-58317733,+
ENST00000598773	334	369	0.3155	0.00257394	chr19,40682764-40682799,-
ENST00000622429	301	331	0.3272	0.0159015	chr15,74544035-74544065,+
ENST00000265069	3116	3144	0.263	0.0159015	chr5,32363952-32363980,-
ENST00000561843	229	256	0.2653	0.0159015	chr16,66941531-66941558,+
ENST00000289371	3510	3547	0.402	0.00257394	chr2,99396813-99396850,+
ENST00000356805	1284	1325	0.36726	0.000329294	chr2,54622426-54622467,+
ENST00000380358	4094	4113	0.2614	0.0159015	chr17,7904463-7904482,+
ENST00000369966	2022	2052	0.26675	0.000329294	chr10,102400465-102400491,102400655-102400658,+
ENST00000353332	512	531	0.2497	0.0159015	chr3,9662319-9662338,+
ENST00000578218	813	834	0.22965	0.0159015	chr17,40077546-40077567,+
ENST00000452196	1365	1403	0.32385	0.00257394	chr12,122856146-122856163,122856256-122856276,+
ENST00000406835	512	543	0.2338	0.0159015	chr2,3257394-3257425,-
ENST00000477361	1663	1701	0.3335	0.0159015	chr12,49804019-49804057,-
ENST00000322048	1593	1622	0.30045	0.00257394	chr16,4797081-4797110,-
ENST00000392944	507	526	0.2295	0.0159015	chr9,136356476-136356495,+
ENST00000392594	615	640	0.34418	0.0159015	chr11,134248906-134248931,-
ENST00000520286	426	484	0.31265	0.00257394	chr8,38163720-38163778,-
ENST00000475699	998	1017	0.2343	0.0159015	chrX,154420695-154420714,+
ENST00000479209	1892	1924	0.27185	0.0159015	chr3,150544008-150544040,-
ENST00000619304	1142	1167	0.2934	0.0159015	chr20,38951773-38951798,+
ENST00000489581	245	265	0.26635	0.0159015	chr22,21974381-21974401,-
ENST00000343255	83	104	0.26315	0.0159015	chr1,23980224-23980245,-
ENST00000573886	276	305	0.33515	0.0159015	chr17,4717981-4718010,+
ENST00000373558	1972	1997	0.25605	0.0159015	chr20,37403718-37403743,+
ENST00000556446	225	244	0.29005	0.0159015	chr14,77278818-77278837,-
ENST00000335508	2600	2619	0.27955	0.0159015	chr2,197400906-197400925,-
ENST00000525488	300	338	0.27785	0.0159015	chr11,46696083-46696121,-
ENST00000489803	2816	2863	0.2374	0.00257394	chr1,38873018-38873040,38867586-38867610,-
ENST00000551374	2100	2138	0.3262	0.000329294	chr12,46360049-46360087,-
ENST00000585941	1488	1524	0.27545	0.00257394	chr17,34992635-34992671,+
ENST00000470472	706	748	0.32895	0.00257394	chr1,35177348-35177390,-
ENST00000461630	496	515	0.2514	0.00257394	chrX,12822770-12822789,+
ENST00000262197	593	630	0.2521	0.0159015	chr18,80044283-80044285,80045774-80045808,+
ENST00000634702	2460	2487	0.2556	0.0159015	chr2,101874097-101874124,+
ENST00000263092	3722	3742	0.2401	0.0159015	chr17,2418045-2418065,-
ENST00000421914	596	629	0.38238	0.00257394	chr1,160352889-160352922,+
ENST00000586547	81	117	0.30995	0.0159015	chr19,12878718-12878754,-
ENST00000417662	344	375	0.2627	0.0159015	chr7,112450656-112450687,+
ENST00000355260	2582	2604	0.25645	0.0159015	chr11,3713878-3713900,-
ENST00000261822	452	496	0.36195	3.39e-05	chr12,122035402-122035427,122043886-122043904,+
ENST00000549578	546	617	0.337	0.000329294	chr12,110492003-110492074,-
ENST00000397318	829	862	0.48409	0.000329294	chrX,40935003-40935036,-
ENST00000258362	1209	1252	0.37736	0.000329294	chr2,218345009-218345052,+
ENST00000402412	3511	3539	0.34858	0.00257394	chr12,57254598-57254626,-
ENST00000533573	227	262	0.27945	0.00257394	chr17,47531442-47531477,+
ENST00000246229	4077	4096	0.22895	0.0159015	chr20,32194112-32194131,-
ENST00000375199	2115	2153	0.261	0.00257394	chr1,19227359-19227397,-
ENST00000626459	681	708	0.2486	0.0159015	chr6,138987554-138987581,-
ENST00000578865	1046	1080	0.2683	0.00257394	chr17,75626941-75626975,-
ENST00000238146	1259	1285	0.30285	0.0159015	chr12,123618713-123618739,+
ENST00000459821	95	133	0.30315	0.000329294	chr22,49823169-49823207,-
ENST00000569890	223	271	0.39214	3.39e-05	chr15,72250027-72250075,-
ENST00000360807	2670	2691	0.25165	0.0159015	chr20,17618654-17618675,-
ENST00000400908	5658	5693	0.29225	0.00257394	chr1,8354723-8354758,-
ENST00000428702	263	293	0.2698	0.0159015	chr4,17501801-17501831,-
ENST00000489635	824	857	0.24965	0.00257394	chr1,1625296-1625329,+
ENST00000579324	1887	1908	0.3483	0.0159015	chr17,75235634-75235655,+
ENST00000416623	1808	1827	0.2784	0.0159015	chr6,143941712-143941731,-
ENST00000334527	1801	1849	0.40085	0.000329294	chr17,8467589-8467637,+
ENST00000538234	998	1057	0.38773	0.00257394	chr16,88018579-88018638,+
ENST00000376723	5444	5465	0.3242	0.00257394	chr2,128190190-128190211,+
ENST00000530359	51	89	0.28245	0.0159015	chr2,227325301-227325339,+
ENST00000605844	715	775	0.31375	0.000329294	chr17,35824193-35824198,35833907-35833941,35834566-35834585,+
ENST00000457335	116	137	0.2465	0.0159015	chr2,241326000-241326021,+
ENST00000361007	1931	1956	0.3068	0.0159015	chr17,1471976-1472001,-
ENST00000428393	692	711	0.2453	0.0159015	chr9,94459336-94459355,+
ENST00000541399	235	258	0.25729	0.0159015	chr12,6509767-6509790,+
ENST00000470768	647	685	0.29115	0.0159015	chr1,45607583-45607621,+
ENST00000542678	3908	3980	0.33527	3.39e-05	chr12,122946135-122946207,-
ENST00000249396	1060	1103	0.29135	0.00257394	chr19,38880844-38880887,-
ENST00000488522	510	545	0.45067	3.39e-05	chr21,37195886-37195921,+
ENST00000430767	1511	1560	0.2546	0.00257394	chr17,77205332-77205346,77206229-77206263,+
ENST00000518794	1556	1575	0.2356	0.00257394	chr20,63288174-63288193,+
ENST00000438665	3343	3362	0.22955	0.0159015	chr17,1465722-1465741,-
ENST00000394979	7437	7463	0.2922	0.0159015	chr16,31083338-31083364,+
ENST00000422556	1035	1066	0.2955	0.00257394	chr20,49906466-49906497,-
ENST00000372211	1029	1054	0.2832	0.0159015	chr9,131524861-131524886,-
ENST00000291270	1280	1308	0.2982	0.0159015	chr19,45774999-45775027,-
ENST00000459913	341	361	0.2383	0.0159015	chr7,73574450-73574470,-
ENST00000482054	818	849	0.33373	0.00257394	chr9,87729590-87729621,+
ENST00000361733	2094	2122	0.2996	0.0159015	chr17,63693670-63693698,+
ENST00000426073	1767	1817	0.47064	0.000329294	chr13,111283295-111283345,+
ENST00000574255	47	95	0.36555	3.39e-05	chr17,7252445-7252493,+
ENST00000488403	438	466	0.30636	0.0159015	chr2,202282407-202282435,+
ENST00000526549	1436	1491	0.3424	0.000329294	chr11,71996656-71996711,+
ENST00000567298	1217	1238	0.2516	0.0159015	chr16,87709556-87709577,-
ENST00000568777	5872	5902	0.2868	0.0159015	chr15,72353140-72353170,-
ENST00000423571	461	491	0.32153	0.00257394	chr5,177307860-177307890,-
ENST00000310442	248	281	0.33885	0.0159015	chr11,66545958-66545991,-
ENST00000630396	375	418	0.371	3.39e-05	chr16,80981806-80981840,80980871-80980879,-
ENST00000607838	468	494	0.28555	0.0159015	chr17,76097945-76097971,-
ENST00000555974	265	311	0.3702	0.000329294	chr14,23563592-23563638,-
ENST00000366582	197	251	0.29855	0.0159015	chr1,236603960-236604014,-
ENST00000301364	1935	1970	0.28816	0.0159015	chr17,2334563-2334598,-
ENST00000486102	275	329	0.30645	0.00257394	chr3,49697169-49697222,49697363-49697363,+
ENST00000515877	1337	1377	0.34325	0.00257394	chr2,27647883-27647923,+
ENST00000554618	474	503	0.26945	0.0159015	chr14,22909520-22909549,-
ENST00000240364	698	718	0.24865	0.0159015	chr17,49719830-49719850,-
ENST00000369705	1780	1818	0.40379	0.000329294	chr6,83211942-83211980,-
ENST00000482554	2483	2504	0.25073	0.0159015	chr2,73073690-73073711,-
ENST00000558273	1237	1295	0.27605	0.00257394	chr14,24144192-24144230,24144010-24144029,-
ENST00000635928	783	811	0.36627	0.0159015	chr6,157207399-157207427,+
ENST00000216361	1708	1731	0.25785	0.0159015	chr14,30886147-30886170,+
ENST00000350051	1971	1993	0.234	0.0159015	chr17,78224977-78224999,+
ENST00000530272	67	111	0.3113	0.00257394	chr11,117144410-117144418,117152441-117152476,+
ENST00000447808	452	473	0.2521	0.0159015	chr1,27101766-27101787,-
ENST00000467929	1410	1440	0.251	0.0159015	chr17,76087680-76087710,-
ENST00000632529	834	870	0.3566	0.00257394	KI270816.1,102752-102788,-
ENST00000398892	2135	2156	0.28095	0.0159015	chr3,49115055-49115076,-
ENST00000536847	556	584	0.3216	0.0159015	chr12,122854038-122854066,+
ENST00000635957	2454	2484	0.37807	0.0159015	chr6,157206274-157206304,+
ENST00000347136	6429	6467	0.33316	0.00257394	chr9,130139384-130139422,+
ENST00000493681	270	307	0.28905	0.00257394	chr7,842085-842122,+
ENST00000468653	71	101	0.23305	0.0159015	chr3,160399720-160399749,160400822-160400822,+
ENST00000523473	554	586	0.2801	0.0159015	chr8,26338958-26338987,26339903-26339905,+
ENST00000320431	2321	2347	0.31844	0.0159015	chr3,49717349-49717375,-
ENST00000264414	1509	1547	0.35508	0.000329294	chr2,224505956-224505992,224503821-224503822,-
ENST00000254190	1978	2017	0.28745	0.000329294	chr15,101178256-101178295,-
ENST00000490597	110	144	0.2684	0.0159015	chr3,37176159-37176193,-
ENST00000610522	56	86	0.36705	0.00257394	chr5,140658953-140658983,+
ENST00000346693	3283	3315	0.2433	0.0159015	chrX,150767957-150767989,-
ENST00000628380	9172	9192	0.244	0.0159015	chr7,98984108-98984128,+
ENST00000465223	115	137	0.29008	0.0159015	chr1,160344741-160344763,+
ENST00000600058	731	755	0.2401	0.0159015	chr19,17781797-17781820,17783017-17783017,+
ENST00000310775	2663	2683	0.25005	0.0159015	chr15,89295035-89295055,+
ENST00000505867	1336	1383	0.2994	0.00257394	chr3,128906179-128906226,+
ENST00000466480	1258	1291	0.29107	0.00257394	chr1,113911838-113911838,113912132-113912164,+
ENST00000431893	1175	1212	0.3247	0.00257394	chr9,136475870-136475907,-
ENST00000359617	1154	1182	0.37955	0.0159015	chr20,58676381-58676409,+
ENST00000434592	994	1013	0.22993	0.0159015	chr3,50059742-50059746,50060956-50060970,+
ENST00000251654	1348	1373	0.30445	0.0159015	chr3,136327234-136327255,136327634-136327637,+
ENST00000628256	2279	2303	0.25995	0.0159015	KN196473.1,61814-61838,+
ENST00000444643	1585	1605	0.23547	0.0159015	chr10,72334504-72334524,-
ENST00000426248	2367	2399	0.29425	0.0159015	chr2,158661426-158661450,158662897-158662904,+
ENST00000387459	1	34	0.32533	0.00257394	chrM,14709-14742,-
ENST00000566290	191	230	0.3016	0.000329294	chr16,590368-590407,+
ENST00000358747	769	801	0.28785	0.00257394	chr3,48632245-48632249,48632017-48632044,-
ENST00000544883	315	338	0.27495	0.0159015	chr19,19203023-19203045,19202881-19202881,-
ENST00000527822	216	245	0.3502	0.0159015	chr15,34090415-34090444,-
ENST00000584613	2	40	0.33394	0.00257394	chr18,74496384-74496422,+
ENST00000394070	1687	1722	0.33578	0.00257394	chr2,73860117-73860151,73862203-73862203,+
ENST00000541778	1952	1983	0.2656	0.0159015	chr12,6560501-6560532,-
ENST00000474225	394	430	0.31713	0.00257394	chr2,219232562-219232598,+
ENST00000428425	1286	1323	0.27075	0.0159015	chr3,196936306-196936343,-
ENST00000463563	7	44	0.31377	0.00257394	chr3,143001629-143001666,+
ENST00000470681	303	345	0.3232	0.000329294	chr19,40749481-40749513,40745189-40745198,-
ENST00000484447	250	282	0.32655	0.0159015	chr1,55072320-55072352,-
ENST00000476581	2202	2234	0.2787	0.0159015	chr3,14148657-14148689,-
ENST00000542129	239	312	0.32563	3.39e-05	chr12,31078396-31078469,+
ENST00000555679	330	358	0.292	0.0159015	chr14,90263668-90263696,+
ENST00000614079	4166	4190	0.29944	0.0159015	chr19,47000354-47000378,+
ENST00000590513	1615	1634	0.2614	0.0159015	chr17,42553115-42553134,-
ENST00000428374	446	484	0.32575	0.00257394	chr22,29544460-29544498,-
ENST00000506262	1	30	0.33364	0.0159015	chr4,39977481-39977510,-
ENST00000447274	1782	1807	0.2656	0.0159015	chr11,67299599-67299611,67299827-67299839,+
ENST00000549334	347	384	0.33485	0.0159015	chr12,103932288-103932325,+
ENST00000525843	2299	2331	0.27955	0.0159015	chr1,30953789-30953821,-
ENST00000457828	2881	2907	0.2581	0.00257394	chr21,46190607-46190633,-
ENST00000278243	1766	1790	0.2789	0.0159015	chr11,3826075-3826099,+
ENST00000531950	3	46	0.2846	0.000329294	chr1,70354846-70354889,+
ENST00000409171	1628	1657	0.25635	0.0159015	chr2,227553750-227553779,+
ENST00000375840	1981	2007	0.24825	0.0159015	chr17,63703037-63703063,-
ENST00000423611	289	321	0.26675	0.0159015	chr3,38136638-38136670,-
ENST00000340480	2550	2582	0.27385	0.0159015	chr1,113973357-113973389,+
ENST00000537325	813	838	0.2855	0.0159015	chr1,2589664-2589689,+
ENST00000310786	1347	1374	0.26923	0.0159015	chr6,109368137-109368164,-
ENST00000411612	614	633	0.25124	0.0159015	chr16,85654880-85654899,+
ENST00000418329	1588	1618	0.265	0.00257394	chr5,138164821-138164851,-
ENST00000621810	381	411	0.44992	0.000329294	KI270855.1,176421-176451,-
ENST00000588513	747	794	0.3853	0.000329294	chr16,4697986-4698033,-
ENST00000444874	2586	2625	0.37327	0.000329294	chr7,100367588-100367627,+
ENST00000422497	1895	1928	0.315	0.00257394	chr7,104126458-104126491,-
ENST00000533807	16	37	0.2734	0.0159015	chr19,18193265-18193286,+
ENST00000407982	2223	2255	0.3256	0.0159015	chr9,123132845-123132874,123128256-123128258,-
ENST00000380443	170	221	0.40573	0.000329294	chr20,2862626-2862677,+
ENST00000199708	107	129	0.27516	0.0159015	chr16,180559-180581,+
ENST00000380243	4266	4308	0.39375	0.000329294	chr14,99512265-99512307,-
ENST00000485245	4704	4734	0.37891	0.0159015	chr2,97760584-97760614,-
ENST00000574928	2054	2088	0.27191	0.00257394	chr16,3138969-3139003,+
ENST00000640999	1718	1755	0.3085	0.00257394	chr17,63703416-63703453,-
ENST00000446947	1313	1341	0.2795	0.0159015	chr4,7030409-7030437,+
ENST00000336395	488	520	0.32035	0.0159015	chr9,35606002-35606034,+
ENST00000323469	2704	2738	0.296	0.0159015	chr19,2715253-2715287,-
ENST00000636239	244	272	0.36973	0.0159015	chr1,53197043-53197071,+
ENST00000350026	2842	2879	0.30195	0.0159015	chr6,157167041-157167078,+
ENST00000405392	4292	4331	0.4225	0.000329294	chr2,24819238-24819277,-
ENST00000621632	1772	1792	0.2699	0.0159015	chr14,94060351-94060371,-
ENST00000382070	5466	5489	0.26095	0.0159015	chr16,3729648-3729671,-
ENST00000446471	637	665	0.34017	0.0159015	chr3,50058408-50058436,+
ENST00000431330	237	273	0.30525	0.0159015	chr5,140691265-140691301,-
ENST00000019317	1158	1194	0.36682	0.0159015	chr18,9522391-9522427,+
ENST00000397195	1342	1363	0.2566	0.0159015	chr17,2674279-2674288,2676505-2676516,+
ENST00000368009	327	346	0.24585	0.0159015	chr1,161119286-161119305,+
ENST00000483474	381	411	0.34842	0.0159015	chr1,100268176-100268206,+
ENST00000389142	1491	1511	0.26775	0.0159015	chr12,57719103-57719123,+
ENST00000618091	57	95	0.29865	0.00257394	chr19,45782294-45782332,-
ENST00000543153	364	387	0.24205	0.0159015	chr12,118031283-118031306,+
ENST00000615901	6296	6353	0.3161	0.00257394	chr2,54655993-54655998,54657850-54657901,+
ENST00000453146	2586	2616	0.31126	0.0159015	chr1,26278572-26278602,+
ENST00000507915	127	158	0.3053	0.0159015	chr11,67300118-67300123,67300990-67301015,+
ENST00000373451	570	598	0.29415	0.0159015	chr6,37446411-37446439,+
ENST00000434592	396	453	0.33625	0.000329294	chr3,50054345-50054395,50057728-50057734,+
ENST00000394023	1883	1919	0.30205	0.00257394	chr12,56172635-56172671,-
ENST00000621813	880	918	0.3761	0.000329294	chr7,23507450-23507488,-
ENST00000483687	1332	1360	0.27855	0.0159015	chr3,136327702-136327730,+
ENST00000393006	247	270	0.23637	0.0159015	chr2,127770895-127770918,-
ENST00000552384	102	142	0.2877	0.00257394	chr12,113858791-113858803,113844761-113844788,-
ENST00000574902	1199	1223	0.2571	0.0159015	chr16,3140794-3140818,+
ENST00000482206	318	346	0.24585	0.00257394	chr2,74555349-74555377,+
ENST00000463024	2242	2262	0.2428	0.0159015	chr6,43444178-43444198,+
ENST00000397500	590	612	0.292	0.0159015	chr22,31621722-31621744,-
ENST00000315869	347	367	0.2513	0.0159015	chrX,49043120-49043140,-
ENST00000295006	337	356	0.2314	0.0159015	chr1,223712668-223712687,+
ENST00000505435	311	349	0.37705	0.000329294	chr5,71635207-71635245,+
ENST00000589977	303	324	0.3014	0.0159015	chr17,76733125-76733146,+
ENST00000398163	308	335	0.325	0.0159015	chr14,20325601-20325628,-
ENST00000590833	369	405	0.30245	0.00257394	chr17,76060338-76060374,-
ENST00000457313	1014	1050	0.3084	0.00257394	chr2,218738774-218738810,+
ENST00000318584	2477	2496	0.23155	0.0159015	chr19,46757630-46757649,+
ENST00000539493	2637	2658	0.3395	0.0159015	chr2,135168604-135168625,+
ENST00000393801	2242	2270	0.31864	0.0159015	chr11,68596207-68596218,68600341-68600357,+
ENST00000403825	1233	1266	0.289	0.0159015	chr7,112468046-112468079,+
ENST00000374259	2340	2378	0.37455	0.000329294	chrX,71102574-71102612,+
ENST00000497399	122	144	0.29785	0.0159015	chr10,95693812-95693834,-
ENST00000336086	5399	5430	0.32977	0.0159015	chr7,43876141-43876172,-
ENST00000287218	1639	1671	0.2711	0.0159015	chr6,38152897-38152929,+
ENST00000594234	1370	1400	0.26275	0.00257394	chr19,58562917-58562947,-
ENST00000475697	1417	1447	0.3003	0.00257394	chr1,51765976-51765981,51772070-51772094,+
ENST00000518299	470	499	0.33567	0.00257394	chr5,150521024-150521053,+
ENST00000542420	1136	1203	0.3559	0.000329294	chr18,26035005-26035018,26032479-26032532,-
ENST00000369931	563	595	0.2695	0.00257394	chr10,102471365-102471396,102472022-102472022,+
ENST00000599418	953	989	0.281	0.0159015	chr19,38945728-38945764,-
ENST00000471830	336	369	0.2621	0.00257394	chr20,3908089-3908122,+
ENST00000479230	307	330	0.2868	0.0159015	chr3,52687373-52687383,52687502-52687514,+
ENST00000532508	964	1001	0.286	0.0159015	chr1,160279532-160279569,-
ENST00000366579	181	235	0.29855	0.0159015	chr1,236603960-236604014,-
ENST00000555044	1063	1082	0.23175	0.0159015	chr14,73905039-73905058,+
ENST00000490175	319	339	0.24435	0.0159015	chr20,17954096-17954116,-
ENST00000447724	512	584	0.30694	0.00257394	chr3,48298437-48298509,-
ENST00000436790	988	1007	0.29835	0.0159015	chr4,82867293-82867312,-
ENST00000552674	821	847	0.26885	0.0159015	chr12,56181704-56181716,56181584-56181597,-
ENST00000540162	353	386	0.27073	0.0159015	chr11,73825728-73825761,+
ENST00000527256	744	768	0.29	0.0159015	chr11,47243260-47243284,-
ENST00000356957	2543	2574	0.2462	0.0159015	chr16,11679687-11679718,-
ENST00000497827	222	256	0.2938	0.00257394	chr1,19317660-19317694,+
ENST00000493452	1914	1937	0.28028	0.0159015	chr3,58109640-58109663,+
ENST00000328194	3111	3148	0.27775	0.0159015	chr11,9147060-9147097,-
ENST00000230056	217	238	0.25953	0.0159015	chr6,24775154-24775175,+
ENST00000379186	1338	1372	0.246	0.00257394	chr9,34250702-34250736,+
ENST00000587351	143	164	0.31372	0.0159015	chr19,16185704-16185725,+
ENST00000430627	3931	3958	0.2536	0.0159015	chr17,39526176-39526203,+
ENST00000555131	341	379	0.31731	0.000329294	chr14,96534563-96534563,96535879-96535916,+
ENST00000540021	2571	2608	0.32465	0.0159015	chr2,47800792-47800829,+
ENST00000412916	650	685	0.361	0.0159015	chr16,67082300-67082308,67098710-67098736,+
ENST00000483551	3615	3660	0.3358	0.00257394	chr15,68780410-68780435,68780123-68780142,-
ENST00000264033	9740	9802	0.31411	0.0159015	chr11,119306658-119306720,+
ENST00000468800	669	713	0.5123	1.98e-07	chr1,1704309-1704353,-
ENST00000409422	69	88	0.2577	0.0159015	chr2,219229542-219229561,-
ENST00000393160	1605	1636	0.28605	0.0159015	chr9,133106715-133106746,-
ENST00000314940	2638	2669	0.28965	0.00257394	chr5,137751708-137751739,-
ENST00000372073	1792	1827	0.33646	0.0159015	chrX,110174013-110174048,+
ENST00000328459	496	534	0.2778	0.0159015	chr14,90780771-90780809,-
ENST00000405673	172	193	0.243	0.0159015	chr22,45323230-45323251,+
ENST00000535254	2981	3030	0.29225	0.00257394	chr2,110641034-110641060,110639826-110639848,-
ENST00000216271	2589	2627	0.3555	0.00257394	chr22,50245243-50245281,-
ENST00000467789	278	316	0.2768	0.0159015	chr3,156553659-156553697,-
ENST00000486428	76	99	0.30536	0.0159015	chr6,99561400-99561423,-
ENST00000433559	2343	2371	0.29869	0.00257394	chr17,75502773-75502801,-
ENST00000531500	388	408	0.24615	0.0159015	chr14,73071719-73071739,+
ENST00000598240	2292	2319	0.2463	0.0159015	chr19,19004339-19004366,-
ENST00000309859	1955	1974	0.2286	0.0159015	chr16,23467541-23467560,-
ENST00000578638	138	162	0.25275	0.0159015	chr17,75564457-75564481,+
ENST00000443328	436	466	0.29695	0.0159015	chr17,50480021-50480051,+
ENST00000590282	1450	1469	0.23335	0.0159015	chr19,3462792-3462811,+
ENST00000270361	543	570	0.2615	0.00257394	chr2,240591975-240592002,+
ENST00000530340	1039	1093	0.3134	0.000329294	chr2,105367570-105367611,105363459-105363471,-
ENST00000639335	702	740	0.2976	0.0159015	chr4,108033191-108033229,+
ENST00000301738	915	944	0.27185	0.0159015	chr16,2707463-2707492,+
ENST00000524310	137	185	0.29	0.0159015	chr6,111719973-111720021,-
ENST00000431469	1812	1834	0.3259	0.0159015	chr12,108530142-108530142,108526532-108526553,-
ENST00000586012	154	178	0.28415	0.0159015	chr19,5784408-5784432,-
ENST00000242786	2767	2798	0.29645	0.0159015	chr19,14408300-14408331,+
ENST00000486100	507	541	0.292	0.0159015	chr2,152716023-152716057,-
ENST00000273986	148	182	0.2728	0.00257394	chr4,102869125-102869159,+
ENST00000465667	122	147	0.29144	0.0159015	chr22,29833541-29833544,29832321-29832342,-
ENST00000489958	400	424	0.3117	0.0159015	chr2,74555599-74555623,+
ENST00000405123	1241	1278	0.24845	0.00257394	chr2,53812957-53812994,+
ENST00000569266	235	257	0.39236	0.0159015	chr16,57172816-57172838,-
ENST00000573251	357	376	0.233	0.0159015	chr16,11847680-11847699,-
ENST00000322142	627	681	0.3134	0.000329294	chr2,105367570-105367611,105363459-105363471,-
ENST00000617428	2794	2824	0.2734	0.0159015	chr19,7468902-7468932,+
ENST00000324262	2164	2191	0.29615	0.0159015	chr18,74520488-74520515,+
ENST00000568717	1311	1344	0.32205	0.00257394	chr16,74305804-74305837,+
ENST00000233468	537	561	0.3344	0.0159015	chr2,24067793-24067817,-
ENST00000587513	1052	1084	0.2693	0.0159015	chr19,747088-747120,+
ENST00000264560	1550	1587	0.2697	0.0159015	chr19,747124-747161,+
ENST00000514208	1159	1217	0.4458	1.13e-08	chrX,149549829-149549887,+
ENST00000569482	705	725	0.23845	0.0159015	chr15,75364073-75364093,-
ENST00000530611	1913	1942	0.3209	0.0159015	chr14,24190526-24190555,-
ENST00000264414	29	93	0.32785	0.000329294	chr2,224585256-224585320,-
ENST00000431664	667	691	0.31827	0.00257394	chr10,70152382-70152406,-
ENST00000464528	4126	4145	0.2371	0.0159015	chr17,1738278-1738297,+
ENST00000576723	486	516	0.33985	0.0159015	chr17,7944494-7944524,+
ENST00000618519	384	408	0.23555	0.0159015	KI270857.1,767558-767582,-
ENST00000617339	1742	1777	0.2635	0.0159015	chr5,132824328-132824363,-
ENST00000342988	1101	1166	0.40275	3.39e-05	chr18,51054889-51054954,+
ENST00000486411	413	438	0.31975	0.0159015	chr9,128260554-128260579,-
ENST00000548356	581	610	0.2629	0.00257394	chr12,116717649-116717678,-
ENST00000315994	1865	1903	0.2594	0.0159015	chr10,103603121-103603159,-
ENST00000341012	944	970	0.27015	0.0159015	chr9,131511391-131511417,+
ENST00000411840	918	942	0.2455	0.0159015	chr11,73864319-73864343,+
ENST00000347088	863	901	0.27135	0.0159015	chr1,155668665-155668703,-
ENST00000273062	1687	1712	0.2941	0.0159015	chr2,218404990-218405015,+
ENST00000495075	1091	1123	0.33709	0.0159015	chr3,139350987-139351019,+
ENST00000636826	326	353	0.25785	0.0159015	chr3,51978057-51978082,51978259-51978260,+
ENST00000395842	2489	2518	0.326	0.0159015	chr22,50179732-50179761,+
ENST00000395799	5539	5576	0.3703	0.00257394	chr16,24822910-24822947,+
ENST00000439561	2300	2369	0.30245	0.00257394	chr11,14468703-14468772,-
ENST00000475918	290	314	0.30015	0.0159015	chr7,158664587-158664611,-
ENST00000513105	522	555	0.2584	0.0159015	chr4,17604619-17604652,+
ENST00000262966	1151	1170	0.2846	0.0159015	chr19,4357340-4357359,+
ENST00000531596	782	814	0.3375	0.0159015	chr11,65718921-65718953,-
ENST00000433473	756	775	0.24955	0.0159015	chr1,40092097-40092116,-
ENST00000407643	3749	3774	0.34281	0.0159015	chr7,2664012-2664037,+
ENST00000563304	395	446	0.3518	0.0159015	chr16,30605301-30605352,-
ENST00000361357	913	989	0.34265	0.000329294	chr17,63667060-63667060,63681766-63681841,+
ENST00000586118	271	292	0.234	0.0159015	chr18,50279885-50279906,-
ENST00000309212	879	899	0.22935	0.0159015	chr1,1354763-1354783,-
ENST00000360110	3708	3732	0.24124	0.0159015	chr3,196050663-196050687,-
ENST00000400406	762	788	0.2655	0.00257394	GL000255.2,2409035-2409061,-
ENST00000508019	323	355	0.31455	0.0159015	chr5,146261705-146261737,+
ENST00000569770	668	703	0.25505	0.00257394	chr16,84081747-84081780,84070775-84070776,-
ENST00000507037	208	229	0.2952	0.0159015	chr5,177876665-177876686,+
ENST00000396720	3173	3200	0.243	0.0159015	chr19,47694983-47695010,+
ENST00000443387	1442	1479	0.26195	0.0159015	chr19,36236890-36236927,+
ENST00000593760	2	32	0.32085	0.0159015	chr19,16471928-16471958,-
ENST00000492487	279	302	0.33842	0.0159015	chr1,245915601-245915624,-
ENST00000417702	59	81	0.2641	0.0159015	chr22,45164055-45164077,+
ENST00000355680	1464	1483	0.26135	0.0159015	chr21,46658792-46658811,+
ENST00000373625	1266	1294	0.32991	0.000329294	chr1,32167225-32167253,+
ENST00000586252	91	120	0.27415	0.0159015	chr16,4693793-4693822,+
ENST00000343537	3869	3920	0.3841	0.000329294	chr1,223780630-223780681,-
ENST00000409503	3087	3140	0.3637	3.39e-05	chr1,151405897-151405950,-
ENST00000373224	1444	1480	0.3182	0.000329294	chr10,70300588-70300624,-
ENST00000379080	2750	2787	0.2872	0.00257394	chr9,34398988-34399025,-
ENST00000484373	261	297	0.30595	0.0159015	chr22,20052541-20052577,+
ENST00000621271	4887	4915	0.35782	0.0159015	chr22,19179871-19179899,-
ENST00000370371	1342	1368	0.27333	0.0159015	chr20,62909848-62909874,-
ENST00000485290	174	198	0.2541	0.0159015	chr10,5924358-5924382,+
ENST00000345136	5741	5772	0.26035	0.00257394	chr8,143924286-143924317,-
ENST00000357179	343	363	0.26635	0.0159015	chr22,21974381-21974401,-
ENST00000591839	465	529	0.39694	0.000329294	chr19,12766103-12766150,12765998-12766014,-
ENST00000401533	3817	3851	0.3022	0.00257394	chr2,26189319-26189353,+
ENST00000467785	2859	2890	0.37269	0.00257394	chr7,158650861-158650892,-
ENST00000540306	2920	2952	0.32895	0.0159015	chr17,43520175-43520207,+
ENST00000541676	3362	3413	0.3635	0.000329294	chr16,84177936-84177987,-
ENST00000518798	1481	1518	0.27275	0.0159015	chr8,142736010-142736047,+
ENST00000591453	1630	1687	0.31013	0.0159015	chr19,1377605-1377662,+
ENST00000395343	4876	4916	0.34505	3.39e-05	chr20,62881304-62881344,-
ENST00000463512	322	368	0.3211	0.000329294	chr3,28348605-28348651,-
ENST00000567408	148	173	0.2789	0.0159015	chr16,88696639-88696664,-
ENST00000487865	696	725	0.29758	0.0159015	chr13,79551114-79551122,79552516-79552536,+
ENST00000344275	2136	2170	0.382	0.00257394	chr12,122935272-122935300,122932323-122932328,-
ENST00000558231	634	656	0.25055	0.0159015	chr15,57992946-57992968,-
ENST00000601355	1833	1858	0.26285	0.0159015	chr19,58498515-58498540,-
ENST00000546483	1623	1663	0.3715	3.39e-05	chr12,111510445-111510485,-
ENST00000594716	1112	1131	0.2846	0.0159015	chr19,4357340-4357359,+
ENST00000490597	1	25	0.26593	0.0159015	chr3,37176278-37176302,-
ENST00000548962	1701	1736	0.3045	0.00257394	GL000252.2,2150875-2150910,+
ENST00000537613	792	818	0.27445	0.0159015	chr16,71922578-71922604,+
ENST00000375376	1005	1033	0.27867	0.0159015	chr9,93676923-93676951,+
ENST00000396914	1273	1294	0.23965	0.0159015	chr3,14112204-14112225,-
ENST00000461744	1906	1944	0.2788	0.0159015	chr10,6226273-6226311,+
ENST00000513372	3748	3785	0.2838	0.00257394	chr4,2249907-2249944,-
ENST00000594893	86	115	0.3371	0.0159015	chr19,15410538-15410567,-
ENST00000345541	740	773	0.39718	0.00257394	chr10,28608208-28608241,+
ENST00000186436	5536	5574	0.28195	0.00257394	chr2,97758915-97758953,-
ENST00000383592	1956	1989	0.29608	0.0159015	GL000255.2,1818510-1818543,+
ENST00000446276	376	399	0.26912	0.0159015	chr1,39461968-39461991,+
ENST00000591535	652	690	0.3019	0.00257394	chr18,50275835-50275846,50275702-50275728,-
ENST00000545606	3820	3845	0.3127	0.0159015	chr12,67311715-67311740,+
ENST00000462112	23	61	0.30095	0.00257394	chr6,7313128-7313166,-
ENST00000599594	271	296	0.2947	0.0159015	chr19,40684495-40684520,-
ENST00000514951	65	107	0.38431	0.000329294	chr5,70925120-70925162,+
ENST00000264607	1023	1042	0.22845	0.0159015	chr2,238444623-238444642,+
ENST00000538136	2792	2828	0.25585	0.0159015	chr2,47800888-47800924,+
ENST00000507546	17	87	0.40546	3.39e-05	chr4,48831239-48831249,48832620-48832679,+
ENST00000342607	844	879	0.305	0.00257394	chr12,121773441-121773476,+
ENST00000354749	7248	7268	0.2685	0.0159015	chr21,37197955-37197975,+
ENST00000538031	567	604	0.3267	0.00257394	chr10,68742377-68742414,+
ENST00000398493	194	221	0.33355	0.0159015	chr18,50279935-50279962,-
ENST00000476883	104	142	0.26835	0.00257394	chr1,153955088-153955126,-
ENST00000513339	1	62	0.3338	0.000329294	chr5,112922166-112922227,-
ENST00000260385	2213	2238	0.2657	0.0159015	chr15,40737682-40737707,-
ENST00000259335	4787	4806	0.24475	0.0159015	chr9,111373315-111373331,111373234-111373236,-
ENST00000360943	527	557	0.35191	0.0159015	chr17,48912835-48912865,+
ENST00000360461	4270	4313	0.32068	0.00257394	chr16,67284755-67284798,+
ENST00000371656	1859	1880	0.26665	0.0159015	chr20,50123863-50123884,-
ENST00000474486	1645	1674	0.25475	0.0159015	chr1,161229864-161229893,+
ENST00000538492	268	306	0.2395	0.0159015	chr16,617259-617268,618200-618228,+
ENST00000371712	1333	1354	0.2927	0.0159015	chr9,136434740-136434746,136434120-136434134,-
ENST00000534336	2013	2033	0.2327	0.0159015	chr11,65499774-65499794,+
ENST00000537459	214	237	0.33432	0.0159015	chr19,35759872-35759895,+
ENST00000260058	714	751	0.29685	0.00257394	chr11,85663903-85663940,-
ENST00000493376	256	281	0.24195	0.0159015	chr2,218661122-218661147,+
ENST00000560046	261	297	0.31344	0.00257394	chr14,24118422-24118458,+
ENST00000344773	1548	1576	0.2868	0.00257394	chr2,28338597-28338625,+
ENST00000293970	2966	3001	0.29155	0.00257394	chr16,2502111-2502146,+
ENST00000519139	1105	1150	0.33665	0.00257394	chr8,143321336-143321381,-
ENST00000395218	3078	3099	0.2533	0.0159015	chr8,140664936-140664957,-
ENST00000300976	247	279	0.3372	0.00257394	chr19,18664334-18664366,+
ENST00000537408	2262	2319	0.28957	0.00257394	chr12,7143016-7143026,7143163-7143209,+
ENST00000404034	2679	2698	0.2434	0.0159015	chr22,49777765-49777784,-
ENST00000395881	680	718	0.3105	0.00257394	chr20,56517110-56517148,+
ENST00000424225	2389	2417	0.37879	0.0159015	chr3,25624682-25624699,25624435-25624445,-
ENST00000530079	959	997	0.36895	0.0159015	chr16,70024593-70024631,-
ENST00000519934	535	556	0.3105	0.0159015	chr8,97687434-97687455,+
ENST00000461699	123	144	0.33467	0.0159015	chr17,17228125-17228146,-
ENST00000451429	3012	3050	0.3263	0.000329294	chr1,26277989-26278027,+
ENST00000577142	1558	1596	0.30965	0.00257394	chr17,81682088-81682126,-
ENST00000524342	1630	1653	0.26745	0.0159015	chr5,134146500-134146523,+
ENST00000453061	2955	2987	0.2982	0.0159015	chr4,539266-539298,+
ENST00000329908	274	305	0.28855	0.00257394	chr16,71916585-71916616,+
ENST00000423300	1040	1077	0.34275	0.00257394	chr3,184166450-184166487,+
ENST00000545606	1635	1658	0.30244	0.0159015	chr12,67302520-67302543,+
ENST00000639287	817	838	0.271	0.0159015	chr17,46935071-46935092,+
ENST00000291565	7274	7295	0.24015	0.0159015	chr21,43762215-43762236,+
ENST00000488603	2195	2241	0.2941	0.00257394	chr1,147992833-147992879,+
ENST00000439537	462	484	0.2654	0.0159015	chr7,75988421-75988436,75988335-75988341,-
ENST00000437791	511	549	0.31465	0.00257394	chr9,137009769-137009795,137009633-137009644,-
ENST00000613381	1648	1681	0.33493	0.00257394	KI270861.1,164145-164178,+
ENST00000525576	100	128	0.30946	0.0159015	chr11,62805329-62805341,62803963-62803978,-
ENST00000530407	149	173	0.2669	0.0159015	chr11,119029416-119029440,-
ENST00000378799	862	892	0.43927	0.00257394	chr16,71921407-71921437,+
ENST00000296214	117	147	0.30755	0.0159015	chr1,37514657-37514658,37513510-37513538,-
ENST00000318065	1017	1047	0.27444	0.0159015	chr18,79411261-79411291,+
ENST00000371157	2570	2591	0.27475	0.0159015	chrX,124068632-124068653,+
ENST00000547555	614	637	0.2758	0.0159015	chr12,51059380-51059403,+
ENST00000464381	1148	1250	0.3312	0.00257394	chr17,16039433-16039502,16034909-16034941,-
ENST00000289893	16658	16678	0.2638	0.0159015	chr1,39459087-39459107,+
ENST00000557534	69	101	0.2745	0.0159015	chr14,101883452-101883484,+
ENST00000487043	592	624	0.40915	0.00257394	chr2,86134886-86134918,+
ENST00000358141	746	781	0.32755	0.0159015	chr10,70301119-70301154,-
ENST00000398258	333	360	0.2706	0.0159015	chr3,108047188-108047215,-
ENST00000535598	396	422	0.33725	0.0159015	chr12,30631962-30631988,-
ENST00000541638	1587	1614	0.289	0.0159015	chr15,73983645-73983672,-
ENST00000634091	95	120	0.30447	0.0159015	KI270832.1,111189-111214,+
ENST00000481171	487	514	0.26658	0.0159015	chr17,39658397-39658424,+
ENST00000467324	1250	1298	0.39777	0.000329294	chr2,121765701-121765749,+
ENST00000366716	67	106	0.4103	2.86e-06	chr1,228145520-228145559,+
ENST00000369893	2097	2123	0.30925	0.0159015	chr10,102738723-102738749,+
ENST00000536847	1082	1140	0.4095	0.000329294	chr12,122855874-122855903,122855980-122856008,+
ENST00000367137	1486	1522	0.37545	0.00257394	chr1,205800953-205800962,205799804-205799830,-
ENST00000555641	1724	1750	0.33907	0.0159015	chr12,57104522-57104548,-
ENST00000357166	424	457	0.29667	0.0159015	chrX,129841881-129841914,-
ENST00000265028	1108	1136	0.26009	0.00257394	chr3,186584465-186584493,+
ENST00000371493	338	373	0.27655	0.00257394	chr5,132764344-132764379,-
ENST00000480929	1941	1979	0.3398	0.000329294	chr2,218748174-218748212,+
ENST00000280749	238	262	0.29461	0.0159015	chr12,104994499-104994523,+
ENST00000262327	2838	2862	0.2768	0.0159015	chr17,35002750-35002774,+
ENST00000556560	547	574	0.3241	0.0159015	chr14,77925958-77925961,77931518-77931541,+
ENST00000537408	2753	2775	0.24865	0.0159015	chr12,7149627-7149649,+
ENST00000571098	522	572	0.53285	2.11e-11	chr17,7314291-7314320,7314139-7314159,-
ENST00000469217	516	546	0.27085	0.0159015	chr3,136261961-136261991,+
ENST00000359568	8180	8211	0.30365	0.00257394	chr21,46431537-46431568,+
ENST00000556171	1	31	0.32632	0.000329294	chr14,77283822-77283852,-
ENST00000471623	84	107	0.29975	0.0159015	chr1,52425470-52425493,-
ENST00000402641	611	647	0.3215	0.00257394	chr16,1367656-1367656,1367314-1367349,-
ENST00000264079	1284	1320	0.2871	0.0159015	chr19,7529125-7529161,+
ENST00000509648	978	1002	0.26145	0.0159015	chr4,121668327-121668351,-
ENST00000460536	2665	2692	0.3265	0.0159015	chr1,43451029-43451056,+
ENST00000556854	577	612	0.2803	0.00257394	chr14,20316392-20316427,-
ENST00000410031	2532	2567	0.3282	0.00257394	chr4,7031445-7031480,+
ENST00000421496	171	226	0.25145	0.00257394	chr2,85558958-85559013,-
ENST00000602868	545	564	0.338	0.0159015	chr10,102728506-102728525,+
ENST00000272252	1292	1321	0.47036	0.00257394	chr2,38733576-38733605,+
ENST00000558123	845	885	0.35245	3.39e-05	chr15,41365422-41365462,+
ENST00000357119	969	1006	0.28785	0.0159015	chr20,63733673-63733710,+
ENST00000229471	592	614	0.32015	0.0159015	chr6,111704035-111704057,-
ENST00000372935	1791	1810	0.2301	0.0159015	chrX,101010653-101010672,-
ENST00000409915	400	419	0.35827	0.00257394	chr2,197420452-197420471,-
ENST00000406620	554	590	0.314	0.0159015	chr16,1312424-1312460,+
ENST00000626882	1051	1075	0.25895	0.0159015	chr10,6220701-6220725,+
ENST00000556847	1326	1353	0.26306	0.0159015	chr14,69055240-69055267,-
ENST00000261741	628	655	0.27685	0.00257394	chr12,113959272-113959299,-
ENST00000403696	494	514	0.23495	0.0159015	chr22,44725265-44725285,+
ENST00000290418	2282	2342	0.31705	0.000329294	chr2,74474595-74474655,-
ENST00000538733	3069	3091	0.29415	0.0159015	chr12,121239781-121239803,-
ENST00000407642	369	390	0.2565	0.0159015	chr1,160240229-160240250,-
ENST00000461277	1675	1696	0.239	0.0159015	chr1,247300362-247300383,-
ENST00000361875	2497	2535	0.32645	0.00257394	chr3,150410831-150410869,+
ENST00000535337	98	159	0.31256	0.00257394	chr12,122068123-122068184,+
ENST00000515041	376	405	0.31159	0.0159015	chr3,98593206-98593235,-
ENST00000449592	1713	1737	0.26085	0.0159015	chr12,121776314-121776338,+
ENST00000369968	1177	1225	0.36885	2.86e-06	chr1,108932434-108932482,-
ENST00000463678	1907	1931	0.2608	0.00257394	chr1,109490050-109490074,+
ENST00000522239	466	486	0.2547	0.0159015	chr8,65704722-65704742,+
ENST00000627726	2212	2276	0.3105	3.39e-05	chr2,101874243-101874252,101877003-101877057,+
ENST00000371975	1412	1438	0.2604	0.00257394	chr1,46260987-46261013,+
ENST00000443387	828	873	0.3555	0.00257394	chr19,36236276-36236321,+
ENST00000409951	298	333	0.2746	0.0159015	chr2,119681055-119681090,+
ENST00000582778	299	322	0.25415	0.0159015	chr17,75286699-75286722,-
ENST00000532017	235	266	0.26385	0.0159015	chr11,3811350-3811381,+
ENST00000433473	693	712	0.2294	0.0159015	chr1,40092398-40092404,40092160-40092172,-
ENST00000251047	2075	2138	0.43483	2.86e-06	chr18,59333091-59333108,59331494-59331539,-
ENST00000335698	334	361	0.2419	0.0159015	chr10,7799069-7799096,+
ENST00000330701	1467	1504	0.34365	0.00257394	chr8,143250941-143250978,+
ENST00000535601	1830	1861	0.26484	0.0159015	chrX,136511153-136511184,+
ENST00000397638	803	835	0.2589	0.00257394	chr21,46649683-46649715,+
ENST00000502283	215	251	0.2612	0.0159015	chr4,109729724-109729760,-
ENST00000301329	665	694	0.30694	0.00257394	chr17,770443-770472,-
ENST00000585990	4222	4252	0.38282	0.000329294	chr17,75910073-75910103,-
ENST00000545947	2630	2660	0.37618	0.00257394	chr3,49532419-49532449,+
ENST00000360203	1387	1406	0.2954	0.0159015	chr20,63679873-63679892,+
ENST00000594975	2409	2435	0.28435	0.00257394	chr19,16361943-16361969,-
ENST00000577395	1312	1340	0.27367	0.0159015	chr17,63691163-63691191,+
ENST00000594034	305	325	0.23965	0.00257394	chr19,6731210-6731230,-
ENST00000546815	1974	1996	0.3259	0.0159015	chr12,108530142-108530142,108526532-108526553,-
ENST00000290510	2191	2218	0.2659	0.0159015	chr12,6839410-6839437,+
ENST00000594239	706	730	0.259	0.0159015	chrX,154556229-154556253,+
ENST00000580235	588	617	0.40927	0.0159015	chr17,82435820-82435849,+
ENST00000342505	4662	4706	0.2931	0.00257394	chr1,64833570-64833614,-
ENST00000574129	476	506	0.28995	0.0159015	chr17,81713481-81713506,81714953-81714957,+
ENST00000357304	5223	5246	0.28285	0.0159015	chr9,131482555-131482562,131482710-131482725,+
ENST00000527068	4	35	0.34273	0.0159015	chr11,93738258-93738289,-
ENST00000628651	490	515	0.29747	0.0159015	chr6,143942401-143942426,-
ENST00000400817	255	280	0.2496	0.0159015	chr15,84229852-84229871,84204970-84204975,-
ENST00000269392	1337	1357	0.2898	0.0159015	chr17,81199464-81199484,-
ENST00000370782	3438	3465	0.28045	0.0159015	chr10,97458391-97458418,-
ENST00000378912	3325	3355	0.27359	0.0159015	chr16,70479674-70479704,+
ENST00000402686	2647	2700	0.2936	0.00257394	chr9,131523415-131523468,+
ENST00000429071	271	309	0.28155	0.00257394	chr7,112450728-112450766,+
ENST00000618091	1793	1827	0.2761	0.00257394	chr19,45770568-45770602,-
ENST00000490107	638	668	0.37292	0.00257394	chr1,245929870-245929871,245928005-245928033,-
ENST00000242786	1609	1630	0.33562	0.0159015	chr19,14404462-14404483,+
ENST00000534963	188	223	0.52408	1.13e-08	chr11,61364479-61364514,+
ENST00000526508	3965	3986	0.28155	0.0159015	chr11,46674286-46674307,+
ENST00000323571	3062	3091	0.38873	0.00257394	chr17,40279724-40279753,+
ENST00000314103	442	480	0.40875	0.00257394	chr21,36391582-36391620,+
ENST00000220509	1025	1063	0.28085	0.00257394	chr15,40899504-40899542,+
ENST00000371834	446	484	0.34915	0.000329294	chr9,134053316-134053354,-
ENST00000375254	11579	11598	0.2295	0.0159015	chr1,19112755-19112774,-
ENST00000395311	1121	1176	0.33591	0.00257394	chr14,55627950-55628005,+
ENST00000617432	936	958	0.29335	0.0159015	chr2,224478225-224478247,-
ENST00000398831	939	960	0.31875	0.0159015	chr22,21686962-21686983,+
ENST00000492136	5923	5951	0.3517	0.0159015	chr3,33389781-33389809,-
ENST00000640201	46	68	0.28095	0.0159015	chr4,107990023-107990045,+
ENST00000448695	2425	2486	0.32487	0.000329294	chr16,19691439-19691471,19699502-19699530,+
ENST00000525609	478	521	0.3627	3.39e-05	chr11,45926464-45926507,+
ENST00000337137	1035	1061	0.2455	0.0159015	chr22,46894815-46894841,+
ENST00000292140	1694	1738	0.39033	0.000329294	chr19,43486780-43486787,43486660-43486696,-
ENST00000581012	336	359	0.28816	0.0159015	chr17,31863377-31863400,-
ENST00000640465	3970	4008	0.3687	0.0159015	chr1,203853723-203853761,+
ENST00000311916	2667	2696	0.27355	0.00257394	chr10,100993937-100993966,+
ENST00000356183	1121	1185	0.27185	0.00257394	chr16,27511749-27511770,27508613-27508655,-
ENST00000500692	324	377	0.32665	0.000329294	chr5,142006270-142006323,-
ENST00000577586	429	467	0.304	0.0159015	chr17,18028240-18028278,-
ENST00000567188	1014	1042	0.35517	0.0159015	chr16,58585381-58585409,-
ENST00000299163	1684	1727	0.39095	2.86e-06	chr10,100548671-100548714,+
ENST00000563650	764	790	0.28	0.0159015	chr16,72098786-72098792,72098927-72098946,+
ENST00000264205	1100	1121	0.24645	0.0159015	chr1,21247313-21247334,-
ENST00000531635	586	609	0.2521	0.0159015	chr19,15122776-15122799,-
ENST00000423973	590	630	0.34491	3.39e-05	chr7,99563258-99563266,99563863-99563894,+
ENST00000400525	338	374	0.2869	0.00257394	chr22,19918166-19918202,-
ENST00000417982	46	84	0.38391	0.000329294	chr17,55751150-55751188,+
ENST00000482948	60	91	0.33427	0.0159015	chr5,138213152-138213156,138213037-138213063,-
ENST00000435556	1135	1158	0.26755	0.0159015	chr1,2515670-2515693,-
ENST00000393356	1060	1080	0.2386	0.0159015	chr5,180565896-180565916,+
ENST00000311573	338	378	0.3363	0.000329294	chr1,155679434-155679474,-
ENST00000492136	6746	6784	0.31293	0.00257394	chr3,33388948-33388986,-
ENST00000536950	351	386	0.33318	0.0159015	chr19,35762021-35762056,+
ENST00000290075	1091	1113	0.26579	0.0159015	chr8,23571405-23571427,+
ENST00000607161	166	196	0.2661	0.0159015	chr12,6971086-6971091,6974339-6974363,+
ENST00000396029	4499	4518	0.26075	0.0159015	chr20,50890791-50890810,-
ENST00000361464	5067	5117	0.36155	0.000329294	chr10,101784481-101784531,-
ENST00000530278	586	618	0.27011	0.0159015	chr11,129885573-129885605,-
ENST00000498193	1424	1452	0.31879	0.0159015	chr1,150949203-150949231,+
ENST00000621533	193	224	0.39045	0.0159015	chr6,159727692-159727703,159736258-159736277,+
ENST00000586435	17	38	0.2465	0.0159015	chr17,34986110-34986131,+
ENST00000521367	664	695	0.41808	0.00257394	chr5,141637675-141637706,+
ENST00000350026	3325	3358	0.3196	0.0159015	chr6,157184249-157184282,+
ENST00000486962	498	523	0.29718	0.0159015	chr1,161119559-161119584,+
ENST00000248070	569	607	0.3128	0.00257394	chr19,16434396-16434434,-
ENST00000262990	898	935	0.3114	0.00257394	chr4,141232624-141232642,141233715-141233733,+
ENST00000247087	5062	5086	0.2535	0.0159015	chr1,27547627-27547651,-
ENST00000220325	2591	2624	0.31595	0.0159015	chr15,41899731-41899764,-
ENST00000355665	2154	2192	0.42442	0.00257394	chr4,68316363-68316401,-
ENST00000380358	998	1024	0.28189	0.0159015	chr17,7893831-7893857,+
ENST00000468360	396	425	0.31436	0.0159015	chr21,45278140-45278169,-
ENST00000324545	4139	4177	0.37667	0.000329294	chrX,41184623-41184661,+
ENST00000441533	174	195	0.2465	0.0159015	chr2,241326000-241326021,+
ENST00000323670	964	983	0.22865	0.0159015	chr19,29702295-29702314,-
ENST00000331272	1404	1425	0.25355	0.0159015	chr10,101624775-101624796,-
ENST00000440293	194	227	0.28885	0.00257394	chr12,47798866-47798899,-
ENST00000403703	292	329	0.36246	0.000329294	chr16,1370235-1370272,-
ENST00000369889	1106	1186	0.32765	0.000329294	chr10,102813266-102813346,+
ENST00000511747	453	482	0.29527	0.0159015	chr4,2824616-2824645,+
ENST00000480102	246	275	0.42273	0.00257394	chr2,86125077-86125082,86125455-86125478,+
ENST00000637904	1869	1916	0.28565	0.000329294	chr6,157184383-157184430,+
ENST00000508607	62	97	0.32905	0.0159015	chr17,49707824-49707859,-
ENST00000585968	717	739	0.24035	0.0159015	chr19,35617890-35617912,+
ENST00000563665	798	843	0.29235	0.000329294	chr16,30570257-30570302,-
ENST00000452865	594	617	0.2428	0.0159015	chr2,176329418-176329426,176330584-176330598,+
ENST00000359544	1074	1112	0.39531	0.0159015	chr9,34242063-34242101,+
ENST00000625260	1084	1110	0.2642	0.0159015	chr10,6220734-6220760,+
ENST00000403368	2735	2770	0.40091	0.0159015	chr2,33583718-33583753,-
ENST00000406492	185	214	0.29647	0.0159015	chrX,129843696-129843725,-
ENST00000431431	1075	1105	0.2915	0.00257394	chr17,77200631-77200661,+
ENST00000632612	1718	1795	0.3411	0.000329294	KI270831.1,248163-248164,246838-246906,243327-243333,-
ENST00000360115	570	595	0.32	0.0159015	chr1,39460698-39460723,+
ENST00000453495	746	819	0.33767	0.00257394	chr14,104882773-104882832,104883032-104883045,+
ENST00000453495	1740	1769	0.34217	0.00257394	chr14,104884288-104884317,+
ENST00000539416	903	938	0.26535	0.0159015	chr9,124347745-124347780,+
ENST00000495650	98	152	0.284	0.0159015	chr1,179877693-179877693,179865801-179865854,-
ENST00000531558	214	252	0.3446	0.000329294	chr11,86068733-86068771,-
ENST00000420329	206	233	0.2567	0.0159015	chr15,90530130-90530157,+
ENST00000403880	355	384	0.2426	0.0159015	chr22,26541668-26541697,-
ENST00000528457	230	253	0.29975	0.0159015	chr1,52425470-52425493,-
ENST00000464185	170	201	0.31745	0.00257394	chr19,55341785-55341816,+
ENST00000489018	2211	2249	0.2936	0.00257394	chr1,109272974-109273012,+
ENST00000428109	453	484	0.27327	0.0159015	chr6,13326787-13326809,13325166-13325174,-
ENST00000587260	1189	1214	0.3295	0.0159015	chr19,13081735-13081760,+
ENST00000488788	1100	1123	0.25018	0.0159015	chr20,648217-648240,-
ENST00000316059	3472	3513	0.371	0.00257394	chr11,58619294-58619335,+
ENST00000219476	6010	6046	0.2752	0.0159015	chr16,2088566-2088602,+
ENST00000291270	1902	1936	0.2761	0.00257394	chr19,45770568-45770602,-
ENST00000260604	2055	2112	0.41969	0.000329294	chr2,55643321-55643378,-
ENST00000253925	2435	2473	0.45436	0.00257394	chr11,70354357-70354395,+
ENST00000621379	1167	1200	0.289	0.0159015	chr7,112468046-112468079,+
ENST00000522698	367	405	0.31105	0.00257394	chr8,28737544-28737582,+
ENST00000469072	465	524	0.38522	0.000329294	chr12,57615585-57615644,+
ENST00000538628	1072	1093	0.26435	0.0159015	chr12,122978559-122978569,122978753-122978763,+
ENST00000534529	4197	4223	0.28786	0.00257394	chr11,117206244-117206270,-
ENST00000479058	963	990	0.25985	0.0159015	GL000255.2,3227018-3227045,-
ENST00000370078	820	846	0.26336	0.0159015	chr1,107057498-107057524,+
ENST00000396386	267	305	0.3009	0.00257394	chr7,26206448-26206486,+
ENST00000584010	3540	3572	0.34291	0.00257394	chr17,63818820-63818852,+
ENST00000358141	2663	2692	0.30475	0.0159015	chr10,70299208-70299237,-
ENST00000508482	626	657	0.35909	0.0159015	chr17,50744709-50744740,+
ENST00000261875	3080	3107	0.26575	0.00257394	chr15,65578204-65578231,+
ENST00000542074	763	804	0.36955	3.39e-05	chr11,61446625-61446666,+
ENST00000431051	1998	2022	0.25405	0.0159015	chr2,231146250-231146274,+
ENST00000585429	675	694	0.2461	0.0159015	chr17,76723911-76723930,-
ENST00000520412	494	515	0.25905	0.0159015	chr8,140535484-140535505,-
ENST00000435154	1807	1834	0.3195	0.00257394	chr8,143574828-143574855,-
ENST00000587303	5341	5407	0.35015	0.00257394	chr19,5210733-5210799,-
ENST00000455383	229	254	0.28327	0.0159015	chr2,47790961-47790986,+
ENST00000535572	6803	6831	0.24815	0.0159015	chr12,900601-900629,+
ENST00000397412	6067	6093	0.2872	0.00257394	chr16,1676203-1676229,+
ENST00000507316	95	116	0.33662	0.0159015	chr8,15743538-15743559,+
ENST00000588188	272	297	0.28942	0.0159015	chr17,68522850-68522875,+
ENST00000442028	2535	2554	0.2388	0.0159015	chr12,122932256-122932275,-
ENST00000374492	1707	1745	0.33045	0.000329294	chr20,35115531-35115569,-
ENST00000448323	2939	2960	0.2418	0.0159015	chr4,82842328-82842349,-
ENST00000301364	2279	2308	0.30295	0.0159015	chr17,2333038-2333067,-
ENST00000483148	748	768	0.29533	0.0159015	chr9,32973614-32973634,-
ENST00000414982	2133	2155	0.2564	0.0159015	chr19,7550394-7550416,+
ENST00000637261	385	419	0.33565	0.0159015	chr9,137716949-137716983,+
ENST00000362057	3004	3052	0.38029	0.0159015	chr9,114402595-114402643,-
ENST00000467785	1523	1558	0.27481	0.0159015	chr7,158664205-158664240,-
ENST00000393960	2449	2470	0.24845	0.00257394	chr11,66851075-66851096,-
ENST00000322142	254	310	0.27425	0.00257394	chr2,105386374-105386430,-
ENST00000260600	4942	4981	0.4225	0.000329294	chr2,24819238-24819277,-
ENST00000534300	1479	1502	0.23995	0.0159015	chr11,46542829-46542852,-
ENST00000337273	8531	8556	0.2954	0.0159015	chr5,72914081-72914106,+
ENST00000444212	650	684	0.33005	0.0159015	chr16,68259614-68259648,+
ENST00000416292	292	324	0.2564	0.0159015	chr2,238016604-238016633,238025342-238025344,+
ENST00000541643	2315	2344	0.24558	0.000329294	chr1,167415723-167415752,+
ENST00000585722	1079	1110	0.2377	0.00257394	chr19,11342815-11342846,-
ENST00000434408	625	663	0.3459	0.000329294	chr22,41437156-41437194,-
ENST00000524677	1709	1728	0.22805	0.0159015	chr5,177519980-177519999,-
ENST00000263246	2772	2801	0.32765	0.0159015	chr22,42870219-42870248,-
ENST00000394023	1181	1226	0.30195	0.00257394	chr12,56180977-56180983,56179018-56179056,-
ENST00000251143	2765	2827	0.3338	0.000329294	chr16,19682313-19682375,+
ENST00000370377	1409	1439	0.2519	0.0159015	chrX,150768502-150768532,-
ENST00000397172	329	357	0.33225	0.00257394	chr9,32985986-32986014,-
ENST00000487932	2013	2051	0.38725	0.00257394	chr16,2106523-2106561,-
ENST00000380989	697	728	0.28385	0.0159015	chr10,3165238-3165240,3163857-3163885,-
ENST00000358595	2179	2205	0.29262	0.0159015	chr1,150814186-150814212,-
ENST00000637904	5786	5811	0.32085	0.0159015	chr6,157208556-157208581,+
ENST00000321617	208	265	0.33333	0.0159015	chr17,75514127-75514184,-
ENST00000492092	22	53	0.2694	0.00257394	chr22,50206463-50206494,+
ENST00000470343	923	961	0.29525	0.0159015	chr2,241767845-241767883,+
ENST00000314891	1487	1506	0.23115	0.0159015	chr15,34359660-34359679,-
ENST00000359944	363	400	0.23515	0.0159015	chr3,179617041-179617044,179618415-179618448,+
ENST00000372830	408	457	0.2944	0.00257394	chr1,39745398-39745447,+
ENST00000495578	341	360	0.24	0.0159015	chr5,140537389-140537408,+
ENST00000536684	186	234	0.53955	1.13e-08	chr11,10508956-10509004,-
ENST00000361288	774	807	0.34073	0.0159015	chr6,34878551-34878584,-
ENST00000296824	1052	1111	0.30685	0.000329294	chr5,205102-205161,-
ENST00000560078	1673	1726	0.2879	0.00257394	chr15,40810186-40810216,40810649-40810671,+
ENST00000522586	89	156	0.28935	0.00257394	chr2,105855083-105855150,+
ENST00000548583	8	32	0.29461	0.0159015	chr12,104994499-104994523,+
ENST00000257934	2990	3011	0.2429	0.0159015	chr12,53283236-53283257,+
ENST00000381317	1687	1717	0.29685	0.0159015	chrY,1403451-1403481,-
ENST00000507961	611	636	0.2656	0.0159015	chr4,109714381-109714406,-
ENST00000294241	1596	1634	0.26179	0.0159015	chr3,53287589-53287627,-
ENST00000617928	3540	3560	0.30675	0.0159015	chr15,22872917-22872937,-
ENST00000565784	229	257	0.29435	0.00257394	chr15,75368073-75368093,75364127-75364134,-
ENST00000260385	2757	2795	0.3407	0.000329294	chr15,40736227-40736265,-
ENST00000465571	161	181	0.2352	0.0159015	chr20,41166334-41166354,+
ENST00000542633	467	493	0.2761	0.0159015	chr11,63954382-63954408,+
ENST00000579634	94	134	0.35105	0.00257394	chr17,32350257-32350297,+
ENST00000304031	1123	1153	0.3534	0.00257394	chr2,20619039-20619069,-
ENST00000537384	332	352	0.23375	0.0159015	chr7,680706-680726,-
ENST00000393208	1813	1845	0.27385	0.000329294	chr16,88076848-88076880,+
ENST00000494417	336	374	0.3227	0.000329294	chr9,128525328-128525366,+
ENST00000604729	4371	4390	0.22905	0.0159015	chr10,73798351-73798370,+
ENST00000259335	3389	3421	0.27847	0.0159015	chr9,111394195-111394227,-
ENST00000466284	1517	1554	0.295	0.00257394	chr1,25823039-25823076,+
ENST00000259154	815	843	0.31069	0.0159015	chr1,215579123-215579137,215579909-215579922,+
ENST00000637318	374	429	0.292	0.00257394	chr9,137743973-137744028,+
ENST00000509835	5265	5307	0.34539	0.00257394	chr4,150264932-150264974,-
ENST00000588762	82	115	0.26325	0.0159015	chr17,42194393-42194397,42193822-42193850,-
ENST00000521971	353	382	0.377	0.0159015	chr8,103426070-103426099,+
ENST00000398022	2581	2616	0.2924	0.0159015	chr20,32165861-32165896,+
ENST00000254722	1238	1303	0.37941	3.39e-05	chr17,1777264-1777329,+
ENST00000562297	1813	1852	0.33525	0.000329294	chr16,2097916-2097955,-
ENST00000258243	3828	3858	0.2665	0.0159015	chr1,229643590-229643620,+
ENST00000276826	2964	2989	0.27869	0.0159015	chr8,144533134-144533159,-
ENST00000046640	2716	2750	0.2938	0.00257394	chr17,3661388-3661422,+
ENST00000427047	294	316	0.25805	0.0159015	chr9,137212510-137212532,+
ENST00000622355	905	929	0.32029	0.0159015	chr1,38866880-38866885,38864696-38864714,-
ENST00000526527	221	249	0.25027	0.0159015	chr11,14460205-14460233,-
ENST00000289952	1279	1307	0.30373	0.0159015	chr8,22416196-22416224,+
ENST00000495645	2531	2551	0.27085	0.0159015	chr7,151238641-151238661,+
ENST00000367439	427	473	0.3564	0.000329294	chr1,193096696-193096742,-
ENST00000461686	2499	2551	0.5499	2.11e-11	chr21,43053296-43053348,-
ENST00000369563	524	582	0.321	0.000329294	chr1,113905664-113905722,+
ENST00000367137	3902	3923	0.2757	0.0159015	chr1,205790167-205790188,-
ENST00000295566	965	1003	0.27135	0.0159015	chr1,155668665-155668703,-
ENST00000411744	132	168	0.3231	0.0159015	chr17,76101822-76101858,-
ENST00000457307	592	616	0.2499	0.0159015	chr20,45367075-45367099,+
ENST00000441850	642	673	0.33923	0.0159015	chr10,15103599-15103630,+
ENST00000473176	305	347	0.45067	2.86e-06	chr14,21489184-21489226,+
ENST00000419443	107	128	0.24641	0.0159015	chr7,128488132-128488153,+
ENST00000553257	1373	1411	0.50092	3.39e-05	chr12,32731412-32731450,+
ENST00000397511	553	577	0.31595	0.0159015	chr6,7301354-7301378,-
ENST00000379731	3969	3989	0.25695	0.0159015	chr9,33110849-33110869,-
ENST00000315050	1574	1593	0.2397	0.0159015	chr5,151035620-151035639,-
ENST00000614754	134	174	0.31735	0.00257394	chr22,40431405-40431413,40429736-40429767,-
ENST00000445387	6762	6797	0.26375	0.0159015	chr3,47016967-47017002,-
ENST00000521367	1218	1247	0.27269	0.0159015	chr5,141640081-141640110,+
ENST00000600677	200	220	0.2324	0.0159015	chr19,6741236-6741256,+
ENST00000464818	610	648	0.3008	0.00257394	chr3,53181571-53181606,53181701-53181703,+
ENST00000394449	1587	1619	0.2895	0.0159015	chr22,47173626-47173658,+
ENST00000616696	554	587	0.30685	0.00257394	KI270831.1,200957-200990,-
ENST00000479583	2627	2669	0.3105	0.00257394	chr2,113493929-113493971,+
ENST00000493307	646	673	0.2718	0.0159015	chr7,150336862-150336889,+
ENST00000354227	1207	1233	0.27745	0.0159015	chr19,45777377-45777403,-
ENST00000461830	1700	1778	0.39671	0.000329294	chr1,175986943-175986989,175947208-175947239,-
ENST00000409538	3967	3994	0.37336	0.0159015	chr2,236124383-236124410,+
ENST00000374902	966	1007	0.31577	0.000329294	chr9,100346757-100346798,-
ENST00000403646	245	273	0.33091	0.0159015	chr7,102439102-102439130,+
ENST00000512744	1454	1480	0.29515	0.0159015	chr3,129556400-129556426,-
ENST00000451647	117	137	0.2436	0.0159015	chr2,219176762-219176782,-
ENST00000347140	2703	2741	0.4066	0.000329294	chr12,57258047-57258085,-
ENST00000589804	1123	1143	0.26975	0.0159015	chr19,45409079-45409099,+
ENST00000488497	2283	2336	0.30735	0.00257394	chr3,143034900-143034953,+
ENST00000503306	286	313	0.28583	0.0159015	chr12,54183923-54183950,-
ENST00000351393	1736	1770	0.3215	0.0159015	chr18,36164484-36164518,+
ENST00000505878	995	1033	0.2976	0.0159015	chr4,108033191-108033229,+
ENST00000483991	2711	2733	0.25725	0.0159015	chr9,135820990-135821012,-
ENST00000479446	5291	5336	0.24325	0.00257394	chr9,137008760-137008805,-
ENST00000470378	464	494	0.26355	0.0159015	chr22,50248710-50248740,-
ENST00000453096	1981	2003	0.2913	0.0159015	chr11,18358004-18358026,+
ENST00000557100	772	795	0.3213	0.0159015	chr14,35402472-35402495,-
ENST00000251268	9267	9286	0.26185	0.0159015	chr19,42377504-42377523,+
ENST00000545822	1188	1209	0.3214	0.0159015	chr2,26285436-26285457,+
ENST00000427786	477	505	0.40855	0.0159015	chr2,28778839-28778867,+
ENST00000545201	2116	2138	0.2564	0.0159015	chr19,7550394-7550416,+
ENST00000533104	150	202	0.3455	0.00257394	chr1,160282987-160283039,-
ENST00000536854	510	535	0.28942	0.0159015	chr17,68522850-68522875,+
ENST00000630699	403	441	0.3084	0.00257394	KI270862.1,303932-303970,-
ENST00000309137	1622	1646	0.32805	0.0159015	chr16,57153668-57153692,-
ENST00000276533	787	826	0.42833	3.39e-05	chr8,41541992-41542031,+
ENST00000437600	1295	1323	0.30345	0.0159015	chr7,102195516-102195544,+
ENST00000403525	1105	1130	0.2383	0.0159015	chr2,27223714-27223739,+
ENST00000272521	331	366	0.2746	0.0159015	chr2,119681055-119681090,+
ENST00000320270	76	114	0.31781	0.00257394	chr8,66429103-66429141,+
ENST00000438925	2704	2730	0.25025	0.0159015	chr10,97460925-97460951,-
ENST00000585575	1110	1135	0.3295	0.0159015	chr19,13081735-13081760,+
ENST00000435891	49	69	0.24515	0.0159015	chr1,9751513-9751533,-
ENST00000354396	1572	1602	0.28425	0.0159015	chr1,150817361-150817379,150817191-150817202,-
ENST00000367600	103	132	0.2643	0.0159015	chr1,180154999-180155028,+
ENST00000584685	159	186	0.3535	0.0159015	chr17,28950201-28950228,-
ENST00000355496	2215	2249	0.2834	0.00257394	chr19,48837462-48837496,-
ENST00000392723	2926	2979	0.3637	3.39e-05	chr1,151405897-151405950,-
ENST00000586717	1611	1650	0.417	3.39e-05	chr17,75923192-75923231,-
ENST00000368655	1322	1345	0.29285	0.0159015	chr1,153816388-153816411,-
ENST00000377813	2383	2408	0.3005	0.0159015	chr20,17641877-17641902,-
ENST00000446961	395	420	0.2674	0.0159015	chr10,70323982-70324007,-
ENST00000354775	829	858	0.48355	0.0159015	chr1,165682146-165682175,-
ENST00000534548	4325	4359	0.25845	0.0159015	chr11,134153322-134153356,-
ENST00000313182	1414	1442	0.39858	0.000329294	chr15,65584777-65584805,-
ENST00000469685	710	741	0.56018	0.000329294	chr5,85465143-85465174,+
ENST00000523504	864	917	0.338	0.0159015	chr8,23027133-23027149,23024224-23024260,-
ENST00000533178	593	613	0.2841	0.0159015	chr1,45331779-45331799,-
ENST00000536854	1434	1465	0.46627	0.00257394	chr17,68530499-68530530,+
ENST00000368644	684	722	0.35885	0.00257394	chr10,130166929-130166967,+
ENST00000302008	593	625	0.31335	0.0159015	chr3,9751186-9751192,9751770-9751795,+
ENST00000528621	2987	3020	0.33167	0.00257394	chr11,57815462-57815495,+
ENST00000519863	560	580	0.23095	0.0159015	chr8,22623943-22623963,-
ENST00000495265	279	306	0.3087	0.0159015	chr5,891744-891771,-
ENST00000234831	391	410	0.2606	0.0159015	chr1,54053029-54053048,-
ENST00000514104	156	191	0.30375	0.00257394	chr5,146143427-146143462,-
ENST00000238561	1268	1298	0.269	0.0159015	chr14,77925924-77925954,+
ENST00000477521	508	546	0.32595	0.000329294	chr10,97759552-97759590,+
ENST00000508117	414	443	0.2935	0.00257394	chr5,96729665-96729694,+
ENST00000424085	1455	1481	0.2394	0.0159015	chr1,30964881-30964907,-
ENST00000484821	252	290	0.3018	0.000329294	chr4,57023742-57023751,57024005-57024033,+
ENST00000254630	2050	2089	0.33445	0.000329294	chr2,86137473-86137512,+
ENST00000318065	1550	1587	0.25365	0.00257394	chr18,79448914-79448951,+
ENST00000381237	1214	1245	0.28565	0.0159015	chr8,22416228-22416259,+
ENST00000611757	1050	1070	0.23039	0.0159015	chrX,48985268-48985268,48983851-48983870,-
ENST00000354056	632	666	0.27445	0.00257394	chr12,55968916-55968948,55971044-55971045,+
ENST00000495585	849	892	0.37635	3.39e-05	chr1,171557324-171557367,+
ENST00000359568	10215	10240	0.2824	0.0159015	chr21,46445424-46445449,+
ENST00000401000	4322	4355	0.35692	0.0159015	chr1,150473283-150473316,+
ENST00000533433	896	934	0.32747	0.00257394	chr11,117412161-117412199,+
ENST00000461350	1550	1574	0.2537	0.0159015	chr2,231791762-231791786,+
ENST00000219478	963	1037	0.38464	0.000329294	chr16,4762271-4762271,4760515-4760588,-
ENST00000530079	1004	1081	0.30785	0.000329294	chr16,70024586-70024586,70023630-70023678,70023450-70023477,-
ENST00000533413	235	282	0.32305	0.000329294	chr11,46769982-46770029,-
ENST00000211372	55	90	0.34118	0.00257394	GL000255.2,4466481-4466516,+
ENST00000321826	502	540	0.2832	3.39e-05	chr19,10113931-10113969,+
ENST00000329433	1732	1769	0.3124	0.000329294	chr5,179614526-179614563,-
ENST00000372009	1878	1901	0.23995	0.0159015	chr1,46031225-46031248,+
ENST00000455781	1223	1278	0.33791	3.39e-05	chr5,180241031-180241075,180239977-180239987,-
ENST00000611732	1352	1393	0.2806	0.000329294	chr20,36591953-36591994,+
ENST00000550929	1139	1185	0.33878	0.00257394	chr12,51059555-51059601,+
ENST00000518001	216	243	0.3185	0.0159015	chr8,30104396-30104423,+
ENST00000541587	531	561	0.31395	0.0159015	chr14,22952346-22952376,-
ENST00000546289	771	793	0.2731	0.0159015	chr12,122930135-122930157,-
ENST00000446501	325	420	0.35645	2.86e-06	chr14,105228820-105228845,105226691-105226760,-
ENST00000403427	47	95	0.32595	0.000329294	chr22,49918779-49918827,+
ENST00000373062	2176	2203	0.28265	0.0159015	chr1,37566947-37566974,-
ENST00000381870	1736	1755	0.2394	0.0159015	chr17,3660808-3660827,+
ENST00000566042	3029	3060	0.3261	0.0159015	chr16,57146318-57146321,57147551-57147578,+
ENST00000306077	2712	2740	0.27295	0.0159015	chr3,14143050-14143078,+
ENST00000448333	279	311	0.29485	0.0159015	chr1,215578046-215578078,+
ENST00000549115	203	239	0.39294	0.000329294	chr14,64924019-64924055,+
ENST00000412615	1356	1377	0.26855	0.0159015	chr12,112149818-112149839,+
ENST00000492016	49	84	0.2469	0.0159015	chr20,58981300-58981335,+
ENST00000560905	177	213	0.36838	0.0159015	chr15,40754716-40754752,-
ENST00000370884	66	101	0.31673	0.0159015	chr10,97445810-97445845,-
ENST00000489483	3633	3665	0.362	0.00257394	chr3,48628425-48628457,-
ENST00000435971	3169	3203	0.24745	0.0159015	GL000251.2,3108927-3108961,+
ENST00000637910	39	73	0.3293	0.0159015	chr6,156779438-156779471,156829227-156829227,+
ENST00000534825	464	492	0.2738	0.0159015	chr11,34071977-34071987,34076236-34076253,+
ENST00000420874	1053	1072	0.23515	0.0159015	GL000251.2,3366695-3366714,-
ENST00000518483	2728	2766	0.26905	0.00257394	chr1,241889575-241889613,+
ENST00000382191	720	750	0.2749	0.0159015	chr3,185922011-185922038,185921185-185921187,-
ENST00000577263	267	325	0.32	0.000329294	chr17,63826258-63826284,63826104-63826135,-
ENST00000378706	2875	2895	0.2761	0.0159015	chr5,132757606-132757626,-
ENST00000372208	239	259	0.2679	0.0159015	chr9,131530580-131530600,-
ENST00000262124	2910	2941	0.262	0.00257394	chr18,12986952-12986983,+
ENST00000585056	48	95	0.3874	0.000329294	chr10,46030526-46030568,46015262-46015266,-
ENST00000635031	415	453	0.3168	0.00257394	chr4,6674383-6674421,+
ENST00000383586	4384	4404	0.23318	0.0159015	GL000255.2,1855610-1855630,-
ENST00000315616	589	627	0.33895	3.39e-05	chr15,40569888-40569926,+
ENST00000564807	332	366	0.26555	0.00257394	chr16,31500686-31500698,31499504-31499525,-
ENST00000594866	313	335	0.26185	0.0159015	chr19,47679330-47679352,+
ENST00000261797	6510	6531	0.2537	0.0159015	chr5,150556691-150556712,+
ENST00000637261	1682	1716	0.26035	0.0159015	chr9,137762815-137762820,137775109-137775137,+
ENST00000566615	259	297	0.29075	0.000329294	chr15,89312928-89312966,+
ENST00000601091	3563	3583	0.2797	0.0159015	chr19,48117710-48117730,-
ENST00000297620	549	585	0.336	0.0159015	chr9,34402402-34402438,-
ENST00000369970	947	984	0.2706	0.00257394	chr1,108937337-108937374,-
ENST00000513454	269	322	0.32665	0.000329294	chr5,142006270-142006323,-
ENST00000326298	792	820	0.25865	0.0159015	chr6,99546445-99546473,-
ENST00000588016	507	529	0.2646	0.00257394	chr19,45057793-45057815,+
ENST00000357997	2783	2805	0.26065	0.0159015	chr12,132727344-132727366,-
ENST00000302378	88	160	0.30694	0.00257394	chr3,48298437-48298509,-
ENST00000588552	3490	3524	0.2682	0.0159015	chr19,5214392-5214426,-
ENST00000481902	1472	1495	0.2656	0.0159015	chr22,41225064-41225071,41225794-41225809,+
ENST00000635957	2939	2965	0.2801	0.0159015	chr6,157206759-157206785,+
ENST00000369110	2337	2375	0.29815	0.00257394	chr6,105278095-105278133,-
ENST00000368063	1219	1252	0.38238	0.00257394	chr1,160352889-160352922,+
ENST00000614134	2401	2433	0.3189	0.0159015	chr8,142663959-142663991,-
ENST00000295901	1023	1052	0.37018	0.00257394	chr3,64013523-64013552,-
ENST00000420329	2834	2866	0.2643	0.0159015	chr15,90642970-90643002,+
ENST00000436757	2850	2886	0.27065	0.0159015	chr11,67494918-67494954,-
ENST00000600537	1198	1233	0.2724	0.00257394	chr19,48628978-48629013,+
ENST00000217109	1393	1427	0.32271	0.0159015	chr20,56403472-56403506,+
ENST00000505800	224	262	0.30261	0.00257394	chr4,539303-539341,+
ENST00000372050	1513	1549	0.40418	0.00257394	chr9,133106645-133106671,133106007-133106016,-
ENST00000527667	435	476	0.34479	3.39e-05	chr11,47137668-47137709,+
ENST00000397286	968	998	0.2683	0.0159015	chr20,36244814-36244844,+
ENST00000368653	8630	8651	0.2375	0.0159015	chr10,128101427-128101448,-
ENST00000268138	4439	4467	0.31073	0.0159015	chr15,89624644-89624672,+
ENST00000459900	657	682	0.2375	0.0159015	chr3,48165685-48165710,-
ENST00000544373	766	809	0.3684	3.39e-05	chr11,125644101-125644144,+
ENST00000337612	1151	1182	0.28215	0.0159015	chr22,17727101-17727132,+
ENST00000614499	1632	1664	0.33135	0.0159015	chr10,95682683-95682715,-
ENST00000338498	394	420	0.29515	0.0159015	chr11,63763606-63763632,-
ENST00000566550	298	335	0.28375	0.0159015	chr16,56935262-56935299,+
ENST00000528236	190	209	0.2496	0.0159015	chr11,45924567-45924586,+
ENST00000395673	485	527	0.45825	1.98e-07	chr11,44108042-44108084,+
ENST00000376804	390	416	0.26025	0.0159015	chr1,11273917-11273943,+
ENST00000361332	4119	4140	0.26255	0.0159015	chr11,57817002-57817023,+
ENST00000360359	3751	3780	0.2996	0.0159015	chr6,35088817-35088846,+
ENST00000468709	1394	1417	0.29915	0.0159015	chr10,100233283-100233306,-
ENST00000483311	1498	1536	0.30225	3.39e-05	chr12,111516235-111516273,-
ENST00000438665	819	856	0.31265	0.00257394	chr17,1480823-1480860,-
ENST00000328159	1648	1689	0.43575	3.39e-05	chr1,154156776-154156817,-
ENST00000344423	2884	2921	0.3407	0.00257394	chr8,28347472-28347509,-
ENST00000590883	614	651	0.3149	0.0159015	chr19,12847876-12847913,+
ENST00000522299	2655	2692	0.2741	0.00257394	chr8,27598111-27598148,-
ENST00000584582	2732	2755	0.25775	0.00257394	chr17,18277828-18277851,-
ENST00000301165	172	201	0.31405	0.00257394	chr19,35759792-35759821,+
ENST00000480695	652	702	0.2945	0.000329294	chr7,98976993-98977043,+
ENST00000511171	3638	3676	0.31495	0.000329294	chr6,33772416-33772454,-
ENST00000529957	571	602	0.2787	0.0159015	chr16,1362266-1362297,+
ENST00000266563	606	643	0.29214	0.0159015	chr12,7191675-7191700,7199011-7199022,+
ENST00000622493	1354	1380	0.25675	0.0159015	chr22,19179810-19179836,-
ENST00000378852	825	850	0.2713	0.0159015	chr11,43323586-43323611,+
ENST00000626459	1930	1975	0.2923	0.000329294	chr6,138915858-138915875,138914734-138914761,-
ENST00000361771	391	425	0.36064	0.00257394	chr1,27261062-27261096,+
ENST00000417107	362	395	0.28885	0.00257394	chr12,47798866-47798899,-
ENST00000407019	171	225	0.3102	0.00257394	chr22,45164156-45164210,+
ENST00000619835	2	30	0.2983	0.0159015	chr19,308894-308922,-
ENST00000426396	549	580	0.45409	0.000329294	chr22,40779056-40779087,-
ENST00000410031	779	817	0.28985	0.00257394	chr4,7006662-7006700,+
ENST00000285605	522	578	0.3171	0.00257394	chr10,97714245-97714301,+
ENST00000293406	94	145	0.28869	0.0159015	chr17,44066591-44066642,-
ENST00000556155	1277	1303	0.33907	0.0159015	chr12,57104522-57104548,-
ENST00000443285	152	204	0.37142	3.39e-05	chr22,20489147-20489199,-
ENST00000375664	1913	1959	0.29959	0.00257394	chr10,28614568-28614614,+
ENST00000342374	243	276	0.35362	0.0159015	chr20,44513962-44513995,-
ENST00000589422	531	553	0.27206	0.0159015	chr16,4762601-4762623,-
ENST00000584313	312	339	0.33917	0.0159015	chr17,59644356-59644383,+
ENST00000561691	1609	1637	0.269	0.0159015	chr15,43403738-43403766,+
ENST00000564557	389	427	0.31959	0.000329294	chr16,58599305-58599343,-
ENST00000394074	470	508	0.3136	0.00257394	chr16,66818593-66818631,-
ENST00000336714	1813	1844	0.31933	0.000329294	chr20,18535719-18535742,18542296-18542303,+
ENST00000519984	607	636	0.2515	0.0159015	chr8,23255306-23255335,+
ENST00000494601	3313	3351	0.3624	0.00257394	chr2,171979270-171979308,+
ENST00000395602	2863	2895	0.3014	0.000329294	chr17,19383348-19383380,+
ENST00000295417	1681	1716	0.36117	0.000329294	chr2,207767578-207767613,-
ENST00000589425	315	354	0.2996	0.000329294	chr17,78398328-78398351,78399348-78399363,+
ENST00000435742	2804	2832	0.28345	0.0159015	chr17,49828262-49828290,+
ENST00000344956	1319	1366	0.3641	0.000329294	chr19,44661320-44661323,44661740-44661783,+
ENST00000420282	410	438	0.40855	0.0159015	chr2,28778839-28778867,+
ENST00000262746	257	278	0.2625	0.0159015	chr1,45521661-45521682,-
ENST00000527249	799	839	0.36525	3.39e-05	chr11,65998617-65998657,-
ENST00000266070	668	702	0.33467	0.0159015	chr20,62911267-62911301,-
ENST00000559066	3040	3060	0.23015	0.0159015	chr15,41577969-41577989,+
ENST00000627515	1063	1089	0.29425	0.00257394	chr3,38126510-38126515,38126321-38126341,-
ENST00000380038	1647	1693	0.39227	0.000329294	chr14,103675731-103675756,103677415-103677435,+
ENST00000554659	963	1001	0.3241	0.00257394	chr14,67651425-67651463,-
ENST00000567027	340	370	0.2868	0.0159015	chr15,72353140-72353170,-
ENST00000621533	864	891	0.3151	0.0159015	chr6,159755072-159755099,+
ENST00000487035	4337	4379	0.2785	0.000329294	chr10,97222354-97222396,-
ENST00000372062	1403	1434	0.28605	0.0159015	chr9,133106715-133106746,-
ENST00000376227	1772	1794	0.2467	0.0159015	chrX,49249229-49249251,+
ENST00000633952	1078	1107	0.30962	0.00257394	KI270816.1,104902-104931,-
ENST00000217315	1237	1297	0.39233	0.00257394	chr20,32146849-32146855,32149634-32149687,+
ENST00000304004	41	68	0.31985	0.00257394	chr6,43517129-43517156,+
ENST00000392404	518	552	0.2674	0.0159015	chr12,124011682-124011716,+
ENST00000369294	599	702	0.33228	0.000329294	chr1,145826691-145826709,145826820-145826904,+
ENST00000598697	2901	2939	0.356	0.000329294	chr19,49211086-49211087,49211164-49211200,+
ENST00000266481	1786	1808	0.289	0.00257394	chr12,32740192-32740214,+
ENST00000373620	1237	1275	0.2805	0.00257394	chr9,123457837-123457875,-
ENST00000428152	498	548	0.36645	2.86e-06	chr9,93447550-93447600,-
ENST00000525007	517	544	0.31836	0.0159015	chr17,47579482-47579509,+
ENST00000423505	32	54	0.27145	0.0159015	chrX,19343953-19343975,+
ENST00000409257	900	938	0.2646	0.00257394	chr17,78206011-78206049,+
ENST00000355654	413	447	0.24705	0.00257394	chr2,675589-675623,-
ENST00000628285	1160	1193	0.39718	0.00257394	chr10,28608208-28608241,+
ENST00000396617	1659	1717	0.3199	0.00257394	chr22,40419312-40419370,-
ENST00000435155	802	840	0.33776	0.00257394	chr1,45332239-45332277,-
ENST00000425206	369	416	0.29845	0.0159015	chr7,103353954-103353958,103354868-103354910,+
ENST00000324545	680	711	0.27847	0.00257394	chrX,41123675-41123706,+
ENST00000306688	604	639	0.25985	0.0159015	chr17,82024319-82024339,82024693-82024707,+
ENST00000434600	911	941	0.26242	0.0159015	chrX,120447841-120447867,120446424-120446427,-
ENST00000424225	3424	3455	0.2703	0.00257394	chr3,25615543-25615574,-
ENST00000220562	4842	4879	0.29553	0.0159015	chr8,28752046-28752083,+
ENST00000601912	65	88	0.27175	0.0159015	chr19,50020585-50020585,50016141-50016163,-
ENST00000400266	1061	1082	0.30925	0.0159015	chr18,202934-202945,203098-203107,+
ENST00000614293	6221	6260	0.30905	3.39e-05	chr9,137010674-137010713,-
ENST00000555840	1685	1722	0.43027	2.86e-06	chr14,69458722-69458729,69461697-69461726,+
ENST00000472750	226	263	0.3164	0.0159015	chr1,160282947-160282984,-
ENST00000486765	1841	1866	0.2346	0.0159015	chr1,3889776-3889801,-
ENST00000309424	1249	1277	0.31726	0.0159015	chr19,45408729-45408757,+
ENST00000540980	311	335	0.2563	0.0159015	chr6,170561970-170561994,+
ENST00000511834	483	514	0.34818	0.00257394	chr5,177044492-177044523,+
ENST00000528025	712	749	0.27765	0.00257394	chr8,143935848-143935876,143935305-143935313,-
ENST00000589425	356	388	0.3511	0.00257394	chr17,78399365-78399397,+
ENST00000463920	1342	1375	0.2586	0.0159015	chr1,154601149-154601182,-
ENST00000543665	1436	1486	0.25719	0.00257394	chr12,125142483-125142533,+
ENST00000350026	1754	1775	0.23985	0.0159015	chr6,156901392-156901413,+
ENST00000321792	1571	1625	0.35157	0.000329294	chr1,88982630-88982684,-
ENST00000614369	2437	2456	0.2314	0.0159015	chr11,118657023-118657042,+
ENST00000489059	179	200	0.28385	0.0159015	chr1,110034804-110034817,110037891-110037898,+
ENST00000533872	22	45	0.23945	0.0159015	chr16,1964537-1964560,-
ENST00000369086	248	285	0.3274	0.0159015	chr10,119581938-119581975,-
ENST00000369851	218	256	0.41735	0.000329294	chr1,109548828-109548838,109573737-109573764,+
ENST00000349460	339	359	0.2983	0.0159015	chr1,28987682-28987702,+
ENST00000396914	657	679	0.26665	0.0159015	chr3,14112819-14112841,-
ENST00000308375	2488	2526	0.3322	0.00257394	chr3,49720615-49720653,-
ENST00000559504	508	529	0.2327	0.0159015	chr14,102348668-102348689,-
ENST00000502988	939	962	0.3168	0.0159015	chr5,32355851-32355874,-
ENST00000500893	738	770	0.2402	0.0159015	chr20,297705-297737,+
ENST00000280800	4487	4506	0.2452	0.0159015	chr12,113391312-113391331,+
ENST00000488572	555	579	0.2801	0.0159015	chr3,49012308-49012332,+
ENST00000533495	1033	1060	0.2626	0.0159015	chr11,4127087-4127114,+
ENST00000225296	1100	1164	0.37867	0.000329294	chr17,5456069-5456133,-
ENST00000413386	377	405	0.37036	0.0159015	chrX,53995747-53995775,-
ENST00000379312	1794	1862	0.32105	0.000329294	chr16,67542447-67542515,+
ENST00000554296	471	496	0.2955	0.0159015	chr14,90404512-90404514,90404689-90404711,+
ENST00000480058	1354	1381	0.294	0.0159015	chr6,4032712-4032739,+
ENST00000423325	2065	2091	0.25175	0.0159015	chr6,35835300-35835326,-
ENST00000422552	210	229	0.2511	0.0159015	chr2,61533772-61533784,61526515-61526521,-
ENST00000426820	3821	3853	0.27385	0.0159015	chr1,113973357-113973389,+
ENST00000303575	2031	2056	0.28571	0.0159015	chr14,75133541-75133566,-
ENST00000402868	961	981	0.3043	0.0159015	chr12,123396370-123396390,+
ENST00000628729	1017	1048	0.394	0.00257394	chr5,314918-314949,+
ENST00000354665	1223	1249	0.27333	0.0159015	chr20,62909848-62909874,-
ENST00000442555	913	951	0.32575	0.00257394	chr22,29544460-29544498,-
ENST00000591292	2578	2602	0.27915	0.0159015	chr16,4797051-4797075,-
ENST00000505128	2031	2053	0.31842	0.0159015	chr12,54182011-54182033,-
ENST00000637173	3467	3530	0.347	0.00257394	chr9,127692210-127692273,+
ENST00000405938	2001	2020	0.25495	0.0159015	chr22,26496257-26496276,-
ENST00000339411	385	445	0.30422	0.00257394	chr6,35286388-35286399,35287646-35287694,+
ENST00000555222	1066	1089	0.24285	0.0159015	chr12,57098548-57098571,-
ENST00000637388	1059	1084	0.31375	0.0159015	chr9,136388527-136388552,-
ENST00000495585	4841	4879	0.3018	0.0159015	chr1,171592786-171592824,+
ENST00000374680	906	939	0.32145	0.00257394	chr6,33197855-33197888,-
ENST00000548887	135	159	0.24925	0.0159015	chr12,57524316-57524340,+
ENST00000503552	263	294	0.2998	0.0159015	chr1,16992507-16992538,-
ENST00000533927	848	874	0.26175	0.0159015	chr1,248855908-248855934,-
ENST00000383463	534	570	0.3444	0.00257394	chr3,129290796-129290804,129298354-129298381,+
ENST00000640254	1161	1235	0.3135	0.00257394	chr12,57104464-57104515,57102899-57102921,-
ENST00000588012	1412	1448	0.2911	0.0159015	chr19,5244007-5244043,-
ENST00000531339	175	209	0.2899	0.00257394	chr11,65647540-65647574,+
ENST00000277165	1149	1177	0.2557	0.0159015	chr9,93498811-93498839,+
ENST00000585971	210	245	0.36473	0.000329294	chr18,35497719-35497751,35489383-35489385,-
ENST00000460505	425	453	0.3111	0.0159015	chr3,49018114-49018142,-
ENST00000573166	2382	2407	0.35506	0.0159015	chr17,2065125-2065150,-
ENST00000587356	438	477	0.2996	0.000329294	chr17,78398328-78398351,78399348-78399363,+
ENST00000375147	2483	2517	0.3113	0.0159015	chr9,97669674-97669706,97671086-97671087,+
ENST00000588879	79	111	0.2886	0.0159015	chr19,5978061-5978062,5957918-5957935,5941823-5941835,-
ENST00000520911	750	775	0.2657	0.00257394	chr5,180040531-180040556,-
ENST00000434415	2801	2838	0.31294	0.00257394	chr7,149283340-149283377,+
ENST00000357997	3625	3651	0.25645	0.0159015	chr12,132726498-132726524,-
ENST00000627231	597	635	0.3084	0.00257394	KI270862.1,303932-303970,-
ENST00000265537	2856	2884	0.30535	0.0159015	chr3,45547412-45547440,+
ENST00000539705	115	145	0.35845	0.0159015	chr16,19610323-19610353,+
ENST00000444643	322	358	0.2843	0.00257394	chr10,72354873-72354909,-
ENST00000395604	2881	2913	0.3014	0.000329294	chr17,19383348-19383380,+
ENST00000442046	1038	1061	0.3308	0.0159015	chr1,39485726-39485749,+
ENST00000510411	1781	1809	0.29712	0.0159015	chr5,179614477-179614505,-
ENST00000611004	901	921	0.2294	0.0159015	KI270854.1,25665-25685,+
ENST00000265734	11112	11141	0.2661	0.0159015	chr7,92605392-92605421,-
ENST00000361311	540	570	0.2963	0.00257394	chr1,9755205-9755235,-
ENST00000257190	926	972	0.32364	0.000329294	chr18,32129570-32129616,+
ENST00000250894	1883	1917	0.34789	0.00257394	chr16,1762837-1762871,+
ENST00000418833	1827	1851	0.28011	0.0159015	chr1,1401657-1401681,+
ENST00000580219	639	690	0.3115	0.00257394	chr17,48121247-48121298,+
ENST00000563009	757	793	0.28245	0.00257394	chr15,74655968-74656004,-
ENST00000472584	556	587	0.30805	0.0159015	chr1,37689781-37689812,-
ENST00000558931	2491	2549	0.27605	0.00257394	chr14,24144192-24144230,24144010-24144029,-
ENST00000531283	425	480	0.3662	3.39e-05	chr11,82839274-82839329,-
ENST00000377431	1033	1064	0.34638	0.0159015	chr19,48333253-48333284,-
ENST00000496233	69	101	0.29425	0.0159015	chr6,31547708-31547740,+
ENST00000621229	2686	2720	0.2635	0.00257394	chr17,18241643-18241677,+
ENST00000532613	173	211	0.3075	0.0159015	chr11,119359567-119359605,-
ENST00000395314	497	532	0.3065	0.00257394	chr14,55612477-55612512,+
ENST00000619487	7678	7702	0.29355	0.0159015	KI270857.1,1323248-1323272,-
ENST00000532962	500	543	0.2935	0.000329294	chr11,43882713-43882731,43883085-43883109,+
ENST00000481410	842	863	0.2341	0.0159015	chr7,135166457-135166478,-
ENST00000450475	526	549	0.27665	0.0159015	chr17,42956402-42956425,-
ENST00000561419	2357	2376	0.28	0.0159015	chr14,24185273-24185292,-
ENST00000552565	1420	1449	0.32836	0.0159015	chr12,113299611-113299640,-
ENST00000428282	850	880	0.29105	0.00257394	chr2,241337714-241337744,+
ENST00000470316	670	721	0.36624	0.000329294	chr7,151355916-151355950,151356128-151356144,+
ENST00000361332	4482	4504	0.2671	0.0159015	chr11,57817365-57817387,+
ENST00000241052	1287	1315	0.33432	0.0159015	chr11,34464107-34464135,+
ENST00000361256	277	304	0.2814	0.0159015	chr9,128827137-128827164,-
ENST00000372396	3141	3161	0.23007	0.0159015	chr1,43704065-43704085,+
ENST00000554280	811	849	0.3142	0.00257394	chr14,103662179-103662194,103662702-103662724,+
ENST00000480318	1078	1110	0.34033	0.0159015	chr2,74556731-74556763,+
ENST00000467343	142	177	0.2687	0.0159015	chr9,129096063-129096098,-
ENST00000590757	154	189	0.36473	0.000329294	chr18,35497719-35497751,35468740-35468742,-
ENST00000600370	634	671	0.26415	0.0159015	chr19,45771585-45771622,-
ENST00000454754	1163	1186	0.29785	0.0159015	chr22,24055114-24055137,+
ENST00000292478	928	953	0.25245	0.0159015	chr7,99429699-99429724,-
ENST00000317147	2100	2133	0.3156	0.000329294	chr16,58575034-58575067,-
ENST00000383377	2902	2921	0.23605	0.0159015	GL000251.2,2378740-2378759,+
ENST00000476049	1686	1724	0.29255	0.00257394	chr17,40636026-40636064,-
ENST00000491743	203	234	0.2696	0.0159015	chr2,101869642-101869673,+
ENST00000453371	580	651	0.2953	0.000329294	chr2,236123924-236123995,+
ENST00000318266	2586	2624	0.3514	0.000329294	chr20,3037272-3037289,3038059-3038079,+
ENST00000565465	74	113	0.48677	0.000329294	chr15,66497647-66497686,-
ENST00000378116	766	790	0.252	0.0159015	chr10,15221032-15221056,-
ENST00000497193	566	601	0.38291	0.00257394	GL000255.2,4463524-4463559,-
ENST00000356970	944	1039	0.3585	0.000329294	chr1,108940045-108940103,108939746-108939782,-
ENST00000469566	102	125	0.26891	0.0159015	chr1,86914315-86914323,86903434-86903448,-
ENST00000373469	698	717	0.2283	0.0159015	chr20,37842403-37842419,37859899-37859901,+
ENST00000431180	7165	7203	0.3108	0.00257394	chr3,47016781-47016819,-
ENST00000328459	536	568	0.3122	0.00257394	chr14,90780738-90780769,90744922-90744922,-
ENST00000467560	217	246	0.26965	0.0159015	chr17,18018583-18018612,-
ENST00000413374	610	634	0.32173	0.0159015	chr3,48674457-48674481,-
ENST00000551098	359	382	0.2564	0.0159015	chr12,48843940-48843956,48840100-48840106,-
ENST00000550104	3631	3669	0.3021	0.000329294	chr12,111457223-111457261,-
ENST00000602499	575	596	0.2391	0.0159015	chr2,180984048-180984069,+
ENST00000395136	1046	1076	0.26085	0.00257394	chr1,70244688-70244718,+
ENST00000333896	3287	3325	0.3431	0.00257394	chr2,54630988-54631026,+
ENST00000450902	506	541	0.40464	0.00257394	GL000250.2,2000643-2000678,-
ENST00000497323	641	679	0.38655	0.000329294	chr3,64018937-64018975,-
ENST00000310776	192	217	0.298	0.0159015	chr3,139346889-139346914,+
ENST00000374085	759	781	0.24465	0.0159015	chr20,35690541-35690563,-
ENST00000361705	3008	3041	0.3043	0.000329294	chr1,41027274-41027307,-
ENST00000504684	434	468	0.3426	0.00257394	chr17,48922864-48922898,+
ENST00000295956	2380	2420	0.35505	0.000329294	chr3,58109591-58109631,+
ENST00000527403	4288	4314	0.29255	0.0159015	chr11,68614736-68614762,+
ENST00000292539	352	374	0.23695	0.0159015	chr8,144496629-144496651,+
ENST00000509511	172	197	0.2739	0.0159015	chr5,177090470-177090495,+
ENST00000530961	148	222	0.37665	0.00257394	chr11,66593689-66593714,66599116-66599164,+
ENST00000445308	838	876	0.29525	0.0159015	chr2,241767845-241767883,+
ENST00000554941	638	666	0.28479	0.0159015	chr14,76809242-76809270,-
ENST00000476272	2110	2134	0.25825	0.0159015	chr1,26276609-26276633,+
ENST00000586666	771	808	0.27245	0.00257394	chr19,13762593-13762630,+
ENST00000518085	3306	3344	0.30365	0.00257394	chr5,179862560-179862598,-
ENST00000544005	1954	1976	0.2524	0.0159015	chr14,94051161-94051183,-
ENST00000372919	840	859	0.25225	0.0159015	chr10,73383588-73383607,-
ENST00000511247	315	394	0.3404	3.39e-05	chr4,523834-523913,+
ENST00000495836	158	188	0.33425	0.0159015	chr2,69643230-69643260,-
ENST00000269468	1624	1659	0.29045	0.0159015	chr18,50273788-50273823,-
ENST00000334512	4502	4523	0.318	0.0159015	chr10,79313475-79313496,+
ENST00000424596	397	417	0.24355	0.0159015	chr7,56033999-56034019,-
ENST00000470510	67	97	0.37292	0.00257394	chr1,245929870-245929871,245928005-245928033,-
ENST00000444676	1294	1317	0.23679	0.0159015	chr7,44676139-44676149,44681720-44681732,+
ENST00000439648	1015	1038	0.2772	0.0159015	GL000251.2,3337573-3337596,-
ENST00000399583	751	785	0.26321	0.00257394	chr7,4836544-4836578,-
ENST00000557018	111	149	0.32415	0.00257394	chr14,91509582-91509620,-
ENST00000541357	489	521	0.29613	0.00257394	chr14,73896532-73896534,73898071-73898100,+
ENST00000631846	818	848	0.3003	0.0159015	KI270857.1,70717-70747,+
ENST00000354919	1135	1165	0.33582	0.0159015	chr10,14902414-14902444,+
ENST00000423275	1452	1487	0.299	0.0159015	chr3,12590907-12590942,-
ENST00000356010	2843	2875	0.32845	0.0159015	chr16,1766307-1766339,+
ENST00000470487	1985	2021	0.32142	0.0159015	chr3,168029882-168029918,-
ENST00000584871	83	105	0.27762	0.00257394	chr17,82059037-82059059,-
ENST00000454694	615	635	0.23565	0.0159015	chr12,122978817-122978837,+
ENST00000407684	3262	3300	0.2757	0.00257394	chr2,26187768-26187806,+
ENST00000524679	646	670	0.25875	0.0159015	chr6,125262879-125262903,+
ENST00000588295	109	169	0.30042	0.0159015	chr17,45051553-45051553,45034940-45034999,-
ENST00000599787	406	430	0.2799	0.0159015	chr19,42375708-42375732,+
ENST00000403435	1357	1396	0.3213	0.000329294	chr22,29668393-29668432,+
ENST00000399423	444	463	0.29995	0.0159015	chr14,24242201-24242220,-
ENST00000523768	2302	2330	0.2601	0.0159015	chr5,72900053-72900081,+
ENST00000405975	5455	5481	0.2854	0.0159015	chr2,43232838-43232864,-
ENST00000378937	282	303	0.23365	0.0159015	chr10,12179094-12179115,-
ENST00000374847	386	414	0.27277	0.00257394	chr9,101476980-101477008,-
ENST00000354191	1487	1507	0.2369	0.0159015	chr19,19145757-19145777,-
ENST00000439510	1368	1406	0.3234	0.00257394	chr17,73285098-73285136,-
ENST00000539856	341	379	0.30375	0.0159015	chr11,94971014-94971052,-
ENST00000337018	2645	2666	0.30285	0.0159015	chr19,19004565-19004586,-
ENST00000526066	561	598	0.2717	0.0159015	chr11,66599492-66599529,+
ENST00000536340	3714	3741	0.2999	0.0159015	chr20,47210746-47210773,-
ENST00000621144	2686	2724	0.34845	0.00257394	KI270853.1,1748348-1748386,+
ENST00000636639	1822	1841	0.2359	0.0159015	chrX,40606315-40606334,+
ENST00000491687	475	511	0.31256	0.00257394	chr9,35088986-35089022,-
ENST00000441024	1926	1987	0.30715	0.00257394	chr16,58576465-58576526,-
ENST00000361297	1689	1714	0.24588	0.0159015	chr1,46022065-46022082,46022910-46022917,+
ENST00000359786	3502	3521	0.22955	0.0159015	chr17,1465722-1465741,-
ENST00000452106	621	654	0.30673	0.0159015	chr22,41217184-41217202,41219419-41219433,+
ENST00000402834	1934	1984	0.27615	0.000329294	chr12,121240614-121240664,-
ENST00000585914	819	851	0.32145	0.00257394	chr19,1274336-1274368,+
ENST00000268182	5137	5173	0.31995	0.00257394	chr15,90500147-90500183,+
ENST00000558034	517	553	0.44409	0.000329294	chr3,53287405-53287441,-
ENST00000616939	1042	1082	0.34325	0.00257394	chr2,27647883-27647923,+
ENST00000366663	2320	2389	0.355	0.000329294	chr1,230838588-230838657,-
ENST00000611351	2118	2156	0.32455	0.00257394	chr10,79315675-79315713,+
ENST00000551016	314	376	0.31043	0.00257394	chr12,50005310-50005372,-
ENST00000455875	20	48	0.29325	0.0159015	chr2,152718938-152718966,+
ENST00000513192	1806	1881	0.34656	0.000329294	chr4,533919-533981,539153-539165,+
ENST00000371132	3827	3865	0.36285	0.00257394	chr20,58678801-58678839,+
ENST00000588927	169	219	0.32	0.00257394	chr18,12009901-12009951,+
ENST00000301324	474	512	0.30115	0.000329294	chr17,741302-741340,+
ENST00000395681	1245	1266	0.25355	0.0159015	chr22,50526261-50526282,-
ENST00000361556	2280	2299	0.22925	0.0159015	chr1,51788028-51788047,+
ENST00000357760	1834	1868	0.25335	0.0159015	chr1,1704042-1704076,-
ENST00000475960	2	45	0.37985	3.39e-05	chr1,235160918-235160961,-
ENST00000620879	405	427	0.26045	0.0159015	chr7,74689217-74689227,74690973-74690984,+
ENST00000567671	393	421	0.27895	0.0159015	chr15,65877885-65877913,+
ENST00000637013	637	675	0.364	3.39e-05	chr8,18075544-18075582,-
ENST00000580391	1694	1717	0.2476	0.0159015	chr17,47981471-47981494,+
ENST00000300850	3448	3480	0.2859	0.000329294	chr16,31079483-31079515,+
ENST00000370803	1910	1945	0.45945	0.000329294	chrX,134426211-134426246,+
ENST00000523706	3984	4036	0.34405	0.000329294	chr6,157672775-157672827,+
ENST00000628120	425	449	0.32006	0.0159015	KN196481.1,77092-77113,76936-76938,-
ENST00000475065	876	937	0.34773	2.86e-06	chr7,103322543-103322604,-
ENST00000457259	384	415	0.31314	0.0159015	chr20,35306734-35306765,-
ENST00000506938	281	310	0.28079	0.00257394	chr5,141974861-141974890,+
ENST00000438313	934	963	0.31691	0.00257394	chr4,108078220-108078241,108070763-108070770,-
ENST00000580027	1099	1137	0.28815	0.00257394	chr17,75563378-75563416,+
ENST00000437733	289	323	0.24755	0.0159015	chr2,3465635-3465669,+
ENST00000602398	4254	4277	0.28505	0.0159015	chr12,123295941-123295964,-
ENST00000367988	2056	2094	0.34281	0.00257394	chr1,161229955-161229993,+
ENST00000481110	1127	1152	0.2556	0.00257394	chr4,1801961-1801986,+
ENST00000579546	167	200	0.27885	0.0159015	chr17,7223873-7223875,7223968-7223998,+
ENST00000545046	1190	1220	0.37091	0.0159015	chr12,132841318-132841348,-
ENST00000399654	475	510	0.32894	0.00257394	chr7,2229984-2229988,2225520-2225550,-
ENST00000410080	1767	1805	0.3221	0.00257394	chr2,152672566-152672604,-
ENST00000631326	2725	2753	0.27455	0.00257394	chr7,44707267-44707295,+
ENST00000473563	162	192	0.28715	0.0159015	chr10,119515616-119515646,-
ENST00000522411	917	939	0.27985	0.0159015	chr21,46215255-46215277,-
ENST00000393207	1004	1063	0.38773	0.00257394	chr16,88018579-88018638,+
ENST00000382891	2794	2820	0.24445	0.00257394	chr4,1955829-1955849,1955983-1955988,+
ENST00000271375	8115	8163	0.34105	3.39e-05	chr1,168250100-168250148,+
ENST00000409643	2192	2221	0.31875	0.0159015	chr2,231146301-231146330,+
ENST00000585653	484	520	0.25565	0.0159015	chr16,4799730-4799766,-
ENST00000592120	1257	1280	0.2629	0.0159015	chr16,4847921-4847944,+
ENST00000576761	438	458	0.2432	0.0159015	chr17,1541566-1541585,1538952-1538952,-
ENST00000632167	2614	2635	0.25165	0.0159015	KI270855.1,60698-60719,-
ENST00000326575	139	158	0.2387	0.0159015	chr18,63367047-63367066,-
ENST00000421807	907	932	0.33371	0.0159015	chr17,1509189-1509214,-
ENST00000510156	94	153	0.40154	0.000329294	chr5,96702895-96702915,96722639-96722677,+
ENST00000476546	1396	1420	0.2529	0.0159015	chr7,132784947-132784971,-
ENST00000246229	622	651	0.29794	0.0159015	chr20,32197557-32197586,-
ENST00000298260	1610	1631	0.27045	0.0159015	chr13,21154767-21154788,-
ENST00000404875	62	90	0.33475	0.0159015	chr9,131502963-131502991,+
ENST00000360416	2277	2319	0.27079	0.000329294	chr17,8521092-8521105,8520971-8520999,-
ENST00000415009	1079	1103	0.2484	0.0159015	chr7,5501244-5501268,-
ENST00000463787	447	480	0.36425	0.00257394	chrX,54811049-54811082,+
ENST00000531306	1364	1390	0.29655	0.0159015	chr11,112062459-112062485,+
ENST00000583565	464	494	0.3225	0.00257394	chr10,46015143-46015173,-
ENST00000369068	2673	2726	0.45482	0.000329294	chr1,150471617-150471670,+
ENST00000566423	444	463	0.2925	0.0159015	chr15,52551944-52551963,-
ENST00000529230	4750	4783	0.31425	0.000329294	chr11,46755021-46755054,-
ENST00000368608	271	291	0.2418	0.0159015	chr6,116279613-116279633,-
ENST00000266546	2138	2195	0.28957	0.00257394	chr12,7143016-7143026,7143163-7143209,+
ENST00000392439	1068	1123	0.29955	0.00257394	chr12,122959691-122959746,-
ENST00000446488	2598	2618	0.24665	0.0159015	chr11,129873781-129873801,-
ENST00000540128	265	303	0.26485	0.00257394	chr17,75896609-75896647,-
ENST00000323666	752	777	0.2652	0.0159015	chr12,95494150-95494175,+
ENST00000525230	519	568	0.2712	0.00257394	chr11,47242747-47242796,-
ENST00000278980	1137	1159	0.24935	0.0159015	chr20,32703432-32703454,-
ENST00000378679	1028	1060	0.33664	0.0159015	chr5,132825886-132825918,-
ENST00000458143	950	985	0.27375	0.0159015	chr7,149477564-149477597,149477046-149477047,-
ENST00000369561	3563	3595	0.27385	0.0159015	chr1,113973357-113973389,+
ENST00000295956	2242	2279	0.38094	0.00257394	chr3,58109200-58109237,+
ENST00000543726	760	779	0.32115	0.0159015	chr12,53214446-53214453,53214224-53214235,-
ENST00000539417	856	880	0.41033	0.00257394	chr17,5422802-5422826,+
ENST00000359697	1087	1109	0.27275	0.0159015	chr7,76000897-76000919,-
ENST00000459856	29	54	0.2408	0.0159015	chr3,45011261-45011286,+
ENST00000507881	466	501	0.39015	0.0159015	chr5,177455076-177455111,+
ENST00000399804	2178	2210	0.288	0.00257394	chr21,31690855-31690887,-
ENST00000591680	4168	4200	0.37892	0.00257394	chr17,44397908-44397940,-
ENST00000588379	188	219	0.27645	0.0159015	chr19,12847290-12847321,+
ENST00000448789	826	865	0.299	0.000329294	chr12,55992382-55992421,+
ENST00000324684	772	791	0.26585	0.0159015	chr17,76312990-76313009,-
ENST00000619054	802	840	0.2825	0.0159015	chr6,70852608-70852646,+
ENST00000588032	333	363	0.41709	0.0159015	chr19,16101348-16101378,+
ENST00000527024	381	427	0.43205	2.86e-06	chr11,972070-972116,+
ENST00000325301	3209	3246	0.33445	0.00257394	chr22,39515716-39515753,+
ENST00000474787	2713	2751	0.31465	0.0159015	chr9,137082839-137082877,+
ENST00000285605	2632	2659	0.2549	0.0159015	chr10,97717563-97717590,+
ENST00000437808	396	418	0.292	0.0159015	chr22,31621722-31621744,-
ENST00000470395	280	305	0.24375	0.0159015	chr1,54032194-54032219,-
ENST00000426514	230	253	0.27825	0.0159015	chr19,48628015-48628038,+
ENST00000522941	650	682	0.29976	0.0159015	chr8,129852199-129852231,-
ENST00000526938	2447	2505	0.31835	0.00257394	chr11,57808422-57808480,+
ENST00000613750	315	337	0.25805	0.0159015	chr9,137212510-137212532,+
ENST00000397032	871	898	0.32067	0.0159015	chr19,33401721-33401725,33391457-33391479,-
ENST00000627934	4250	4274	0.29691	0.0159015	chr7,72947073-72947097,+
ENST00000476510	2103	2131	0.25055	0.0159015	chr6,43621175-43621203,-
ENST00000637088	1366	1396	0.34245	0.0159015	chr3,49424521-49424551,-
ENST00000422602	3314	3351	0.31845	0.00257394	chr16,67545502-67545534,67545664-67545668,+
ENST00000480538	347	369	0.2654	0.0159015	chr7,75988421-75988436,75988335-75988341,-
ENST00000359920	3247	3277	0.2734	0.0159015	chr19,7468902-7468932,+
ENST00000389574	1045	1083	0.2493	0.0159015	chr7,853517-853555,+
ENST00000349505	1521	1559	0.2713	0.00257394	chr22,50246329-50246367,-
ENST00000545606	953	994	0.41474	3.39e-05	chr12,67297431-67297472,+
ENST00000566732	1085	1107	0.27665	0.0159015	chr16,84181806-84181828,-
ENST00000356200	1890	1924	0.25335	0.0159015	chr1,1704042-1704076,-
ENST00000479701	2074	2116	0.36705	3.39e-05	chr22,50278150-50278192,-
ENST00000262213	1136	1172	0.28675	0.000329294	chr8,70583213-70583249,-
ENST00000254846	4596	4626	0.26665	0.0159015	chr17,7851992-7852022,+
ENST00000442597	573	599	0.33091	0.0159015	chr3,48294677-48294703,-
ENST00000549307	399	432	0.32346	0.0159015	chr12,57696012-57696045,+
ENST00000445648	58	101	0.39071	0.000329294	chr1,1358456-1358486,1356692-1356704,-
ENST00000415472	977	1005	0.2647	0.0159015	chr7,128324559-128324575,128323580-128323591,-
ENST00000399959	1615	1652	0.2764	0.00257394	chrX,41343817-41343822,41344030-41344061,+
[truncated: 82,334 more rows]

## Sheet: K562_HEK293
transcript_id	start_coordinate	stop_coordinate	average_L1_distance	significance_score	genomic_coordinate
[truncated: 98,220 more rows]

[truncated: 11 more sheets: K562_H9, HepG2_Hela, HepG2_HEK293T, HepG2_HEK293, HepG2_H9, Hela_HEK293T, Hela_HEK293, Hela_H9, HEK293T_H9, HEK293_HEK293T, HEK293_H9]
