# Supplementary material for: Predicting dynamic cellular protein–RNA interactions by deep learning using in vivo RNA structures
Source: Cell Res. 2021 Feb 23;31(5):495–516. doi: 10.1038/s41422-021-00476-y (PMC7900654; doi:10.1038/s41422-021-00476-y)
Supplement: Supplementary file 10 — Table S3 [file 41422_2021_476_MOESM10_ESM.xlsx]

## Sheet: AUC_method
model	prismnet	RCK	Graphprot	deepbind
AARS_K562	0.76444	NA	0.68803	NA
AATF_K562	0.84377	0.764685	0.752543	NA
ABCF1_K562	0.81708	NA	0.673649	NA
AGGF1_HepG2	0.82956	0.807939	0.796302	NA
AGGF1_K562	0.80448	NA	0.739375	NA
AKAP1_HepG2	0.85915	NA	0.788544	NA
AKAP1_K562	0.87188	NA	0.798651	NA
AKAP8L_K562	0.80958	0.759657	0.724191	NA
ALKBH5_HEK293	0.79274	0.721892	NA	NA
APOBEC3C_K562	0.91161	0.776736	0.734524	NA
AQR_HepG2	0.82296	NA	0.725277	NA
AQR_K562	0.77762	NA	0.628127	NA
ATXN2_HEK293T	0.81856	0.734191	0.761149	0.75714
AUH_HepG2	0.83488	0.779481	0.620318	0.66914
AUH_K562	0.89106	NA	0.631571	0.68994
BCCIP_HepG2	0.84002	0.789468	0.689192	0.70561
BCLAF1_HepG2	0.88985	0.842893	0.853515	NA
BUD13_HepG2	0.7889	NA	0.722773	NA
BUD13_K562	0.78747	NA	0.684954	NA
C17ORF85_HEK293	0.75337	0.672592	0.606831	0.58914
CAPRIN1_HEK293	0.78504	0.716199	0.757095	0.76294
CDC40_HepG2	0.74683	0.69139	0.653817	NA
CPEB4_K562	0.80386	0.776313	0.765788	NA
CPSF1_HEK293	0.78384	0.725932	0.786045	0.76963
CPSF2_HEK293	0.90341	0.852583	NA	NA
CPSF3_HEK293	0.75291	0.693387	0.743959	0.74172
CPSF4_HEK293	0.81271	0.717604	0.777845	0.77384
CPSF6_HEK293	0.84821	0.771437	0.737134	0.77313
CPSF6_K562	0.90803	0.853472	0.84483	0.74696
CPSF7_HEK293	0.92199	0.85958	0.847638	0.85566
CSTF2_HEK293	0.91949	NA	0.921804	0.92528
CSTF2_Hela	0.94315	NA	0.899015	0.8907
CSTF2T_HEK293	0.8513	0.78679	0.857762	0.85997
CSTF2T_HepG2	0.87499	0.823848	0.82927	0.76951
CSTF2T_K562	0.86956	0.795532	0.78539	0.74312
DDX21_K562	0.80702	0.734673	0.72362	NA
DDX24_K562	0.78437	NA	0.698709	NA
DDX3X_HepG2	0.89208	0.897842	0.822814	NA
DDX3X_K562	0.89705	0.908176	0.8355	0.74759
DDX42_K562	0.87819	0.750492	0.702703	0.66697
DDX51_K562	0.82878	NA	0.756715	NA
DDX52_HepG2	0.81449	NA	0.713553	NA
DDX52_K562	0.82704	NA	0.762614	NA
DDX55_HepG2	0.88724	NA	0.740264	NA
DDX55_K562	0.88318	NA	0.653602	NA
DDX59_HepG2	0.7941	NA	0.70485	NA
DDX6_HepG2	0.80044	0.706383	0.680395	NA
DDX6_K562	0.90132	0.77836	0.728202	NA
DGCR8_HEK293T	0.84591	NA	0.666438	0.67265
DGCR8_HepG2	0.76964	0.701951	0.67644	NA
DGCR8_K562	0.89473	NA	0.673015	0.68001
DHX30_HepG2	0.76466	NA	0.66201	NA
DHX30_K562	0.8686	NA	0.779147	NA
DKC1_HepG2	0.74774	0.710026	0.632663	NA
DROSHA_HepG2	0.73785	NA	0.658745	NA
DROSHA_K562	0.87508	0.823222	0.778814	NA
EFTUD2_HepG2	0.7567	0.705693	0.65026	NA
EFTUD2_K562	0.7403	0.705416	0.649269	NA
EIF3D_HepG2	0.76145	0.780244	0.675404	NA
EIF3G_K562	0.91018	0.848151	0.782037	NA
EIF3H_HepG2	0.75583	0.709512	0.675817	NA
EIF4A3_Hela	0.87483	NA	NA	NA
EIF4G2_K562	0.90799	0.800309	0.773906	0.69972
ELAVL1_HEK293	0.80772	0.774895	0.892225	0.77989
ELAVL1_Hela	0.95101	0.918964	NA	NA
EWSR1_HEK293	0.92344	0.864293	0.856958	0.8597
EXOSC5_HepG2	0.77639	0.736761	0.706412	NA
FAM120A_HepG2	0.8432	0.806102	0.777334	0.75146
FAM120A_K562	0.908	0.873091	0.852029	0.7962
FASTKD2_HepG2	0.7794	0.732314	0.719143	NA
FASTKD2_K562	0.87586	0.824046	0.817543	NA
FBL_HEK293	0.83249	0.753425	NA	NA
FIP1L1_HEK293	0.74389	0.706758	0.73118	0.75235
FKBP4_HepG2	0.83134	NA	0.755194	0.6783
FMR1_HEK293	0.76419	0.6411	0.702324	0.70337
FMR1_K562	0.87481	0.7439	0.703155	0.65368
FTO_HepG2	0.83242	0.786616	0.745724	NA
FTO_K562	0.8666	0.823933	0.794793	NA
FUS_HEK293	0.9411	0.854099	NA	NA
FUS_HEK293T	0.79439	NA	0.832673	0.82487
FUS_K562	0.82446	NA	0.740878	NA
FXR1_HEK293	0.92828	0.891956	NA	NA
FXR1_K562	0.83398	0.683732	0.716404	0.72792
FXR2_HEK293	0.84601	0.696086	0.676482	0.68365
FXR2_HepG2	0.79581	0.745653	0.736055	NA
FXR2_K562	0.85671	0.714392	0.671724	0.64472
G3BP1_HepG2	0.8188	0.789074	0.747556	NA
GEMIN5_K562	0.89573	0.829033	0.771287	NA
GNL3_K562	0.9202	NA	0.778068	0.76333
GPKOW_K562	0.86258	0.810089	0.817329	NA
GRWD1_HepG2	0.84379	NA	0.799663	NA
GRWD1_K562	0.90315	0.864176	0.847861	NA
GTF2F1_HepG2	0.83738	0.778077	0.663234	0.71496
GTF2F1_K562	0.90807	0.822057	0.812006	0.7089
HLTF_HepG2	0.72016	NA	0.684081	NA
HLTF_K562	0.92638	NA	0.894268	NA
HNRNPA1_HEK293T	0.85726	NA	NA	NA
HNRNPA1_HepG2	0.89545	0.851993	0.783192	0.75228
HNRNPA1_K562	0.90809	NA	0.793066	0.76614
HNRNPC_Hela	0.93508	0.908139	0.88052	0.88208
HNRNPC_HepG2	0.90082	NA	NA	NA
HNRNPD_HEK293	0.95185	NA	NA	NA
HNRNPF_HEK293T	0.88536	0.865471	NA	NA
HNRNPK_HepG2	0.91431	0.865995	0.819997	0.8569
HNRNPK_K562	0.91858	NA	0.893272	0.80579
HNRNPM_HepG2	0.84506	NA	NA	NA
HNRNPM_K562	0.91893	0.880239	0.885647	0.69461
HNRNPU_Hela	0.90553	0.843814	NA	NA
HNRNPU_HepG2	0.84549	0.768343	0.721843	0.71541
HNRNPU_K562	0.89365	0.808599	0.772901	0.75958
HNRNPUL1_HepG2	0.86967	0.779942	0.689856	0.75152
HNRNPUL1_K562	0.89587	0.786275	0.729063	0.74658
IGF2BP1_HEK293	0.88004	NA	0.854791	0.82793
IGF2BP1_HepG2	0.85785	0.791741	0.762807	0.71017
IGF2BP1_K562	0.92529	0.862747	0.877359	0.79105
IGF2BP2_HEK293	0.93241	NA	0.891003	0.87091
IGF2BP2_K562	0.90355	0.776064	0.74947	0.67362
IGF2BP3_HEK293	0.90674	NA	0.877075	0.87232
IGF2BP3_HepG2	0.8218	0.738001	0.730377	0.70795
ILF3_K562	0.9118	0.807189	0.761116	0.76033
KHDRBS1_K562	0.95988	0.894491	0.83639	0.84259
KHSRP_K562	0.88777	NA	0.756643	0.74486
LARP4_HepG2	0.90902	0.762856	0.704917	NA
LARP4_K562	0.87238	NA	0.73	NA
LARP7_HepG2	0.76293	NA	0.660579	0.67103
LARP7_K562	0.90685	0.82514	0.799708	0.71881
LIN28A_H9	0.90996	NA	NA	NA
LIN28A_HEK293	0.81755	NA	0.711176	0.71282
LIN28B_HEK293	0.79778	0.677321	0.792331	0.78818
LIN28B_HepG2	0.88099	0.736957	0.780707	0.77239
LIN28B_K562	0.89964	0.824855	0.809782	0.73401
LSM11_HepG2	0.75955	0.719673	0.682824	NA
LSM11_K562	0.87966	0.739171	0.68041	0.70577
METAP2_K562	0.89775	0.728317	0.648311	NA
METTL14_Hela	0.87325	NA	NA	NA
METTL3_Hela	0.89011	NA	NA	NA
MOV10_HEK293	0.90742	0.875138	0.907844	0.91062
MTPAP_K562	0.79784	NA	0.706157	NA
NCBP2_HepG2	0.92219	0.914152	0.856684	NA
NCBP2_K562	0.90082	0.853839	0.801646	NA
NIP7_HepG2	0.76475	0.684079	0.61745	NA
NIPBL_K562	0.82137	NA	0.731896	NA
NKRF_HepG2	0.83786	NA	0.768116	NA
NOL12_HepG2	0.76126	0.720572	0.645266	NA
NOLC1_HepG2	0.74906	NA	0.644158	NA
NOLC1_K562	0.86811	NA	0.768314	NA
NONO_K562	0.88334	0.825535	0.825342	0.67557
NOP56_HEK293	0.856	NA	NA	NA
NOP58_HEK293	0.95	NA	NA	NA
NPM1_K562	0.92157	0.81007	0.752889	0.75151
NUDT21_HEK293	0.70753	0.66705	0.705721	0.73421
PABPC4_K562	0.92728	0.796204	0.708877	NA
PABPN1_HepG2	0.76209	0.688063	0.603618	NA
PCBP1_HepG2	0.8554	0.75419	0.73283	NA
PCBP1_K562	0.93229	0.855553	0.840926	NA
PCBP2_HepG2	0.94016	0.903429	0.887973	0.87034
PHF6_K562	0.84007	0.775592	0.749251	NA
PPIG_HepG2	0.86443	0.801988	0.764126	NA
PRPF4_HepG2	0.80104	0.712368	0.694993	NA
PRPF8_HepG2	0.77871	NA	0.713096	0.70442
PRPF8_K562	0.80696	0.672861	0.62603	0.62333
PTBP1_HEK293T	0.91661	NA	0.864153	0.84579
PTBP1_HepG2	0.7845	0.718061	0.684799	NA
PTBP1_K562	0.89589	0.751698	0.731798	0.75159
PTBP1PTBP2_Hela	0.87394	NA	NA	NA
PUM1_K562	0.86872	NA	0.763195	NA
PUM2_HEK293	0.98365	0.970603	NA	NA
PUM2_K562	0.93598	NA	0.835077	NA
PUS1_K562	0.7761	NA	0.693655	NA
QKI_HEK293	0.82437	0.825752	NA	NA
RBFOX2_HepG2	0.83967	NA	0.689716	0.69161
RBFOX2_K562	0.76257	0.727543	0.694119	NA
RBM15_HepG2	0.75501	NA	0.646837	NA
RBM15_K562	0.79176	0.707017	0.659323	NA
RBM22_HepG2	0.74853	0.687101	0.661456	NA
RBM22_K562	0.88608	NA	0.704075	0.70248
RBM27_K562	0.91089	NA	0.709092	0.70907
RBPMS_HEK293	0.96711	NA	NA	NA
RPS11_K562	0.82051	NA	0.632647	NA
RPS3_HepG2	0.80641	0.747954	0.660229	NA
RPS3_K562	0.89319	0.760484	0.685906	NA
RTCB_HEK293	0.73911	0.673742	0.71704	0.72671
SAFB2_K562	0.90878	0.864363	0.811789	0.7408
SBDS_K562	0.90532	0.785577	0.729443	0.67978
SDAD1_HepG2	0.7536	NA	0.65945	NA
SDAD1_K562	0.8673	0.776112	0.755571	NA
SERBP1_K562	0.88034	0.781101	0.748994	NA
SF3A3_HepG2	0.77112	0.680088	0.635803	0.68632
SF3B1_K562	0.71095	0.671059	0.628248	NA
SF3B4_HepG2	0.7871	0.709234	0.661242	0.61585
SF3B4_K562	0.77062	0.704265	0.649658	NA
SLBP_K562	0.86029	NA	0.680235	0.63272
SLTM_HepG2	0.81721	NA	0.744628	0.65554
SLTM_K562	0.88733	0.748098	0.763986	0.66099
SMNDC1_HepG2	0.75577	0.749423	0.653993	0.70164
SMNDC1_K562	0.83538	0.691607	0.658371	0.67493
SND1_HepG2	0.77514	0.693732	0.66683	0.71767
SND1_K562	0.88478	0.807314	0.738242	0.74347
SRRM4_HEK293T	0.85273	NA	0.677467	0.6788
SRSF1_HepG2	0.88622	0.858295	0.828832	0.77915
SRSF1_K562	0.87975	0.841737	0.795528	0.74089
SRSF7_HepG2	0.81493	0.79384	0.703653	0.72118
SRSF7_K562	0.87694	0.850994	0.808829	NA
SRSF9_HepG2	0.85853	0.80805	0.794	0.72124
SUB1_HepG2	0.89186	NA	0.791703	NA
SUPV3L1_HepG2	0.70894	NA	0.60355	NA
SUPV3L1_K562	0.7813	0.748459	0.720055	NA
TAF15_HEK293	0.96996	0.916656	NA	NA
TAF15_HepG2	0.89297	0.848143	0.770638	0.77455
TAF15_K562	0.92411	NA	0.815719	0.78797
TARDBP_HEK293T	0.83049	0.794869	0.848231	0.82539
TARDBP_K562	0.92685	NA	0.804063	0.78805
TBRG4_HepG2	0.67892	NA	0.618308	NA
TBRG4_K562	0.77179	NA	0.687834	NA
TIA1_Hela	0.96905	NA	0.935402	0.93142
TIA1_HepG2	0.94575	0.904073	0.862405	0.86104
TIA1_K562	0.89887	NA	0.869927	NA
TIAL1_Hela	0.93338	NA	0.8744	0.87348
TNRC6A_HEK293	0.846	NA	NA	NA
TNRC6A_K562	0.87352	NA	0.686154	0.6785
TRA2A_HepG2	0.89574	0.88421	0.854869	0.74266
TRA2A_K562	0.90475	0.851693	0.843835	0.74583
TROVE2_K562	0.91607	NA	0.718681	0.72404
U2AF1_HepG2	0.81882	0.760082	0.64038	0.67848
U2AF1_K562	0.83141	NA	0.676272	0.65155
U2AF2_Hela	0.86987	NA	NA	NA
U2AF2_HepG2	0.81225	0.792854	0.688213	0.73792
U2AF2_K562	0.83705	0.787859	0.727628	0.66922
UCHL5_HepG2	0.79245	0.728436	0.71384	NA
UCHL5_K562	0.89198	NA	0.843615	NA
UPF1_Hela	0.9653	NA	NA	NA
UPF1_HepG2	0.89059	0.827703	0.821291	NA
UPF1_K562	0.90811	0.849935	0.852257	NA
UTP18_HepG2	0.72254	NA	0.609405	NA
UTP18_K562	0.80601	0.723526	0.674127	NA
UTP3_K562	0.77509	0.701907	0.677844	NA
WDR3_K562	0.71861	0.664851	0.640706	NA
WDR33_HEK293	0.9206	0.888611	0.899597	0.92151
WDR43_HepG2	0.74246	NA	0.625033	NA
WDR43_K562	0.81412	NA	0.748155	NA
WRN_K562	0.84735	NA	0.718803	NA
WTAP_Hela	0.90072	NA	NA	NA
XRCC6_K562	0.8143	0.749111	0.724755	NA
XRN2_HepG2	0.7918	0.749225	0.738191	NA
XRN2_K562	0.86974	0.729176	0.674709	0.65805
YBX3_HepG2	0.80954	0.726033	0.703819	NA
YBX3_K562	0.91799	0.79723	0.739197	NA
YTHDF2_Hela	0.79938	0.715807	0.741958	0.67394
YWHAG_K562	0.88368	NA	0.696607	0.68611
ZC3H11A_HepG2	0.84445	0.803594	0.765199	NA
ZC3H11A_K562	0.84292	NA	0.762542	NA
ZC3H7B_HEK293	0.93432	0.901224	0.92894	0.93254
ZNF622_K562	0.87731	NA	0.824401	NA
ZNF800_HepG2	0.82036	NA	0.741605	NA
ZNF800_K562	0.91446	NA	0.839543	NA
ZRANB2_K562	0.83926	0.80155	0.755787	NA

## Sheet: AUPRC_method
model	prismnet	RCK	Graphprot	deepbind
AARS_K562	0.6587	NA	0.543935	NA
AATF_K562	0.74302	0.62965	0.60007	NA
ABCF1_K562	0.73036	NA	0.527784	NA
AGGF1_HepG2	0.73581	0.69471	0.650418	NA
AGGF1_K562	0.72006	NA	0.630304	NA
AKAP1_HepG2	0.77011	NA	0.64598	NA
AKAP1_K562	0.77857	NA	0.670562	NA
AKAP8L_K562	0.72239	0.636278	0.60874	NA
ALKBH5_HEK293	0.69287	0.553718	NA	NA
APOBEC3C_K562	0.84871	0.654627	0.583473	NA
AQR_HepG2	0.73133	NA	0.608957	NA
AQR_K562	0.6624	NA	0.441534	NA
ATXN2_HEK293T	0.72977	0.586884	0.629995	0.60299
AUH_HepG2	0.74004	0.654993	0.418838	0.46149
AUH_K562	0.82235	NA	0.484356	0.54607
BCCIP_HepG2	0.74395	0.65027	0.555738	0.52275
BCLAF1_HepG2	0.81999	0.740321	0.758523	NA
BUD13_HepG2	0.65491	NA	0.55858	NA
BUD13_K562	0.6959	NA	0.527179	NA
C17ORF85_HEK293	0.63201	0.51902	0.412581	0.39628
CAPRIN1_HEK293	0.6815	0.55491	0.630085	0.63524
CDC40_HepG2	0.6341	0.541587	0.482372	NA
CPEB4_K562	0.70644	0.66932	0.678137	NA
CPSF1_HEK293	0.677	0.564892	0.639376	0.61612
CPSF2_HEK293	0.8724	0.777132	NA	NA
CPSF3_HEK293	0.63623	0.540647	0.598032	0.59502
CPSF4_HEK293	0.72468	0.539448	0.638822	0.6235
CPSF6_HEK293	0.75372	0.633284	0.595293	0.62369
CPSF6_K562	0.84762	0.760646	0.759062	0.58776
CPSF7_HEK293	0.85589	0.741388	0.748734	0.74946
CSTF2_HEK293	0.85876	NA	0.853879	0.85202
CSTF2_Hela	0.89631	NA	0.813177	0.80234
CSTF2T_HEK293	0.74951	0.676285	0.758298	0.75093
CSTF2T_HepG2	0.79646	0.686734	0.671154	0.62983
CSTF2T_K562	0.78647	0.654994	0.637885	0.5993
DDX21_K562	0.69337	0.58856	0.576741	NA
DDX24_K562	0.67041	NA	0.538974	NA
DDX3X_HepG2	0.84457	0.852389	0.752994	NA
DDX3X_K562	0.822	0.846314	0.739026	0.60785
DDX42_K562	0.80598	0.62213	0.562677	0.50665
DDX51_K562	0.7381	NA	0.639821	NA
DDX52_HepG2	0.70856	NA	0.562422	NA
DDX52_K562	0.72147	NA	0.624172	NA
DDX55_HepG2	0.81418	NA	0.594209	NA
DDX55_K562	0.80639	NA	0.515695	NA
DDX59_HepG2	0.70763	NA	0.59414	NA
DDX6_HepG2	0.7112	0.546102	0.522479	NA
DDX6_K562	0.83028	0.655042	0.618866	NA
DGCR8_HEK293T	0.75699	NA	0.446969	0.44322
DGCR8_HepG2	0.60961	0.474085	0.478585	NA
DGCR8_K562	0.82582	NA	0.502895	0.51095
DHX30_HepG2	0.64176	NA	0.486137	NA
DHX30_K562	0.78458	NA	0.664991	NA
DKC1_HepG2	0.62137	0.565736	0.468338	NA
DROSHA_HepG2	0.6066	NA	0.500463	NA
DROSHA_K562	0.79518	0.705669	0.65754	NA
EFTUD2_HepG2	0.61506	0.547657	0.448509	NA
EFTUD2_K562	0.61089	0.568198	0.482915	NA
EIF3D_HepG2	0.63695	0.673097	0.530878	NA
EIF3G_K562	0.84786	0.762555	0.638318	NA
EIF3H_HepG2	0.62973	0.533602	0.503107	NA
EIF4A3_Hela	0.78361	NA	NA	NA
EIF4G2_K562	0.83798	0.70572	0.671395	0.56715
ELAVL1_HEK293	0.70158	0.634133	0.830959	0.63825
ELAVL1_Hela	0.93647	0.871384	NA	NA
EWSR1_HEK293	0.87927	0.784404	0.76122	0.75343
EXOSC5_HepG2	0.65863	0.592245	0.547743	NA
FAM120A_HepG2	0.74608	0.677918	0.645969	0.59868
FAM120A_K562	0.85017	0.762903	0.759994	0.61536
FASTKD2_HepG2	0.65966	0.57994	0.564548	NA
FASTKD2_K562	0.79923	0.738705	0.723909	NA
FBL_HEK293	0.73881	0.633108	NA	NA
FIP1L1_HEK293	0.62382	0.550237	0.581865	0.60472
FKBP4_HepG2	0.73316	NA	0.620256	0.47209
FMR1_HEK293	0.6258	0.471488	0.533927	0.51717
FMR1_K562	0.78788	0.599136	0.526329	0.45898
FTO_HepG2	0.73726	0.686591	0.636197	NA
FTO_K562	0.77357	0.713737	0.676625	NA
FUS_HEK293	0.91301	0.77884	NA	NA
FUS_HEK293T	0.68681	NA	0.703041	0.68581
FUS_K562	0.71923	NA	0.62511	NA
FXR1_HEK293	0.90531	0.802201	NA	NA
FXR1_K562	0.70057	0.509318	0.526924	0.54473
FXR2_HEK293	0.74876	0.522605	0.496967	0.49606
FXR2_HepG2	0.69679	0.608666	0.619676	NA
FXR2_K562	0.76177	0.555834	0.470762	0.43277
G3BP1_HepG2	0.71447	0.643921	0.561796	NA
GEMIN5_K562	0.8176	0.716501	0.642251	NA
GNL3_K562	0.85436	NA	0.638954	0.58219
GPKOW_K562	0.77091	0.698369	0.707597	NA
GRWD1_HepG2	0.75108	NA	0.723081	NA
GRWD1_K562	0.83935	0.772413	0.738836	NA
GTF2F1_HepG2	0.7359	0.650616	0.504013	0.53351
GTF2F1_K562	0.84671	0.701585	0.69297	0.54726
HLTF_HepG2	0.60692	NA	0.555874	NA
HLTF_K562	0.86982	NA	0.803425	NA
HNRNPA1_HEK293T	0.73958	NA	NA	NA
HNRNPA1_HepG2	0.82215	0.725487	0.644445	0.58118
HNRNPA1_K562	0.83561	NA	0.639712	0.59101
HNRNPC_Hela	0.89851	0.850034	0.820984	0.80386
HNRNPC_HepG2	0.85953	NA	NA	NA
HNRNPD_HEK293	0.93672	NA	NA	NA
HNRNPF_HEK293T	0.76272	0.773868	NA	NA
HNRNPK_HepG2	0.86547	0.788094	0.749428	0.77433
HNRNPK_K562	0.86311	NA	0.820722	0.68956
HNRNPM_HepG2	0.74041	NA	NA	NA
HNRNPM_K562	0.85568	0.761373	0.75968	0.53427
HNRNPU_Hela	0.77339	0.730136	NA	NA
HNRNPU_HepG2	0.74143	0.618835	0.554657	0.53147
HNRNPU_K562	0.81685	0.668275	0.614757	0.59819
HNRNPUL1_HepG2	0.78898	0.652336	0.531428	0.56634
HNRNPUL1_K562	0.82152	0.651436	0.584184	0.59518
IGF2BP1_HEK293	0.78967	NA	0.750163	0.69913
IGF2BP1_HepG2	0.77225	0.658523	0.60576	0.50672
IGF2BP1_K562	0.86364	0.740659	0.790333	0.61124
IGF2BP2_HEK293	0.87986	NA	0.809143	0.75654
IGF2BP2_K562	0.83305	0.654407	0.603779	0.49334
IGF2BP3_HEK293	0.84436	NA	0.786828	0.77375
IGF2BP3_HepG2	0.72966	0.607739	0.570281	0.50196
ILF3_K562	0.85441	0.699791	0.621515	0.61931
KHDRBS1_K562	0.92445	0.815033	0.721065	0.7264
KHSRP_K562	0.81414	NA	0.60506	0.58293
LARP4_HepG2	0.83119	0.607388	0.555796	NA
LARP4_K562	0.79637	NA	0.596716	NA
LARP7_HepG2	0.65106	NA	0.458391	0.46792
LARP7_K562	0.8289	0.704103	0.667575	0.56519
LIN28A_H9	0.82848	NA	NA	NA
LIN28A_HEK293	0.70786	NA	0.565476	0.55594
LIN28B_HEK293	0.68275	0.507707	0.702664	0.6907
LIN28B_HepG2	0.80174	0.578876	0.617934	0.57505
LIN28B_K562	0.82533	0.698023	0.675865	0.54914
LSM11_HepG2	0.65556	0.555284	0.515627	NA
LSM11_K562	0.80408	0.581446	0.496872	0.51107
METAP2_K562	0.82714	0.564953	0.460364	NA
METTL14_Hela	0.82033	NA	NA	NA
METTL3_Hela	0.82545	NA	NA	NA
MOV10_HEK293	0.82811	0.793544	0.835996	0.83578
MTPAP_K562	0.70621	NA	0.572875	NA
NCBP2_HepG2	0.86728	0.859509	0.766193	NA
NCBP2_K562	0.8372	0.77291	0.691897	NA
NIP7_HepG2	0.63922	0.532839	0.439949	NA
NIPBL_K562	0.71405	NA	0.583046	NA
NKRF_HepG2	0.73869	NA	0.663996	NA
NOL12_HepG2	0.63075	0.530536	0.472552	NA
NOLC1_HepG2	0.62825	NA	0.460579	NA
NOLC1_K562	0.79283	NA	0.627062	NA
NONO_K562	0.79774	0.675302	0.668	0.47179
NOP56_HEK293	0.82641	NA	NA	NA
NOP58_HEK293	0.91544	NA	NA	NA
NPM1_K562	0.85899	0.687828	0.630655	0.57693
NUDT21_HEK293	0.5639	0.506511	0.565148	0.57256
PABPC4_K562	0.86265	0.658459	0.568677	NA
PABPN1_HepG2	0.64723	0.515291	0.446561	NA
PCBP1_HepG2	0.78739	0.639487	0.631952	NA
PCBP1_K562	0.8904	0.770359	0.766845	NA
PCBP2_HepG2	0.91094	0.85808	0.85145	0.79164
PHF6_K562	0.72447	0.620951	0.585896	NA
PPIG_HepG2	0.76609	0.675315	0.613095	NA
PRPF4_HepG2	0.70833	0.565159	0.551441	NA
PRPF8_HepG2	0.66699	NA	0.533262	0.49994
PRPF8_K562	0.72289	0.533389	0.410199	0.42272
PTBP1_HEK293T	0.87435	NA	0.771116	0.7346
PTBP1_HepG2	0.67426	0.579953	0.521431	NA
PTBP1_K562	0.82621	0.645046	0.600233	0.61897
PTBP1PTBP2_Hela	0.76999	NA	NA	NA
PUM1_K562	0.79732	NA	0.657564	NA
PUM2_HEK293	0.9774	0.952599	NA	NA
PUM2_K562	0.91247	NA	0.758501	NA
PUS1_K562	0.64995	NA	0.533318	NA
QKI_HEK293	0.76531	0.755136	NA	NA
RBFOX2_HepG2	0.74251	NA	0.546463	0.50539
RBFOX2_K562	0.65836	0.601296	0.557705	NA
RBM15_HepG2	0.62193	NA	0.478729	NA
RBM15_K562	0.67945	0.551601	0.482977	NA
RBM22_HepG2	0.61721	0.52625	0.496732	NA
RBM22_K562	0.8269	NA	0.530191	0.49822
RBM27_K562	0.85423	NA	0.552451	0.52331
RBPMS_HEK293	0.9489	NA	NA	NA
RPS11_K562	0.70961	NA	0.484132	NA
RPS3_HepG2	0.69534	0.596205	0.479866	NA
RPS3_K562	0.82411	0.63484	0.519762	NA
RTCB_HEK293	0.62908	0.511703	0.543815	0.55492
SAFB2_K562	0.84032	0.776062	0.682923	0.56791
SBDS_K562	0.84441	0.642612	0.515571	0.4862
SDAD1_HepG2	0.626	NA	0.485524	NA
SDAD1_K562	0.78681	0.664766	0.635518	NA
SERBP1_K562	0.78811	0.640931	0.597007	NA
SF3A3_HepG2	0.65002	0.506522	0.438309	0.46996
SF3B1_K562	0.5728	0.501386	0.446002	NA
SF3B4_HepG2	0.67341	0.531391	0.476168	0.39891
SF3B4_K562	0.65041	0.558346	0.487249	NA
SLBP_K562	0.78062	NA	0.503274	0.44449
SLTM_HepG2	0.70178	NA	0.561164	0.47445
SLTM_K562	0.79618	0.594099	0.62138	0.48741
SMNDC1_HepG2	0.62258	0.602214	0.45683	0.48269
SMNDC1_K562	0.74938	0.530964	0.460378	0.47933
SND1_HepG2	0.65412	0.531141	0.467958	0.51853
SND1_K562	0.80243	0.651049	0.545576	0.53023
SRRM4_HEK293T	0.76768	NA	0.489046	0.49588
SRSF1_HepG2	0.80553	0.762208	0.689403	0.60947
SRSF1_K562	0.78984	0.726685	0.661109	0.58762
SRSF7_HepG2	0.71175	0.660757	0.507899	0.53657
SRSF7_K562	0.79418	0.746025	0.703049	NA
SRSF9_HepG2	0.76465	0.685193	0.660186	0.52653
SUB1_HepG2	0.82666	NA	0.668722	NA
SUPV3L1_HepG2	0.56048	NA	0.407263	NA
SUPV3L1_K562	0.63617	0.567853	0.520528	NA
TAF15_HEK293	0.94888	0.870603	NA	NA
TAF15_HepG2	0.80371	0.737976	0.646603	0.62995
TAF15_K562	0.86928	NA	0.682289	0.62121
TARDBP_HEK293T	0.7478	0.662747	0.735951	0.69205
TARDBP_K562	0.87062	NA	0.665298	0.6382
TBRG4_HepG2	0.55673	NA	0.436335	NA
TBRG4_K562	0.67088	NA	0.537692	NA
TIA1_Hela	0.94531	NA	0.880101	0.87827
TIA1_HepG2	0.90878	0.843591	0.761941	0.72932
TIA1_K562	0.8576	NA	0.80307	NA
TIAL1_Hela	0.89665	NA	0.806587	0.79823
TNRC6A_HEK293	0.81282	NA	NA	NA
TNRC6A_K562	0.79316	NA	0.47671	0.48355
TRA2A_HepG2	0.83342	0.824486	0.78518	0.58306
TRA2A_K562	0.83457	0.77656	0.762671	0.59898
TROVE2_K562	0.85143	NA	0.520347	0.52596
U2AF1_HepG2	0.71218	0.607144	0.458109	0.47626
U2AF1_K562	0.73884	NA	0.467378	0.452
U2AF2_Hela	0.78956	NA	NA	NA
U2AF2_HepG2	0.72429	0.612738	0.503729	0.51379
U2AF2_K562	0.74313	0.630916	0.505282	0.46024
UCHL5_HepG2	0.68592	0.594487	0.548803	NA
UCHL5_K562	0.82804	NA	0.761993	NA
UPF1_Hela	0.94126	NA	NA	NA
UPF1_HepG2	0.80523	0.686417	0.698417	NA
UPF1_K562	0.84476	0.729726	0.749778	NA
UTP18_HepG2	0.60715	NA	0.456817	NA
UTP18_K562	0.70273	0.575058	0.544779	NA
UTP3_K562	0.66701	0.541712	0.507188	NA
WDR3_K562	0.59522	0.497805	0.476925	NA
WDR33_HEK293	0.87605	0.839054	0.84612	0.88018
WDR43_HepG2	0.62242	NA	0.461495	NA
WDR43_K562	0.71351	NA	0.642117	NA
WRN_K562	0.76053	NA	0.57008	NA
WTAP_Hela	0.86133	NA	NA	NA
XRCC6_K562	0.71728	0.603372	0.586222	NA
XRN2_HepG2	0.69657	0.634921	0.624612	NA
XRN2_K562	0.80415	0.604227	0.541235	0.47271
YBX3_HepG2	0.71385	0.609465	0.533814	NA
YBX3_K562	0.8569	0.656007	0.522807	NA
YTHDF2_Hela	0.68862	0.549328	0.591377	0.48317
YWHAG_K562	0.79708	NA	0.538866	0.5277
ZC3H11A_HepG2	0.74945	0.659209	0.620324	NA
ZC3H11A_K562	0.7739	NA	0.626596	NA
ZC3H7B_HEK293	0.88308	0.827097	0.865911	0.87093
ZNF622_K562	0.80849	NA	0.724095	NA
ZNF800_HepG2	0.72139	NA	0.586904	NA
ZNF800_K562	0.86342	NA	0.763051	NA
ZRANB2_K562	0.7475	0.666258	0.623036	NA

## Sheet: AUC_PrismNet
RBP	PrismNet	Seq	Str	Seq&CompStr	Seq&ShufStr
AARS_K562	0.76444	0.72081	0.69715	0.719	0.71
AATF_K562	0.84377	0.78411	0.75569	0.774	0.78
ABCF1_K562	0.81708	0.7318	0.75232	0.723	0.721
AGGF1_HepG2	0.82956	0.81035	0.72454	0.806	0.806
AGGF1_K562	0.80448	0.78807	0.72549	0.777	0.78
AKAP1_HepG2	0.85915	0.84281	0.70761	0.842	0.842
AKAP1_K562	0.87188	0.83135	0.75371	0.822	0.834
AKAP8L_K562	0.80958	0.77346	0.69317	0.775	0.776
ALKBH5_HEK293	0.79274	0.74533	0.72496	0.74447	0.74659
APOBEC3C_K562	0.91161	0.75275	0.87989	0.742	0.76
AQR_HepG2	0.82296	0.76795	0.74248	0.756	0.768
AQR_K562	0.77762	0.67548	0.71367	0.665	0.669
ATXN2_HEK293T	0.81856	0.73312	0.76081	0.73609	0.73579
AUH_HepG2	0.83488	0.77117	0.79948	0.76937	0.76549
AUH_K562	0.89106	0.79131	0.82911	0.77761	0.78021
BCCIP_HepG2	0.84002	0.7908	0.7133	0.80072	0.7856
BCLAF1_HepG2	0.88985	0.87333	0.75728	0.874	0.872
BUD13_HepG2	0.7889	0.75894	0.67798	0.767	0.765
BUD13_K562	0.78747	0.72173	0.72991	0.71	0.705
C17ORF85_HEK293	0.75337	0.73088	0.67838	0.73212	0.70484
CAPRIN1_HEK293	0.78504	0.73738	0.70477	0.72702	0.72738
CDC40_HepG2	0.74683	0.70335	0.694	0.716	0.712
CPEB4_K562	0.80386	0.78666	0.73493	0.773	0.781
CPSF1_HEK293	0.78384	0.73248	0.67919	0.72822	0.73628
CPSF2_HEK293	0.90341	0.85305	0.7503	0.8731	0.86927
CPSF3_HEK293	0.75291	0.71923	0.6872	0.72205	0.71902
CPSF4_HEK293	0.81271	0.76413	0.72457	0.7658	0.76702
CPSF6_HEK293	0.84821	0.80702	0.74302	0.81158	0.80365
CPSF6_K562	0.90803	0.82624	0.84872	0.83347	0.82042
CPSF7_HEK293	0.92199	0.8939	0.77748	0.89456	0.88982
CSTF2_HEK293	0.91949	0.91329	0.80757	0.90804	0.90664
CSTF2_Hela	0.94315	0.93671	0.8553	0.93745	0.93624
CSTF2T_HEK293	0.8513	0.81791	0.75719	0.82048	0.82217
CSTF2T_HepG2	0.87499	0.84732	0.71598	0.84446	0.84585
CSTF2T_K562	0.86956	0.78796	0.77133	0.79328	0.79084
DDX21_K562	0.80702	0.74933	0.7071	0.759	0.751
DDX24_K562	0.78437	0.73147	0.7019	0.718	0.718
DDX3X_HepG2	0.89208	0.8517	0.7557	0.869	0.869
DDX3X_K562	0.89705	0.84401	0.78885	0.84291	0.85117
DDX42_K562	0.87819	0.78146	0.82793	0.76952	0.77791
DDX51_K562	0.82878	0.78073	0.73738	0.773	0.775
DDX52_HepG2	0.81449	0.78016	0.73898	0.771	0.767
DDX52_K562	0.82704	0.80295	0.69549	0.801	0.798
DDX55_HepG2	0.88724	0.7617	0.84017	0.756	0.745
DDX55_K562	0.88318	0.72155	0.86554	0.717	0.717
DDX59_HepG2	0.7941	0.73566	0.68343	0.745	0.746
DDX6_HepG2	0.80044	0.75089	0.70821	0.741	0.761
DDX6_K562	0.90132	0.77917	0.83843	0.761	0.758
DGCR8_HEK293T	0.84591	NA	0.74641	0.77663	0.81135
DGCR8_HepG2	0.76964	0.7651	0.65599	0.738	0.733
DGCR8_K562	0.89473	0.75579	0.85888	0.75928	0.77015
DHX30_HepG2	0.76466	0.70514	0.72365	0.709	0.709
DHX30_K562	0.8686	0.81063	0.77552	0.81	0.805
DKC1_HepG2	0.74774	0.6853	0.70452	0.689	0.678
DROSHA_HepG2	0.73785	0.68873	0.68698	0.693	0.695
DROSHA_K562	0.87508	0.81011	0.79975	0.815	0.804
EFTUD2_HepG2	0.7567	0.7097	0.68959	0.713	0.705
EFTUD2_K562	0.7403	0.6766	0.71391	0.673	0.671
EIF3D_HepG2	0.76145	0.72774	0.67967	0.719	0.72
EIF3G_K562	0.91018	0.84107	0.8613	0.856	0.842
EIF3H_HepG2	0.75583	0.73309	0.62491	0.727	0.716
EIF4A3_Hela	0.87483	0.86581	0.69832	0.86114	0.86388
EIF4G2_K562	0.90799	0.81226	0.84313	0.81353	0.80224
ELAVL1_HEK293	0.80772	0.79539	0.69403	0.78874	0.7911
ELAVL1_Hela	0.95101	0.95147	0.84884	0.94577	0.94672
EWSR1_HEK293	0.92344	0.90721	0.73152	0.90915	0.90838
EXOSC5_HepG2	0.77639	0.73021	0.68886	0.721	0.725
FAM120A_HepG2	0.8432	0.81896	0.75253	0.81291	0.81514
FAM120A_K562	0.908	0.8331	0.81882	0.82598	0.83363
FASTKD2_HepG2	0.7794	0.7389	0.69179	0.742	0.744
FASTKD2_K562	0.87586	0.85223	0.74226	0.843	0.843
FBL_HEK293	0.83249	0.78826	0.73969	0.78837	0.80094
FIP1L1_HEK293	0.74389	0.70192	0.68518	0.68822	0.6913
FKBP4_HepG2	0.83134	0.76032	0.77143	0.76692	0.7581
FMR1_HEK293	0.76419	0.73157	0.68645	0.72306	0.72986
FMR1_K562	0.87481	0.78699	0.81697	0.77909	0.79321
FTO_HepG2	0.83242	0.78636	0.70424	0.781	0.772
FTO_K562	0.8666	0.82034	0.72097	0.818	0.822
FUS_HEK293	0.9411	0.92584	0.76964	0.92044	0.92501
FUS_HEK293T	0.79439	0.72989	0.73606	0.72446	0.72959
FUS_K562	0.82446	0.7832	0.6715	0.775	0.783
FXR1_HEK293	0.92828	0.93198	0.7071	0.93361	0.9349
FXR1_K562	0.83398	0.76946	0.77025	0.76522	0.76014
FXR2_HEK293	0.84601	0.80009	0.6704	0.80647	0.8
FXR2_HepG2	0.79581	0.7754	0.68214	0.781	0.778
FXR2_K562	0.85671	0.75038	0.80413	0.75484	0.75541
G3BP1_HepG2	0.8188	0.77294	0.73354	0.766	0.772
GEMIN5_K562	0.89573	0.78049	0.83241	0.803	0.792
GNL3_K562	0.9202	0.81486	0.86895	0.80597	0.80467
GPKOW_K562	0.86258	0.83198	0.75146	0.833	0.833
GRWD1_HepG2	0.84379	0.82429	0.72054	0.82	0.821
GRWD1_K562	0.90315	0.86377	0.80769	0.87	0.868
GTF2F1_HepG2	0.83738	0.77741	0.78269	0.77739	0.76882
GTF2F1_K562	0.90807	0.79144	0.84154	0.79986	0.79125
HLTF_HepG2	0.72016	0.70354	0.66205	0.706	0.716
HLTF_K562	0.92638	0.90688	0.79593	0.904	0.905
HNRNPA1_HEK293T	0.85726	0.8644	0.70531	0.86219	0.8675
HNRNPA1_HepG2	0.89545	0.86689	0.78072	0.8624	0.86681
HNRNPA1_K562	0.90809	0.85473	0.8082	0.85009	0.8393
HNRNPC_Hela	0.93508	0.93105	0.80463	0.92415	0.92847
HNRNPC_HepG2	0.90082	0.89232	0.76786	0.89097	0.88993
HNRNPD_HEK293	0.95185	0.93578	0.78534	0.93865	0.9344
HNRNPF_HEK293T	0.88536	0.87172	0.75593	0.85361	0.87003
HNRNPK_HepG2	0.91431	0.90081	0.70927	0.90065	0.9012
HNRNPK_K562	0.91858	0.87038	0.72396	0.87236	0.88133
HNRNPM_HepG2	0.84506	0.819	0.71379	0.8316	0.81076
HNRNPM_K562	0.91893	0.86511	0.76937	0.86419	0.86087
HNRNPU_Hela	0.90553	0.90648	0.77104	0.90675	0.90504
HNRNPU_HepG2	0.84549	0.81914	0.74002	0.81216	0.81589
HNRNPU_K562	0.89365	0.84981	0.81148	0.83417	0.83562
HNRNPUL1_HepG2	0.86967	0.8073	0.81012	0.8075	0.802
HNRNPUL1_K562	0.89587	0.79484	0.84308	0.78973	0.78709
IGF2BP1_HEK293	0.88004	0.85162	0.71555	0.85521	0.85531
IGF2BP1_HepG2	0.85785	0.8197	0.77503	0.81571	0.80553
IGF2BP1_K562	0.92529	0.84456	0.82619	0.85699	0.84978
IGF2BP2_HEK293	0.93241	0.92029	0.75189	0.92087	0.91906
IGF2BP2_K562	0.90355	0.78324	0.8415	0.77344	0.77183
IGF2BP3_HEK293	0.90674	0.89339	0.74955	0.8905	0.89383
IGF2BP3_HepG2	0.8218	0.75605	0.75508	0.75205	0.75775
ILF3_K562	0.9118	0.81441	0.82746	0.80355	0.81717
KHDRBS1_K562	0.95988	0.90489	0.87754	0.90296	0.90772
KHSRP_K562	0.88777	0.84386	0.81642	0.8443	0.84527
LARP4_HepG2	0.90902	0.77373	0.8753	0.762	0.745
LARP4_K562	0.87238	0.76847	0.84941	0.765	0.766
LARP7_HepG2	0.76293	0.70045	0.72565	0.7073	0.70376
LARP7_K562	0.90685	0.80841	0.85146	0.81339	0.80266
LIN28A_H9	0.90996	0.88767	0.8074	0.87938	0.88873
LIN28A_HEK293	0.81755	0.76918	0.71125	0.77201	0.77298
LIN28B_HEK293	0.79778	0.7602	0.65977	0.7399	0.76172
LIN28B_HepG2	0.88099	0.86312	0.77587	0.85198	0.85216
LIN28B_K562	0.89964	0.83471	0.80736	0.83268	0.83245
LSM11_HepG2	0.75955	0.71348	0.69824	0.705	0.691
LSM11_K562	0.87966	0.77424	0.85132	0.76386	0.76528
METAP2_K562	0.89775	0.74391	0.8751	0.734	0.734
METTL14_Hela	0.87325	0.84934	0.76323	0.83197	0.82546
METTL3_Hela	0.89011	0.82584	0.74758	0.81503	0.81921
MOV10_HEK293	0.90742	0.89957	0.73676	0.89536	0.89636
MTPAP_K562	0.79784	0.74657	0.71954	0.739	0.745
NCBP2_HepG2	0.92219	0.88989	0.7844	0.888	0.889
NCBP2_K562	0.90082	0.82932	0.8276	0.832	0.828
NIP7_HepG2	0.76475	0.68866	0.7206	0.685	0.666
NIPBL_K562	0.82137	0.75306	0.7577	0.744	0.754
NKRF_HepG2	0.83786	0.80285	0.70192	0.804	0.801
NOL12_HepG2	0.76126	0.71657	0.6963	0.701	0.7
NOLC1_HepG2	0.74906	0.68733	0.70658	0.669	0.676
NOLC1_K562	0.86811	0.79745	0.7809	0.801	0.795
NONO_K562	0.88334	0.7903	0.80724	0.80164	0.80604
NOP56_HEK293	0.856	0.79057	0.67821	0.7864	0.82158
NOP58_HEK293	0.95	0.93975	0.78773	0.94149	0.93975
NPM1_K562	0.92157	0.82331	0.87612	0.82326	0.82145
NUDT21_HEK293	0.70753	0.67479	0.65187	0.67452	0.67805
PABPC4_K562	0.92728	0.73464	0.90081	0.731	0.732
PABPN1_HepG2	0.76209	0.64917	0.70975	0.662	0.652
PCBP1_HepG2	0.8554	0.77421	0.77994	0.777	0.781
PCBP1_K562	0.93229	0.86908	0.81786	0.864	0.865
PCBP2_HepG2	0.94016	0.91837	0.72128	0.91238	0.91842
PHF6_K562	0.84007	0.7658	0.77828	0.755	0.761
PPIG_HepG2	0.86443	0.82665	0.71039	0.825	0.82
PRPF4_HepG2	0.80104	0.75682	0.69168	0.74	0.736
PRPF8_HepG2	0.77871	0.76223	0.68349	0.72132	0.74849
PRPF8_K562	0.80696	0.70355	0.78513	0.67893	0.68458
PTBP1_HEK293T	0.91661	0.89851	0.68663	0.89678	0.89464
PTBP1_HepG2	0.7845	0.75062	0.69111	0.738	0.749
PTBP1_K562	0.89589	0.81307	0.81465	0.80907	0.81001
PTBP1PTBP2_Hela	0.87394	0.85581	0.79383	0.84293	0.84122
PUM1_K562	0.86872	0.79899	0.76871	0.79	0.789
PUM2_HEK293	0.98365	0.97593	0.90009	0.97507	0.97122
PUM2_K562	0.93598	0.90916	0.78122	0.912	0.909
PUS1_K562	0.7761	0.71536	0.72443	0.707	0.714
QKI_HEK293	0.82437	0.79605	0.75485	0.80173	0.78961
RBFOX2_HepG2	0.83967	0.81302	0.68868	0.80407	0.81137
RBFOX2_K562	0.76257	0.71983	0.66954	0.691	0.705
RBM15_HepG2	0.75501	0.74056	0.66595	0.724	0.734
RBM15_K562	0.79176	0.73815	0.67553	0.736	0.73
RBM22_HepG2	0.74853	0.71657	0.64143	0.709	0.716
RBM22_K562	0.88608	0.77627	0.8473	0.77747	0.78584
RBM27_K562	0.91089	0.79022	0.86804	0.76907	0.78914
RBPMS_HEK293	0.96711	0.96244	0.75809	0.96205	0.94779
RPS11_K562	0.82051	0.6966	0.78465	0.687	0.691
RPS3_HepG2	0.80641	0.73857	0.75022	0.739	0.741
RPS3_K562	0.89319	0.7232	0.84421	0.721	0.738
RTCB_HEK293	0.73911	0.68506	0.69361	0.67321	0.67469
SAFB2_K562	0.90878	0.86664	0.81924	0.8629	0.86378
SBDS_K562	0.90532	0.77057	0.88083	0.77169	0.77319
SDAD1_HepG2	0.7536	0.71106	0.6876	0.701	0.702
SDAD1_K562	0.8673	0.77459	0.78921	0.766	0.768
SERBP1_K562	0.88034	0.81928	0.78208	0.8	0.81
SF3A3_HepG2	0.77112	0.7216	0.72774	0.7086	0.71441
SF3B1_K562	0.71095	0.67191	0.65691	0.663	0.664
SF3B4_HepG2	0.7871	0.75944	0.70306	0.7422	0.76061
SF3B4_K562	0.77062	0.69374	0.71013	0.671	0.679
SLBP_K562	0.86029	0.772	0.80959	0.75527	0.76451
SLTM_HepG2	0.81721	0.78199	0.70472	0.78403	0.78953
SLTM_K562	0.88733	0.7968	0.8305	0.7844	0.78204
SMNDC1_HepG2	0.75577	0.74216	0.72923	0.7341	0.73172
SMNDC1_K562	0.83538	0.75246	0.79359	0.72547	0.74328
SND1_HepG2	0.77514	0.70491	0.73617	0.69706	0.69872
SND1_K562	0.88478	0.76069	0.84274	0.75165	0.76011
SRRM4_HEK293T	0.85273	0.74906	0.79108	0.74161	0.7518
SRSF1_HepG2	0.88622	0.86584	0.71674	0.8675	0.86149
SRSF1_K562	0.87975	0.83806	0.79397	0.83677	0.82507
SRSF7_HepG2	0.81493	0.77906	0.71323	0.77487	0.75686
SRSF7_K562	0.87694	0.8548	0.78502	0.841	0.838
SRSF9_HepG2	0.85853	0.83392	0.70881	0.82	0.82759
SUB1_HepG2	0.89186	0.83543	0.81556	0.822	0.828
SUPV3L1_HepG2	0.70894	0.6393	0.64873	0.643	0.635
SUPV3L1_K562	0.7813	0.72161	0.74004	0.717	0.718
TAF15_HEK293	0.96996	0.96446	0.82204	0.96096	0.96333
TAF15_HepG2	0.89297	0.8789	0.79258	0.87267	0.87322
TAF15_K562	0.92411	0.87274	0.8417	0.86289	0.86255
TARDBP_HEK293T	0.83049	0.80452	0.72906	0.80442	0.79726
TARDBP_K562	0.92685	0.87273	0.85096	0.86919	0.86856
TBRG4_HepG2	0.67892	0.6466	0.65835	0.652	0.634
TBRG4_K562	0.77179	0.72267	0.71325	0.713	0.722
TIA1_Hela	0.96905	0.95686	0.88819	0.9523	0.95423
TIA1_HepG2	0.94575	0.91925	0.82868	0.91732	0.92142
TIA1_K562	0.89887	0.88198	0.75157	0.878	0.882
TIAL1_Hela	0.93338	0.91641	0.84431	0.90575	0.91027
TNRC6A_HEK293	0.846	0.8111	0.75639	0.82625	0.82228
TNRC6A_K562	0.87352	0.74903	0.84724	0.74778	0.74332
TRA2A_HepG2	0.89574	0.85519	0.7947	0.86447	0.85997
TRA2A_K562	0.90475	0.84933	0.80886	0.84947	0.84138
TROVE2_K562	0.91607	0.78487	0.86651	0.78032	0.76971
U2AF1_HepG2	0.81882	0.76753	0.75907	0.76394	0.75131
U2AF1_K562	0.83141	0.75621	0.74798	0.76263	0.75833
U2AF2_Hela	0.86987	0.84006	0.74876	0.84831	0.83525
U2AF2_HepG2	0.81225	0.7951	0.74512	0.79225	0.80183
U2AF2_K562	0.83705	0.80321	0.72365	0.80278	0.80319
UCHL5_HepG2	0.79245	0.75268	0.70115	0.745	0.732
UCHL5_K562	0.89198	0.86453	0.78821	0.853	0.853
UPF1_Hela	0.9653	0.95322	0.87388	0.95268	0.95467
UPF1_HepG2	0.89059	0.86929	0.72505	0.869	0.869
UPF1_K562	0.90811	0.89359	0.70685	0.889	0.893
UTP18_HepG2	0.72254	0.6719	0.67006	0.655	0.667
UTP18_K562	0.80601	0.72653	0.74721	0.723	0.717
UTP3_K562	0.77509	0.73461	0.67454	0.734	0.724
WDR3_K562	0.71861	0.67746	0.65966	0.655	0.664
WDR33_HEK293	0.9206	0.90292	0.84615	0.90305	0.90645
WDR43_HepG2	0.74246	0.69977	0.69181	0.696	0.681
WDR43_K562	0.81412	0.76098	0.72079	0.769	0.758
WRN_K562	0.84735	0.76332	0.78022	0.749	0.756
WTAP_Hela	0.90072	0.84358	0.76575	0.79057	0.85067
XRCC6_K562	0.8143	0.74848	0.74761	0.742	0.738
XRN2_HepG2	0.7918	0.78022	0.64799	0.78	0.784
XRN2_K562	0.86974	0.78506	0.81192	0.78027	0.78337
YBX3_HepG2	0.80954	0.73967	0.75334	0.721	0.73
YBX3_K562	0.91799	0.79254	0.86728	0.796	0.78
YTHDF2_Hela	0.79938	0.7642	0.65679	0.75452	0.77298
YWHAG_K562	0.88368	0.76143	0.84161	0.75273	0.7539
ZC3H11A_HepG2	0.84445	0.80639	0.75669	0.802	0.8
ZC3H11A_K562	0.84292	0.7918	0.75355	0.788	0.785
ZC3H7B_HEK293	0.93432	0.92661	0.79042	0.92386	0.92462
ZNF622_K562	0.87731	0.85553	0.75216	0.854	0.853
ZNF800_HepG2	0.82036	0.79257	0.72588	0.785	0.787
ZNF800_K562	0.91446	0.86724	0.82027	0.864	0.862
ZRANB2_K562	0.83926	0.80739	0.71825	0.807	0.814

## Sheet: AUPRC_PrismNet
RBP	PrismNet	Seq	Str	Seq&CompStr	Seq&ShufStr
AARS_K562	0.6587	0.59275	0.59627	0.587	0.582
AATF_K562	0.74302	0.67373	0.62902	0.659	0.658
ABCF1_K562	0.73036	0.59478	0.62221	0.593	0.597
AGGF1_HepG2	0.73581	0.69682	0.62094	0.698	0.693
AGGF1_K562	0.72006	0.69298	0.61818	0.673	0.681
AKAP1_HepG2	0.77011	0.72833	0.59714	0.724	0.72
AKAP1_K562	0.77857	0.7134	0.63713	0.693	0.737
AKAP8L_K562	0.72239	0.66744	0.55868	0.667	0.679
ALKBH5_HEK293	0.69287	0.60872	0.62728	0.60121	0.61499
APOBEC3C_K562	0.84871	0.63293	0.79738	0.627	0.645
AQR_HepG2	0.73133	0.63963	0.62861	0.631	0.641
AQR_K562	0.6624	0.51627	0.57875	0.482	0.494
ATXN2_HEK293T	0.72977	0.60241	0.65312	0.60575	0.60516
AUH_HepG2	0.74004	0.65053	0.69833	0.64765	0.63631
AUH_K562	0.82235	0.67377	0.74344	0.65652	0.65297
BCCIP_HepG2	0.74395	0.67647	0.59621	0.68162	0.66063
BCLAF1_HepG2	0.81999	0.79515	0.65116	0.789	0.79
BUD13_HepG2	0.65491	0.60588	0.52878	0.623	0.599
BUD13_K562	0.6959	0.57193	0.5993	0.571	0.559
C17ORF85_HEK293	0.63201	0.56565	0.55018	0.55797	0.53203
CAPRIN1_HEK293	0.6815	0.60335	0.60115	0.57446	0.59024
CDC40_HepG2	0.6341	0.56161	0.56779	0.587	0.567
CPEB4_K562	0.70644	0.66929	0.63634	0.652	0.655
CPSF1_HEK293	0.677	0.58121	0.56679	0.57756	0.58618
CPSF2_HEK293	0.8724	0.81571	0.68011	0.82812	0.82453
CPSF3_HEK293	0.63623	0.57999	0.57108	0.58259	0.56979
CPSF4_HEK293	0.72468	0.63504	0.62055	0.63072	0.6313
CPSF6_HEK293	0.75372	0.67407	0.64589	0.68196	0.6701
CPSF6_K562	0.84762	0.73708	0.76059	0.73536	0.72475
CPSF7_HEK293	0.85589	0.80817	0.6797	0.80954	0.80805
CSTF2_HEK293	0.85876	0.82959	0.73622	0.82454	0.82162
CSTF2_Hela	0.89631	0.87849	0.76739	0.88524	0.88063
CSTF2T_HEK293	0.74951	0.67802	0.65105	0.68688	0.6934
CSTF2T_HepG2	0.79646	0.76014	0.58759	0.75891	0.75383
CSTF2T_K562	0.78647	0.68303	0.66904	0.69972	0.69553
DDX21_K562	0.69337	0.60017	0.6001	0.605	0.608
DDX24_K562	0.67041	0.55739	0.56261	0.548	0.558
DDX3X_HepG2	0.84457	0.79876	0.63485	0.816	0.818
DDX3X_K562	0.822	0.73991	0.68584	0.74852	0.7485
DDX42_K562	0.80598	0.66545	0.74341	0.64421	0.66082
DDX51_K562	0.7381	0.67479	0.61497	0.665	0.665
DDX52_HepG2	0.70856	0.63883	0.6376	0.634	0.626
DDX52_K562	0.72147	0.68919	0.55978	0.684	0.684
DDX55_HepG2	0.81418	0.63178	0.75822	0.621	0.619
DDX55_K562	0.80639	0.597	0.77586	0.58	0.601
DDX59_HepG2	0.70763	0.63326	0.57465	0.646	0.642
DDX6_HepG2	0.7112	0.63093	0.59681	0.611	0.638
DDX6_K562	0.83028	0.67532	0.75423	0.663	0.656
DGCR8_HEK293T	0.75699	NA	0.64494	0.65062	0.69252
DGCR8_HepG2	0.60961	0.61424	0.48312	0.573	0.569
DGCR8_K562	0.82582	0.62161	0.78133	0.62841	0.64633
DHX30_HepG2	0.64176	0.55349	0.6186	0.557	0.562
DHX30_K562	0.78458	0.69504	0.68305	0.701	0.699
DKC1_HepG2	0.62137	0.52564	0.58574	0.529	0.505
DROSHA_HepG2	0.6066	0.54554	0.56562	0.538	0.549
DROSHA_K562	0.79518	0.6967	0.69352	0.708	0.696
EFTUD2_HepG2	0.61506	0.53579	0.56414	0.541	0.523
EFTUD2_K562	0.61089	0.5166	0.59136	0.513	0.504
EIF3D_HepG2	0.63695	0.5881	0.54942	0.585	0.571
EIF3G_K562	0.84786	0.72796	0.7866	0.761	0.736
EIF3H_HepG2	0.62973	0.59855	0.48277	0.58	0.577
EIF4A3_Hela	0.78361	0.76631	0.56394	0.75781	0.76492
EIF4G2_K562	0.83798	0.71236	0.76213	0.7133	0.70145
ELAVL1_HEK293	0.70158	0.68816	0.55555	0.68075	0.67602
ELAVL1_Hela	0.93647	0.93617	0.76861	0.92933	0.93065
EWSR1_HEK293	0.87927	0.86009	0.61312	0.8585	0.85696
EXOSC5_HepG2	0.65863	0.59617	0.54919	0.581	0.579
FAM120A_HepG2	0.74608	0.72178	0.62977	0.71372	0.7218
FAM120A_K562	0.85017	0.73469	0.73369	0.73005	0.73378
FASTKD2_HepG2	0.65966	0.58715	0.56743	0.6	0.603
FASTKD2_K562	0.79923	0.76146	0.61696	0.746	0.754
FBL_HEK293	0.73881	0.69364	0.62265	0.68853	0.69382
FIP1L1_HEK293	0.62382	0.53265	0.56599	0.52261	0.51722
FKBP4_HepG2	0.73316	0.63145	0.6615	0.63376	0.6177
FMR1_HEK293	0.6258	0.57591	0.55167	0.57369	0.56074
FMR1_K562	0.78788	0.64519	0.70499	0.64258	0.66552
FTO_HepG2	0.73726	0.68405	0.57942	0.683	0.665
FTO_K562	0.77357	0.7089	0.59199	0.702	0.708
FUS_HEK293	0.91301	0.89183	0.67264	0.88508	0.88943
FUS_HEK293T	0.68681	0.58364	0.62653	0.56754	0.57354
FUS_K562	0.71923	0.66605	0.55531	0.655	0.658
FXR1_HEK293	0.90531	0.91696	0.56139	0.90972	0.9085
FXR1_K562	0.70057	0.60383	0.63827	0.60327	0.60396
FXR2_HEK293	0.74876	0.69677	0.53765	0.69633	0.68748
FXR2_HepG2	0.69679	0.67271	0.57113	0.673	0.664
FXR2_K562	0.76177	0.60834	0.68826	0.60162	0.60774
G3BP1_HepG2	0.71447	0.63666	0.61304	0.626	0.642
GEMIN5_K562	0.8176	0.6767	0.73413	0.7	0.687
GNL3_K562	0.85436	0.69222	0.78783	0.67177	0.67821
GPKOW_K562	0.77091	0.71868	0.63619	0.729	0.715
GRWD1_HepG2	0.75108	0.72625	0.59254	0.714	0.712
GRWD1_K562	0.83935	0.77042	0.71066	0.789	0.787
GTF2F1_HepG2	0.7359	0.65857	0.675	0.65597	0.64874
GTF2F1_K562	0.84671	0.69845	0.75734	0.7102	0.70116
HLTF_HepG2	0.60692	0.55661	0.53317	0.573	0.574
HLTF_K562	0.86982	0.83499	0.68741	0.833	0.832
HNRNPA1_HEK293T	0.73958	0.74707	0.53348	0.71808	0.7546
HNRNPA1_HepG2	0.82215	0.77239	0.66655	0.75775	0.76629
HNRNPA1_K562	0.83561	0.75634	0.7019	0.75534	0.73507
HNRNPC_Hela	0.89851	0.89308	0.68178	0.88379	0.88851
HNRNPC_HepG2	0.85953	0.84503	0.65222	0.84104	0.84534
HNRNPD_HEK293	0.93672	0.92173	0.68141	0.9236	0.92286
HNRNPF_HEK293T	0.76272	0.76945	0.61368	0.74026	0.7563
HNRNPK_HepG2	0.86547	0.84107	0.59216	0.84257	0.84449
HNRNPK_K562	0.86311	0.81231	0.61601	0.81579	0.82519
HNRNPM_HepG2	0.74041	0.70818	0.57597	0.72015	0.69624
HNRNPM_K562	0.85568	0.77582	0.66644	0.77449	0.77138
HNRNPU_Hela	0.77339	0.77985	0.63572	0.76826	0.77144
HNRNPU_HepG2	0.74143	0.70049	0.63009	0.69895	0.69336
HNRNPU_K562	0.81685	0.7437	0.72439	0.71732	0.71629
HNRNPUL1_HepG2	0.78898	0.69225	0.72736	0.69674	0.68693
HNRNPUL1_K562	0.82152	0.68582	0.75757	0.66681	0.66752
IGF2BP1_HEK293	0.78967	0.75124	0.58238	0.74962	0.75531
IGF2BP1_HepG2	0.77225	0.70435	0.6804	0.69275	0.6935
IGF2BP1_K562	0.86364	0.73688	0.7296	0.75046	0.7496
IGF2BP2_HEK293	0.87986	0.85962	0.61849	0.85974	0.85817
IGF2BP2_K562	0.83305	0.65965	0.75209	0.64315	0.64769
IGF2BP3_HEK293	0.84436	0.81984	0.63792	0.81524	0.82366
IGF2BP3_HepG2	0.72966	0.62855	0.65197	0.60969	0.62059
ILF3_K562	0.85441	0.71538	0.74455	0.71335	0.73152
KHDRBS1_K562	0.92445	0.83306	0.79651	0.83053	0.84015
KHSRP_K562	0.81414	0.74648	0.7226	0.75149	0.7485
LARP4_HepG2	0.83119	0.64011	0.79534	0.627	0.612
LARP4_K562	0.79637	0.63702	0.77583	0.631	0.64
LARP7_HepG2	0.65106	0.54627	0.6306	0.57222	0.54702
LARP7_K562	0.8289	0.67267	0.76197	0.68903	0.67786
LIN28A_H9	0.82848	0.76491	0.70106	0.7639	0.78459
LIN28A_HEK293	0.70786	0.63577	0.59356	0.64252	0.64308
LIN28B_HEK293	0.68275	0.61632	0.53397	0.58848	0.61141
LIN28B_HepG2	0.80174	0.76405	0.65534	0.75671	0.7517
LIN28B_K562	0.82533	0.72117	0.7128	0.72014	0.72347
LSM11_HepG2	0.65556	0.57259	0.59089	0.557	0.537
LSM11_K562	0.80408	0.65448	0.77033	0.63886	0.64239
METAP2_K562	0.82714	0.59203	0.78748	0.574	0.603
METTL14_Hela	0.82033	0.78402	0.68209	0.77188	0.76276
METTL3_Hela	0.82545	0.7307	0.65377	0.72206	0.7174
MOV10_HEK293	0.82811	0.81384	0.62396	0.80437	0.79957
MTPAP_K562	0.70621	0.63596	0.61024	0.62	0.632
NCBP2_HepG2	0.86728	0.82405	0.66942	0.831	0.809
NCBP2_K562	0.8372	0.75595	0.71069	0.752	0.745
NIP7_HepG2	0.63922	0.51992	0.60451	0.511	0.492
NIPBL_K562	0.71405	0.62096	0.6422	0.616	0.616
NKRF_HepG2	0.73869	0.69805	0.57232	0.697	0.701
NOL12_HepG2	0.63075	0.55149	0.57367	0.526	0.529
NOLC1_HepG2	0.62825	0.53075	0.59389	0.503	0.512
NOLC1_K562	0.79283	0.67664	0.68274	0.685	0.675
NONO_K562	0.79774	0.67697	0.71993	0.69208	0.69465
NOP56_HEK293	0.82641	0.76385	0.63094	0.75572	0.79682
NOP58_HEK293	0.91544	0.9052	0.67382	0.90328	0.89819
NPM1_K562	0.85899	0.71753	0.80121	0.71161	0.70457
NUDT21_HEK293	0.5639	0.4882	0.51706	0.48615	0.49025
PABPC4_K562	0.86265	0.61773	0.83002	0.608	0.615
PABPN1_HepG2	0.64723	0.5014	0.60051	0.501	0.497
PCBP1_HepG2	0.78739	0.66212	0.68259	0.666	0.668
PCBP1_K562	0.8904	0.80401	0.73519	0.8	0.799
PCBP2_HepG2	0.91094	0.88481	0.61192	0.87877	0.8824
PHF6_K562	0.72447	0.61927	0.66292	0.602	0.617
PPIG_HepG2	0.76609	0.68303	0.59035	0.691	0.684
PRPF4_HepG2	0.70833	0.63294	0.57444	0.617	0.617
PRPF8_HepG2	0.66699	0.60745	0.58173	0.5523	0.58207
PRPF8_K562	0.72289	0.53827	0.68495	0.51936	0.53258
PTBP1_HEK293T	0.87435	0.84853	0.56749	0.84459	0.84438
PTBP1_HepG2	0.67426	0.62617	0.57604	0.61	0.619
PTBP1_K562	0.82621	0.71371	0.719	0.70918	0.71104
PTBP1PTBP2_Hela	0.76999	0.73405	0.68837	0.72557	0.72185
PUM1_K562	0.79732	0.70036	0.67322	0.688	0.693
PUM2_HEK293	0.9774	0.97007	0.86009	0.96656	0.96044
PUM2_K562	0.91247	0.88077	0.69089	0.88	0.876
PUS1_K562	0.64995	0.55488	0.58997	0.559	0.559
QKI_HEK293	0.76531	0.73007	0.65493	0.70896	0.71721
RBFOX2_HepG2	0.74251	0.70039	0.5778	0.70216	0.70578
RBFOX2_K562	0.65836	0.59866	0.542	0.569	0.583
RBM15_HepG2	0.62193	0.58791	0.53649	0.583	0.584
RBM15_K562	0.67945	0.60342	0.56583	0.611	0.606
RBM22_HepG2	0.61721	0.56919	0.51876	0.553	0.565
RBM22_K562	0.8269	0.65534	0.77959	0.67334	0.66102
RBM27_K562	0.85423	0.67445	0.79139	0.64566	0.66733
RBPMS_HEK293	0.9489	0.93635	0.65296	0.93791	0.92081
RPS11_K562	0.70961	0.54629	0.67601	0.526	0.538
RPS3_HepG2	0.69534	0.6004	0.62952	0.602	0.6
RPS3_K562	0.82411	0.57029	0.76742	0.573	0.601
RTCB_HEK293	0.62908	0.52163	0.58013	0.50725	0.51051
SAFB2_K562	0.84032	0.77615	0.73	0.77122	0.76988
SBDS_K562	0.84441	0.64033	0.8036	0.64804	0.63984
SDAD1_HepG2	0.626	0.5396	0.55728	0.542	0.533
SDAD1_K562	0.78681	0.66317	0.68489	0.661	0.667
SERBP1_K562	0.78811	0.71631	0.64772	0.691	0.705
SF3A3_HepG2	0.65002	0.56942	0.6012	0.55416	0.54476
SF3B1_K562	0.5728	0.51675	0.54124	0.51	0.501
SF3B4_HepG2	0.67341	0.62318	0.60029	0.57564	0.59872
SF3B4_K562	0.65041	0.52114	0.58217	0.507	0.509
SLBP_K562	0.78062	0.64751	0.72482	0.62985	0.64027
SLTM_HepG2	0.70178	0.65533	0.59461	0.65515	0.65092
SLTM_K562	0.79618	0.68057	0.74679	0.65278	0.65454
SMNDC1_HepG2	0.62258	0.607	0.60978	0.58921	0.58661
SMNDC1_K562	0.74938	0.60665	0.69706	0.56352	0.59326
SND1_HepG2	0.65412	0.54444	0.62509	0.52274	0.52812
SND1_K562	0.80243	0.5801	0.7466	0.57138	0.58752
SRRM4_HEK293T	0.76768	0.59137	0.69755	0.5803	0.59761
SRSF1_HepG2	0.80553	0.76326	0.57454	0.76457	0.75825
SRSF1_K562	0.78984	0.70548	0.70065	0.71132	0.70918
SRSF7_HepG2	0.71175	0.65229	0.59105	0.65203	0.60833
SRSF7_K562	0.79418	0.76609	0.6765	0.752	0.744
SRSF9_HepG2	0.76465	0.71545	0.59485	0.69658	0.70956
SUB1_HepG2	0.82666	0.73494	0.72175	0.728	0.733
SUPV3L1_HepG2	0.56048	0.45223	0.5192	0.461	0.461
SUPV3L1_K562	0.63617	0.55275	0.58188	0.538	0.541
TAF15_HEK293	0.94888	0.94956	0.72109	0.93477	0.93413
TAF15_HepG2	0.80371	0.77122	0.68386	0.7614	0.76993
TAF15_K562	0.86928	0.77557	0.75416	0.77298	0.76805
TARDBP_HEK293T	0.7478	0.70681	0.61317	0.70665	0.69844
TARDBP_K562	0.87062	0.78359	0.763	0.78078	0.77747
TBRG4_HepG2	0.55673	0.48815	0.55429	0.474	0.465
TBRG4_K562	0.67088	0.59664	0.5962	0.589	0.596
TIA1_Hela	0.94531	0.92651	0.81958	0.92544	0.92798
TIA1_HepG2	0.90878	0.87384	0.73269	0.8689	0.87581
TIA1_K562	0.8576	0.83461	0.64874	0.828	0.832
TIAL1_Hela	0.89665	0.86874	0.7725	0.85933	0.86463
TNRC6A_HEK293	0.81282	0.75206	0.71051	0.7722	0.76232
TNRC6A_K562	0.79316	0.60154	0.75569	0.60469	0.59732
TRA2A_HepG2	0.83342	0.77682	0.68219	0.78734	0.77535
TRA2A_K562	0.83457	0.76115	0.71544	0.76034	0.7484
TROVE2_K562	0.85143	0.65441	0.78432	0.66004	0.64976
U2AF1_HepG2	0.71218	0.6409	0.65186	0.63245	0.6172
U2AF1_K562	0.73884	0.61852	0.63415	0.63769	0.62681
U2AF2_Hela	0.78956	0.736	0.67303	0.72764	0.697
U2AF2_HepG2	0.72429	0.68452	0.63164	0.67532	0.68679
U2AF2_K562	0.74313	0.67414	0.60954	0.67002	0.66479
UCHL5_HepG2	0.68592	0.59693	0.5847	0.594	0.585
UCHL5_K562	0.82804	0.78186	0.68017	0.777	0.774
UPF1_Hela	0.94126	0.92383	0.77773	0.92372	0.92503
UPF1_HepG2	0.80523	0.7689	0.61087	0.765	0.774
UPF1_K562	0.84476	0.8131	0.55737	0.807	0.814
UTP18_HepG2	0.60715	0.50758	0.55902	0.491	0.5
UTP18_K562	0.70273	0.58652	0.64101	0.597	0.578
UTP3_K562	0.66701	0.5948	0.55681	0.58	0.558
WDR3_K562	0.59522	0.52746	0.52395	0.502	0.494
WDR33_HEK293	0.87605	0.85444	0.78529	0.84885	0.85449
WDR43_HepG2	0.62242	0.54846	0.56451	0.551	0.526
WDR43_K562	0.71351	0.64079	0.60422	0.642	0.643
WRN_K562	0.76053	0.62734	0.67293	0.617	0.618
WTAP_Hela	0.86133	0.82054	0.68735	0.74067	0.77544
XRCC6_K562	0.71728	0.62794	0.63618	0.61	0.611
XRN2_HepG2	0.69657	0.67694	0.51811	0.671	0.691
XRN2_K562	0.80415	0.67258	0.72086	0.66355	0.67419
YBX3_HepG2	0.71385	0.58254	0.64998	0.551	0.584
YBX3_K562	0.8569	0.66733	0.78568	0.664	0.657
YTHDF2_Hela	0.68862	0.64019	0.53091	0.62886	0.65756
YWHAG_K562	0.79708	0.62414	0.75909	0.59732	0.61699
ZC3H11A_HepG2	0.74945	0.6837	0.66292	0.67	0.678
ZC3H11A_K562	0.7739	0.68105	0.6608	0.679	0.673
ZC3H7B_HEK293	0.88308	0.86797	0.67815	0.86144	0.86694
ZNF622_K562	0.80849	0.77513	0.64321	0.773	0.773
ZNF800_HepG2	0.72139	0.67713	0.61562	0.667	0.654
ZNF800_K562	0.86342	0.79001	0.71801	0.787	0.79
ZRANB2_K562	0.7475	0.71076	0.58582	0.715	0.715

## Sheet: AUC_data_ratio
model	1vs1	1vs2	1vs3	1vs5	1vs10
ALKBH5_HEK293	0.736	0.79274	0.733	0.75	0.758
ATXN2_HEK293T	0.749	0.81856	0.789	0.794	0.797
AUH_HepG2	0.817	0.83488	0.834	0.828	0.827
AUH_K562	0.864	0.89106	0.87	0.855	0.873
BCCIP_HepG2	0.834	0.84002	0.837	0.837	0.839
C17ORF85_HEK293	0.726	0.75337	0.727	0.752	0.727
CAPRIN1_HEK293	0.762	0.78504	0.76	0.772	0.772
CPSF1_HEK293	0.741	0.78384	0.776	0.768	0.782
CPSF3_HEK293	0.735	0.75291	0.756	0.77	0.772
CPSF4_HEK293	0.806	0.81271	0.803	0.811	0.813
CPSF6_HEK293	0.783	0.84821	0.81	0.804	0.807
CPSF6_K562	0.897	0.90803	0.903	0.908	0.895
CPSF7_HEK293	0.867	0.92199	0.88	0.878	0.886
CSTF2_HEK293	0.911	0.91949	0.921	0.922	0.92
CSTF2_Hela	0.918	0.94315	0.919	0.918	0.928
CSTF2T_HEK293	0.823	0.8513	0.837	0.843	0.844
CSTF2T_HepG2	0.859	0.87499	0.871	0.862	0.869
CSTF2T_K562	0.84	0.86956	0.869	0.868	0.865
DDX3X_K562	0.87	0.89705	0.895	0.899	0.899
DDX42_K562	0.848	0.87819	0.86	0.853	0.858
DGCR8_HEK293T	0.8	0.84591	0.827	0.823	0.822
DGCR8_K562	0.852	0.89473	0.868	0.864	0.863
EIF4A3_Hela	0.83	0.87483	0.831	0.826	0.835
EIF4G2_K562	0.884	0.90799	0.884	0.888	0.886
ELAVL1_HEK293	0.795	0.80772	0.797	0.816	0.792
EWSR1_HEK293	0.921	0.92344	0.919	0.919	0.92
FAM120A_HepG2	0.839	0.8432	0.841	0.86	0.861
FAM120A_K562	0.883	0.908	0.887	0.901	0.892
FIP1L1_HEK293	0.688	0.74389	0.7	0.696	0.699
FKBP4_HepG2	0.785	0.83134	0.788	0.799	0.799
FMR1_HEK293	0.711	0.76419	0.737	0.727	0.745
FMR1_K562	0.871	0.87481	0.862	0.856	0.862
FUS_HEK293	0.927	0.9411	0.927	0.926	0.933
FUS_HEK293T	0.747	0.79439	0.774	0.762	0.761
FXR1_K562	0.85	0.83398	0.847	0.838	0.841
FXR2_HEK293	0.828	0.84601	0.835	0.848	0.852
FXR2_K562	0.85	0.85671	0.85	0.837	0.849
GNL3_K562	0.869	0.9202	0.888	0.9	0.888
GTF2F1_HepG2	0.81	0.83738	0.825	0.823	0.825
GTF2F1_K562	0.875	0.90807	0.897	0.893	0.9
HNRNPA1_HepG2	0.876	0.89545	0.891	0.887	0.89
HNRNPA1_K562	0.91	0.90809	0.903	0.906	0.916
HNRNPC_Hela	0.927	0.93508	0.925	0.925	0.92
HNRNPK_HepG2	0.884	0.91431	0.893	0.905	0.912
HNRNPK_K562	0.913	0.91858	0.911	0.913	0.916
HNRNPM_K562	0.902	0.91893	0.911	0.915	0.907
HNRNPU_HepG2	0.807	0.84549	0.809	0.814	0.822
HNRNPU_K562	0.836	0.89365	0.851	0.865	0.865
HNRNPUL1_HepG2	0.798	0.86967	0.811	0.828	0.838
HNRNPUL1_K562	0.874	0.88822	0.845	0.853	0.859
IGF2BP1_HEK293	0.851	0.87603	0.872	0.877	0.871
IGF2BP1_HepG2	0.852	0.86416	0.859	0.86	0.851
IGF2BP1_K562	0.899	0.91975	0.906	0.914	0.918
IGF2BP2_HEK293	0.91	0.932	0.915	0.922	0.927
IGF2BP2_K562	0.861	0.90062	0.892	0.887	0.897
IGF2BP3_HEK293	0.895	0.90638	0.913	0.904	0.913
IGF2BP3_HepG2	0.808	0.82016	0.821	0.822	0.823
ILF3_K562	0.904	0.92072	0.908	0.909	0.903
KHDRBS1_K562	0.93	0.95617	0.942	0.943	0.944
KHSRP_K562	0.851	0.89061	0.87	0.87	0.873
LARP7_HepG2	0.72	0.75642	0.694	0.713	0.71
LARP7_K562	0.861	0.91055	0.887	0.886	0.893
LIN28A_HEK293	0.77	0.82172	0.787	0.773	0.785
LIN28B_HEK293	0.752	0.78821	0.754	0.782	0.786
LIN28B_HepG2	0.862	0.88273	0.874	0.875	0.871
LIN28B_K562	0.88	0.89674	0.892	0.893	0.899
LSM11_K562	0.865	0.88021	0.848	0.854	0.867
MOV10_HEK293	0.897	0.90675	0.909	0.9	0.903
NONO_K562	0.839	0.88595	0.86	0.864	0.855
NPM1_K562	0.861	0.92157	0.873	0.878	0.884
NUDT21_HEK293	0.674	0.70753	0.661	0.663	0.667
PCBP2_HepG2	0.931	0.94016	0.935	0.942	0.931
PRPF8_HepG2	0.736	0.77871	0.738	0.779	0.769
PRPF8_K562	0.768	0.80697	0.754	0.765	0.771
PTBP1_HEK293T	0.904	0.91661	0.915	0.908	0.912
PTBP1_K562	0.85	0.89589	0.875	0.864	0.863
PTBP1PTBP2_Hela	0.859	0.87394	0.866	0.854	0.869
RBFOX2_HepG2	0.822	0.83967	0.826	0.837	0.843
RBM22_K562	0.822	0.88608	0.827	0.834	0.836
RBM27_K562	0.875	0.91089	0.88	0.888	0.882
RTCB_HEK293	0.68	0.73911	0.685	0.705	0.712
SAFB2_K562	0.894	0.90878	0.897	0.897	0.908
SBDS_K562	0.848	0.90532	0.861	0.869	0.871
SF3A3_HepG2	0.72	0.77112	0.727	0.723	0.737
SF3B4_HepG2	0.745	0.7871	0.755	0.758	0.754
SLBP_K562	0.752	0.86029	0.771	0.789	0.796
SLTM_HepG2	0.779	0.81722	0.785	0.786	0.799
SLTM_K562	0.854	0.88733	0.865	0.865	0.873
SMNDC1_HepG2	0.742	0.75577	0.743	0.754	0.76
SMNDC1_K562	0.77	0.83538	0.797	0.776	0.793
SND1_HepG2	0.738	0.77514	0.763	0.76	0.768
SND1_K562	0.859	0.88478	0.876	0.878	0.887
SRRM4_HEK293T	0.789	0.85273	0.785	0.815	0.792
SRSF1_HepG2	0.893	0.88622	0.887	0.887	0.885
SRSF1_K562	0.869	0.87975	0.891	0.888	0.897
SRSF7_HepG2	0.784	0.81493	0.79	0.789	0.795
SRSF9_HepG2	0.852	0.85853	0.835	0.846	0.846
TAF15_HepG2	0.842	0.89297	0.862	0.86	0.867
TAF15_K562	0.897	0.92411	0.901	0.908	0.907
TARDBP_HEK293T	0.801	0.83049	0.793	0.805	0.799
TARDBP_K562	0.91	0.92685	0.908	0.914	0.917
TIA1_Hela	0.962	0.96905	0.96	0.961	0.96
TIA1_HepG2	0.937	0.94575	0.93	0.944	0.941
TIAL1_Hela	0.917	0.93409	0.914	0.925	0.919
TNRC6A_K562	0.866	0.87352	0.868	0.866	0.87
TRA2A_HepG2	0.877	0.89574	0.877	0.886	0.876
TRA2A_K562	0.896	0.90475	0.888	0.896	0.907
TROVE2_K562	0.88	0.91607	0.903	0.892	0.898
U2AF1_HepG2	0.783	0.81882	0.792	0.794	0.806
U2AF1_K562	0.768	0.83141	0.788	0.802	0.792
U2AF2_HepG2	0.763	0.81225	0.763	0.769	0.771
U2AF2_K562	0.774	0.83705	0.786	0.782	0.798
WDR33_HEK293	0.923	0.9206	0.933	0.929	0.918
XRN2_K562	0.833	0.86974	0.83	0.846	0.842
YTHDF2_Hela	0.779	0.79938	0.789	0.775	0.79
YWHAG_K562	0.854	0.88368	0.865	0.853	0.845
ZC3H7B_HEK293	0.924	0.93432	0.923	0.928	0.916

## Sheet: IGF2BP1_example
Table S3. AUC and AUPRC scores of PrismNet, PrismNet with only sequence, PrismNet with only in vivo structure, PrismNet with sequence and predicted structure, PrismNet with sequence and shuffled structure, DeepBind, GraphProt, and RCK, as well as AUC scores for the indicated positive vs negative ratios investigated during training of PrismNet. Related to Fig.2, S3.
column name	Description
chromosome	the chromosome name of each 1 Mbp bin
bin_index(Mbp)	the bin index of each 1 Mbp bin
eCLIP_K562	the number of IGF2BP1 binding sites in K562 cell eCLIP data
overlap_eCLIP_HepG2&K562	the number of overlapping IGF2BP1 binding sites between K562 and HepG2 cells eCLIP data
eCLIP & DeepBind	the number of overlapping IGF2BP1 binding sites between HepG2 cells eCLIP data and DeepBind prediction
eCLIP & PrismNet(without structure)	the number of overlapping IGF2BP1 binding sites between HepG2 cells eCLIP data and PrismNet (without structure) prediction
eCLIP & PrismNet	the number of overlapping IGF2BP1 binding sites between HepG2 cells eCLIP data and PrismNet prediction
eCLIP_HepG2	the number of IGF2BP1 binding sites in HepG2 cell eCLIP data
unoverlap_eclip_HepG2(compare to eclip_K562)	the IGF2BP1 binding sites in HepG2 cell eCLIP data, unoverlapped with binding sites in K562 cell eCLIP data (format: transcript id|start coordinate_stop coordinate|)
overlap_eCLIP_HepG2&K562	the overlapping IGF2BP1 binding sites between HepG2 and K562 cell eCLIP data (format: transcript id|start coordinate of binding sites in HepG2 eCLIP data _stop coordinate of binding sites in HepG2 eCLIP data_start coordinate of binding sites in K562 eCLIP data _stop coordinate of binding sites in K562 eCLIP data|)
unoverlap_eclip_K562 (compare to eCLIP_HepG2)	the IGF2BP1 binding sites in K562 eCLIP data, unoverlapped with binding sites in HepG2 eCLIP data (format: transcript id|start coordinate_stop coordinate|)
unoverlap_eclip_HepG2(compare to DeepBind)	the IGF2BP1 binding sites in HepG2 cell eCLIP data, unoverlapped with DeepBind predicted binding site (format: transcript id|start coordinate_stop coordinate|)
overlap_eCLIP_HepG2&DeepBind	the overlapping IGF2BP1 binding sites between HepG2 eCLIP data and DeepBind prediction (format: transcript id|start coordinate of binding sites in HepG2 eCLIP data _stop coordinate of binding sites in HepG2 eCLIP data_start coordinate of DeepBind predicted binding sites _stop coordinate of DeepBind predicted binding sites|)
unoverlap_Deepbind(compare to eCLIP_HepG2)	the IGF2BP1 DeepBind predicted binding sites, unoverlapped with binding sites in HepG2 eCLIP data (format: transcript id|start coordinate_stop coordinate|)
unoverlap_eclip_HepG2(compare to PrismNet(without structure))	the IGF2BP1 binding sites in HepG2 cell eCLIP data, unoverlapped with PrismNet(without structure) predicted binding site (format: transcript id|start coordinate_stop coordinate|)
overlap_eCLIP_HepG2&PrismNet(without structure)	the overlapping IGF2BP1 binding sites between HepG2 eCLIP data and PrismNet(without structure) prediction (format: transcript id|start coordinate of binding sites in HepG2 eCLIP data _stop coordinate of binding sites in HepG2 eCLIP data_start coordinate of PrismNet (without structure) predicted binding sites _stop coordinate of PrismNet (without structure) predicted binding sites|)
unoverlap_PrismNet(without structure)(compare to eCLIP_HepG2)	the IGF2BP1 PrismNet (without structure) predicted binding sites, unoverlapped with binding sites in HepG2 eCLIP data (format: transcript id|start coordinate_stop coordinate|)
unoverlap_eclip_HepG2(compare to PrismNet)	the IGF2BP1 binding sites in HepG2 cell eCLIP data, unoverlapped with PrismNet predicted binding site (format: transcript id|start coordinate_stop coordinate|)
overlap_eCLIP_HepG2&PrismNet	the overlapping IGF2BP1 binding sites between HepG2 eCLIP data and PrismNet prediction (format: transcript id|start coordinate of binding sites in HepG2 eCLIP data _stop coordinate of binding sites in HepG2 eCLIP data_start coordinate of PrismNet predicted binding sites _stop coordinate of PrismNet predicted binding sites|)
unoverlap_PrismNet(compare to eCLIP_HepG2)	the IGF2BP1 PrismNet predicted binding sites, unoverlapped with binding sites in HepG2 eCLIP data (format: transcript id|start coordinate_stop coordinate|)
chromosome	bin_index(Mbp)	eCLIP_K562	overlap_eCLIP_HepG2&K562	eCLIP & DeepBind	eCLIP & PrismNet(without structure)	eCLIP & PrismNet	eCLIP_HepG2	unoverlap_eclip_HepG2(compare to eclip_K562)	overlap_eCLIP_HepG2&K562	unoverlap_eclip_K562 (compare to eCLIP_HepG2)	unoverlap_eclip_HepG2(compare to DeepBind)	overlap_eCLIP_HepG2&DeepBind	unoverlap_Deepbind(compare to eCLIP_HepG2)	unoverlap_eclip_HepG2(compare to PrismNet(without structure))	overlap_eCLIP_HepG2&PrismNet(without structure)	unoverlap_PrismNet(without structure)(compare to eCLIP_HepG2)	unoverlap_eclip_HepG2(compare to PrismNet)	overlap_eCLIP_HepG2&PrismNet	unoverlap_PrismNet(compare to eCLIP_HepG2)
chrM	0	77	97	158	162	164	164	;ENST00000389680|41_47|692_721;ENST00000387347|188_191|192_194|202_220|221_225|226_236|237_240|241_244|245_254|255_262|263_265|317_345|346_349|628_631|632_635|649_649|1142_1157|1483_1495|1496_1499;ENST00000361390|97_142|170_242|566_615;ENST00000361453|361_407|426_495|663_703|894_917|978_994;ENST00000361624|112_126|127_151|521_530|1299_1342;ENST00000361739|559_585;ENST00000361851|87_134;ENST000003…	;ENST00000389680|48_83_66_135|84_96_66_135|97_106_66_135|107_118_66_135|119_127_66_135|143_181_136_183|272_277_273_345|278_280_273_345|281_290_273_345|291_297_273_345|298_322_273_345|323_344_273_345|758_797_764_808|798_800_764_808|801_824_764_808;ENST00000387347|37_45_43_59|46_50_43_59|51_65_43_59|66_80_60_82|81_98_60_82|99_104_83_112|108_112_83_112|154_187_156_188|573_585_574_605|586_604_574_605…	;ENST00000389680|346_367|624_639|881_887|888_917;ENST00000387347|452_463|464_482|483_513|1217_1227|1402_1408|1512_1544;ENST00000361390;ENST00000361453;ENST00000361624|731_815;ENST00000361739;ENST00000361851|139_186;ENST00000361899|1_25;ENST00000362079|397_442;ENST00000361227;ENST00000361335|52_98;ENST00000361381|146_157;ENST00000361567|130_174|264_274;ENST00000361681|142_164|171_210;ENST000003617…	;ENST00000389680|692_721|758_797|798_800;ENST00000387347|317_345|346_349|1142_1157;ENST00000361390;ENST00000361453;ENST00000361624;ENST00000361739;ENST00000361851;ENST00000361899;ENST00000362079;ENST00000361227;ENST00000361335;ENST00000361381;ENST00000361567;ENST00000361681;ENST00000361789	;ENST00000389680|41_47_21_681|48_83_21_681|84_96_21_681|97_106_21_681|107_118_21_681|119_127_21_681|143_181_21_681|272_277_21_681|278_280_21_681|281_290_21_681|291_297_21_681|298_322_21_681|323_344_21_681|801_824_801_921;ENST00000387347|37_45_1_301|46_50_1_301|51_65_1_301|66_80_1_301|81_98_1_301|99_104_1_301|108_112_1_301|154_187_1_301|188_191_1_301|192_194_1_301|202_220_1_301|221_225_1_301|226_2…	;ENST00000389680;ENST00000387347|941_1141;ENST00000361390;ENST00000361453;ENST00000361624;ENST00000361739;ENST00000361851;ENST00000361899;ENST00000362079;ENST00000361227;ENST00000361335;ENST00000361381;ENST00000361567;ENST00000361681;ENST00000361789	;ENST00000389680;ENST00000387347;ENST00000361390;ENST00000361453;ENST00000361624;ENST00000361739;ENST00000361851;ENST00000361899;ENST00000362079;ENST00000361227;ENST00000361335;ENST00000361381;ENST00000361567;ENST00000361681|272_348|384_418;ENST00000361789	;ENST00000389680|41_47_1_941|48_83_1_941|84_96_1_941|97_106_1_941|107_118_1_941|119_127_1_941|143_181_1_941|272_277_1_941|278_280_1_941|281_290_1_941|291_297_1_941|298_322_1_941|323_344_1_941|692_721_1_941|758_797_1_941|798_800_1_941|801_824_1_941;ENST00000387347|37_45_1_1541|46_50_1_1541|51_65_1_1541|66_80_1_1541|81_98_1_1541|99_104_1_1541|108_112_1_1541|154_187_1_1541|188_191_1_1541|192_194_1_1…	;ENST00000389680;ENST00000387347;ENST00000361390;ENST00000361453;ENST00000361624;ENST00000361739;ENST00000361851;ENST00000361899;ENST00000362079;ENST00000361227;ENST00000361335;ENST00000361381;ENST00000361567;ENST00000361681;ENST00000361789	;ENST00000389680;ENST00000387347;ENST00000361390;ENST00000361453;ENST00000361624;ENST00000361739;ENST00000361851;ENST00000361899;ENST00000362079;ENST00000361227;ENST00000361335;ENST00000361381;ENST00000361567;ENST00000361681;ENST00000361789	;ENST00000389680|41_47_1_941|48_83_1_941|84_96_1_941|97_106_1_941|107_118_1_941|119_127_1_941|143_181_1_941|272_277_1_941|278_280_1_941|281_290_1_941|291_297_1_941|298_322_1_941|323_344_1_941|692_721_1_941|758_797_1_941|798_800_1_941|801_824_1_941;ENST00000387347|37_45_1_1541|46_50_1_1541|51_65_1_1541|66_80_1_1541|81_98_1_1541|99_104_1_1541|108_112_1_1541|154_187_1_1541|188_191_1_1541|192_194_1_1…	;ENST00000389680;ENST00000387347;ENST00000361390;ENST00000361453;ENST00000361624;ENST00000361739;ENST00000361851;ENST00000361899;ENST00000362079;ENST00000361227;ENST00000361335;ENST00000361381;ENST00000361567;ENST00000361681;ENST00000361789
chr9	19	10	8	4	5	8	8	;ENST00000464326|400_417;ENST00000602925|6582_6641;ENST00000380394	;ENST00000464326|164_227_198_231;ENST00000380394|22_65_22_65|203_232_200_267|233_309_200_267|437_499_428_544|566_651_568_651	;ENST00000464326;ENST00000380394|66_125|703_713|714_738	;ENST00000464326|400_417;ENST00000602925|6582_6641;ENST00000380394|437_499|566_651	;ENST00000464326|164_227_141_241;ENST00000380394|22_65_61_421|203_232_61_421|233_309_61_421	;ENST00000464326|261_361;ENST00000380394|761_881	;ENST00000464326;ENST00000602925;ENST00000380394|22_65|203_232|233_309	;ENST00000464326|164_227_121_301|400_417_341_461;ENST00000602925|6582_6641_6481_6621;ENST00000380394|437_499_401_681|566_651_401_681	;ENST00000464326;ENST00000602925|6661_6761;ENST00000380394	;ENST00000464326;ENST00000602925;ENST00000380394	;ENST00000464326|164_227_41_241|400_417_261_461;ENST00000602925|6582_6641_6481_6781;ENST00000380394|22_65_1_861|203_232_1_861|233_309_1_861|437_499_1_861|566_651_1_861	;ENST00000464326;ENST00000602925;ENST00000380394
chr11	7	14	9	2	7	10	10	;ENST00000533626|1372_1377	;ENST00000533626|642_736_618_710|737_814_759_808|1119_1141_1119_1141|1142_1184_1142_1173|1223_1279_1257_1279|1280_1355_1280_1334|1513_1591_1537_1622|1614_1622_1537_1622|1627_1689_1623_1705	;ENST00000533626|1030_1061|1062_1064|1065_1076|1398_1439|1504_1508|1509_1513	;ENST00000533626|642_736|737_814|1119_1141|1142_1184|1223_1279|1280_1355|1372_1377|1513_1591	;ENST00000533626|1614_1622_1601_1761|1627_1689_1601_1761	;ENST00000533626|1001_1101	;ENST00000533626|737_814|1142_1184|1372_1377	;ENST00000533626|642_736_581_681|1119_1141_1001_1121|1223_1279_1201_1301|1280_1355_1201_1301|1513_1591_1501_1741|1614_1622_1501_1741|1627_1689_1501_1741	;ENST00000533626	;ENST00000533626	;ENST00000533626|642_736_581_801|737_814_581_801|1119_1141_961_1441|1142_1184_961_1441|1223_1279_961_1441|1280_1355_961_1441|1372_1377_961_1441|1513_1591_1481_1781|1614_1622_1481_1781|1627_1689_1481_1781	;ENST00000533626
chr1	92	15	10	9	11	13	13	;ENST00000370321|153_163|354_374|510_526	;ENST00000370321|23_93_25_93|94_100_94_111|164_210_178_213|290_325_306_318|375_414_400_414|415_440_415_459|577_615_604_617|618_620_618_635|666_725_655_736|894_987_885_957	;ENST00000370321|214_263|779_795|796_806|856_884	;ENST00000370321|23_93|94_100|354_374|375_414	;ENST00000370321|153_163_141_321|164_210_141_321|290_325_141_321|415_440_421_621|510_526_421_621|577_615_421_621|618_620_421_621|666_725_701_801|894_987_821_921	;ENST00000370321	;ENST00000370321|23_93|94_100	;ENST00000370321|153_163_121_461|164_210_121_461|290_325_121_461|354_374_121_461|375_414_121_461|415_440_121_461|510_526_481_941|577_615_481_941|618_620_481_941|666_725_481_941|894_987_481_941	;ENST00000370321	;ENST00000370321	;ENST00000370321|23_93_41_541|94_100_41_541|153_163_41_541|164_210_41_541|290_325_41_541|354_374_41_541|375_414_41_541|415_440_41_541|510_526_41_541|577_615_561_1041|618_620_561_1041|666_725_561_1041|894_987_561_1041	;ENST00000370321
chr20	31	17	14	21	18	25	25	;ENST00000335574|64_113|263_307|329_396|1073_1107|1108_1143|1632_1721;ENST00000376105|376_397|892_925|953_1000;ENST00000376062|1713_1752|2227_2260	;ENST00000335574|415_440_407_447|441_489_407_447|490_499_490_498|515_572_512_573|610_658_592_647|745_770_705_753|1009_1071_1040_1065|1467_1576_1463_1492;ENST00000376105|59_154_41_116;ENST00000376062|1101_1152_1118_1188|1153_1225_1118_1188|1262_1299_1189_1268|1328_1364_1269_1377|1527_1557_1517_1594	;ENST00000335574|901_932|933_943;ENST00000376105;ENST00000376062|1461_1469	;ENST00000335574|64_113;ENST00000376105|376_397|892_925|953_1000;ENST00000376062	;ENST00000335574|263_307_261_421|329_396_261_421|415_440_261_421|441_489_461_621|490_499_461_621|515_572_461_621|610_658_461_621|745_770_761_881|1009_1071_961_1121|1073_1107_961_1121|1108_1143_961_1121|1467_1576_1501_1701|1632_1721_1501_1701;ENST00000376105|59_154_21_161;ENST00000376062|1101_1152_1061_1401|1153_1225_1061_1401|1262_1299_1061_1401|1328_1364_1061_1401|1527_1557_1481_1601|1713_1752_1…	;ENST00000335574|1341_1461;ENST00000421894|1_121;ENST00000376105;ENST00000376062|201_401|421_521|721_861|1781_1941;ENST00000300403|1561_1681|1941_2041|2401_2501|2921_3301|3361_3481	;ENST00000335574|64_113|263_307|1467_1576;ENST00000376105|376_397|892_925|953_1000;ENST00000376062|1713_1752	;ENST00000335574|329_396_361_621|415_440_361_621|441_489_361_621|490_499_361_621|515_572_361_621|610_658_361_621|745_770_661_881|1009_1071_921_1121|1073_1107_921_1121|1108_1143_921_1121|1632_1721_1601_1701;ENST00000376105|59_154_1_161;ENST00000376062|1101_1152_1041_1201|1153_1225_1041_1201|1262_1299_1221_1641|1328_1364_1221_1641|1527_1557_1221_1641|2227_2260_2201_2301	;ENST00000335574;ENST00000421894|1_121;ENST00000376105|1021_1221;ENST00000376062|201_461|681_801|2461_2561;ENST00000300403|1561_1661|1921_2061|2221_2321|2401_2501|2661_3341;ENST00000202017|1261_1361	;ENST00000335574;ENST00000376105;ENST00000376062	;ENST00000335574|64_113_61_161|263_307_241_341|329_396_241_341|415_440_361_621|441_489_361_621|490_499_361_621|515_572_361_621|610_658_361_621|745_770_701_1141|1009_1071_701_1141|1073_1107_701_1141|1108_1143_701_1141|1467_1576_1341_1481|1632_1721_1601_1801;ENST00000376105|59_154_1_201|376_397_281_401|892_925_921_1221|953_1000_921_1221;ENST00000376062|1101_1152_1001_1381|1153_1225_1001_1381|1262_1…	;ENST00000335574;ENST00000376105|481_601;ENST00000376062|201_461|661_801|2421_2561;ENST00000300403|1561_1741|1921_2061|2661_3341|3361_3481;ENST00000202017|961_1101
chr10	32	6	3	0	5	5	5	;ENST00000302418|1253_1274|1275_1304;ENST00000423113	;ENST00000302418;ENST00000423113|133_153_124_151|367_376_348_374|377_412_380_398	;ENST00000302418|1359_1394|1642_1677;ENST00000423113|160_180	;ENST00000302418|1253_1274|1275_1304;ENST00000423113|133_153|367_376|377_412	;ENST00000302418;ENST00000423113	;ENST00000302418|1341_1561;ENST00000423113|181_361	;ENST00000302418;ENST00000423113	;ENST00000302418|1253_1274_1261_1521|1275_1304_1261_1521;ENST00000423113|133_153_121_401|367_376_121_401|377_412_121_401	;ENST00000302418|1561_1701;ENST00000423113	;ENST00000302418;ENST00000423113	;ENST00000302418|1253_1274_1261_1701|1275_1304_1261_1701;ENST00000423113|133_153_121_381|367_376_121_381|377_412_121_381	;ENST00000302418;ENST00000423113
chr1	33	8	5	8	8	11	12	;ENST00000629371|552_663;ENST00000483388|547_569;ENST00000431992|1990_2095|2245_2297|3355_3371|3461_3469|3608_3643	;ENST00000629371;ENST00000431992|2118_2166_2128_2236|2737_2768_2726_2750|2866_2925_2872_2895|3037_3100_3061_3092|3132_3186_3143_3174	;ENST00000629371|687_723;ENST00000431992|2987_3022|3225_3259	;ENST00000629371;ENST00000483388|547_569;ENST00000431992|3037_3100|3461_3469|3608_3643	;ENST00000629371|552_663_401_601;ENST00000431992|1990_2095_2041_2261|2118_2166_2041_2261|2245_2297_2041_2261|2737_2768_2701_2901|2866_2925_2701_2901|3132_3186_3101_3221|3355_3371_3301_3421	;ENST00000629371|1261_1441|2361_2521;ENST00000431992|1581_1701|3681_3781	;ENST00000629371;ENST00000483388|547_569;ENST00000431992|3132_3186|3355_3371|3461_3469	;ENST00000629371|552_663_441_661;ENST00000431992|1990_2095_2061_2261|2118_2166_2061_2261|2245_2297_2061_2261|2737_2768_2761_2901|2866_2925_2761_2901|3037_3100_2941_3081|3608_3643_3501_3641	;ENST00000629371|1201_1441|2341_2521;ENST00000610352|81_261;ENST00000431992|1601_1701|1881_1981|3661_3781	;ENST00000629371;ENST00000483388|547_569;ENST00000431992	;ENST00000629371|552_663_541_661;ENST00000431992|1990_2095_2021_2441|2118_2166_2021_2441|2245_2297_2021_2441|2737_2768_2701_3181|2866_2925_2701_3181|3037_3100_2701_3181|3132_3186_2701_3181|3355_3371_3301_3401|3461_3469_3461_3781|3608_3643_3461_3781	;ENST00000629371;ENST00000610352|61_241;ENST00000431992|1601_1901
chr11	123	17	12	7	12	12	13	;ENST00000532636|1390_1437	;ENST00000532636|116_168_120_128|222_300_237_295|417_429_394_430|943_986_946_985|1046_1090_1062_1107|1232_1240_1193_1240|1241_1266_1241_1263|1329_1378_1325_1376|1444_1491_1444_1493|1715_1746_1744_1772|1913_1933_1906_1928|1988_2033_1964_1998	;ENST00000532636|177_207|644_683|1437_1440|1627_1642|1643_1662	;ENST00000532636|1046_1090|1232_1240|1241_1266|1444_1491|1715_1746|1913_1933	;ENST00000532636|116_168_121_281|222_300_121_281|417_429_421_561|943_986_921_1041|1329_1378_1341_1441|1390_1437_1341_1441|1988_2033_2021_2241	;ENST00000532636|661_821|1541_1681|1761_1861	;ENST00000532636|1241_1266	;ENST00000532636|116_168_141_461|222_300_141_461|417_429_141_461|943_986_921_1241|1046_1090_921_1241|1232_1240_921_1241|1329_1378_1281_1501|1390_1437_1281_1501|1444_1491_1281_1501|1715_1746_1541_1941|1913_1933_1541_1941|1988_2033_2021_2241	;ENST00000532636|481_721|801_901	;ENST00000532636|417_429	;ENST00000532636|116_168_81_381|222_300_81_381|943_986_801_1981|1046_1090_801_1981|1232_1240_801_1981|1241_1266_801_1981|1329_1378_801_1981|1390_1437_801_1981|1444_1491_801_1981|1715_1746_801_1981|1913_1933_801_1981|1988_2033_2021_2241	;ENST00000532636|541_701
chr5	181	23	19	15	11	20	20	;ENST00000511473|692_717	;ENST00000511473|16_66_15_56|79_128_57_147|129_174_57_147|175_226_148_226|238_263_238_277|264_324_238_277|366_404_338_403|442_513_448_514|514_557_515_546|558_573_559_572|574_653_576_612|654_677_654_690|739_764_738_764|765_804_765_805|805_859_806_859|860_905_860_905|906_914_906_921|952_1016_947_984|1017_1092_1017_1077	;ENST00000511473|922_946;ENST00000514146|288_314	;ENST00000511473|574_653|765_804|805_859|860_905|906_914	;ENST00000511473|16_66_61_301|79_128_61_301|129_174_61_301|175_226_61_301|238_263_61_301|264_324_61_301|366_404_401_561|442_513_401_561|514_557_401_561|558_573_401_561|654_677_661_761|692_717_661_761|739_764_661_761|952_1016_941_1041|1017_1092_941_1041	;ENST00000511473;ENST00000511331|501_641	;ENST00000511473|366_404|692_717|739_764|765_804|805_859|860_905|906_914|952_1016|1017_1092	;ENST00000511473|16_66_1_101|79_128_1_101|129_174_161_281|175_226_161_281|238_263_161_281|264_324_161_281|442_513_461_681|514_557_461_681|558_573_461_681|574_653_461_681|654_677_461_681	;ENST00000511473;ENST00000514146|641_741	;ENST00000511473	;ENST00000511473|16_66_1_421|79_128_1_421|129_174_1_421|175_226_1_421|238_263_1_421|264_324_1_421|366_404_1_421|442_513_441_1141|514_557_441_1141|558_573_441_1141|574_653_441_1141|654_677_441_1141|692_717_441_1141|739_764_441_1141|765_804_441_1141|805_859_441_1141|860_905_441_1141|906_914_441_1141|952_1016_441_1141|1017_1092_441_1141	;ENST00000511473;ENST00000514146|661_761
chr14	95	7	5	1	2	5	5	;ENST00000516672;ENST00000553672	;ENST00000516672|3_137_10_40|22_48_10_40|138_270_135_182;ENST00000553672|470_553_483_529|793_845_744_857	;ENST00000516672;ENST00000553672|568_606|635_718	;ENST00000516672|3_137|22_48|138_270;ENST00000553672|470_553	;ENST00000553672|793_845_581_901	;ENST00000298912|2521_2761;ENST00000553672|261_361	;ENST00000516672|3_137|22_48|138_270;ENST00000553672	;ENST00000553672|470_553_521_901|793_845_521_901	;ENST00000439999|1701_1801;ENST00000298912|2581_2801;ENST00000553672|261_401	;ENST00000516672;ENST00000553672	;ENST00000516672|3_137_41_141|22_48_41_141|138_270_41_141;ENST00000553672|470_553_261_481|793_845_501_901	;ENST00000298912|2621_2761;ENST00000516672;ENST00000553672
chr9	92	5	5	1	4	5	5	;ENST00000375643;ENST00000459229	;ENST00000375643|3727_3792_3774_3820|3793_3820_3774_3820|3822_3868_3821_3839|4073_4127_4076_4149;ENST00000459229|100_111_91_123	;ENST00000375643;ENST00000459229	;ENST00000375643|3727_3792|3793_3820|3822_3868|4073_4127;ENST00000459229	;ENST00000375643;ENST00000459229|100_111_1_101	;ENST00000375643|3941_4061;ENST00000459229	;ENST00000375643;ENST00000459229|100_111	;ENST00000375643|3727_3792_3721_3881|3793_3820_3721_3881|3822_3868_3721_3881|4073_4127_4001_4141	;ENST00000375643|4161_4341	;ENST00000375643;ENST00000459229	;ENST00000375643|3727_3792_3741_3881|3793_3820_3741_3881|3822_3868_3741_3881|4073_4127_4021_4141;ENST00000459229|100_111_1_101	;ENST00000375643|4181_4341;ENST00000459229
chr9	97	8	1	3	2	5	5	;ENST00000339399|22_93|103_140|618_652|1071_1088	;ENST00000339399|1118_1172_1103_1136	;ENST00000339399|239_248|250_263|365_395|445_487|989_1007|1337_1348	;ENST00000339399|22_93|103_140	;ENST00000339399|618_652_621_1281|1071_1088_621_1281|1118_1172_621_1281	;ENST00000339399|261_581	;ENST00000339399|22_93|103_140|618_652	;ENST00000339399|1071_1088_921_1341|1118_1172_921_1341	;ENST00000339399|261_561	;ENST00000339399	;ENST00000339399|22_93_61_181|103_140_61_181|618_652_241_621|1071_1088_941_1221|1118_1172_941_1221	;ENST00000339399|1241_1341
chr6	73	8	11	11	12	13	13	;ENST00000424573|18_33;ENST00000316292;ENST00000355773|2512_2561	;ENST00000424573|1_10_1_14;ENST00000316292|963_985_963_989|1116_1136_1119_1136|1137_1145_1137_1158|1146_1166_1137_1158|1256_1297_1252_1316|1298_1311_1252_1316|1312_1316_1252_1316|1317_1327_1317_1325|1328_1340_1326_1339;ENST00000355773|2472_2486_2457_2499	;ENST00000424573;ENST00000316292;ENST00000355773	;ENST00000424573|1_10;ENST00000316292;ENST00000355773|2512_2561	;ENST00000424573|18_33_21_121;ENST00000316292|963_985_921_1041|1116_1136_1061_1401|1137_1145_1061_1401|1146_1166_1061_1401|1256_1297_1061_1401|1298_1311_1061_1401|1312_1316_1061_1401|1317_1327_1061_1401|1328_1340_1061_1401;ENST00000355773|2472_2486_2321_2481	;ENST00000424573;ENST00000316292|1481_1601|1741_1841|1881_1981|2161_2341;ENST00000355773|2801_2921	;ENST00000424573;ENST00000316292|1328_1340;ENST00000355773	;ENST00000424573|1_10_1_141|18_33_1_141;ENST00000316292|963_985_921_1321|1116_1136_921_1321|1137_1145_921_1321|1146_1166_921_1321|1256_1297_921_1321|1298_1311_921_1321|1312_1316_921_1321|1317_1327_921_1321;ENST00000355773|2472_2486_2401_2541|2512_2561_2401_2541	;ENST00000424573;ENST00000316292|1481_1601|1681_2121|2181_2281;ENST00000355773|2601_2741|2801_3021	;ENST00000424573;ENST00000316292;ENST00000355773	;ENST00000424573|1_10_1_141|18_33_1_141;ENST00000316292|963_985_921_1461|1116_1136_921_1461|1137_1145_921_1461|1146_1166_921_1461|1256_1297_921_1461|1298_1311_921_1461|1312_1316_921_1461|1317_1327_921_1461|1328_1340_921_1461;ENST00000355773|2472_2486_2361_2981|2512_2561_2361_2981	;ENST00000424573;ENST00000316292|1481_1601|1621_2381;ENST00000355773
chr4	151	8	9	12	12	12	12	;ENST00000274065|212_246|247_261;ENST00000263985|1873_1908	;ENST00000274065|108_142_123_141|143_154_143_155|412_434_408_434|435_441_435_462|545_598_543_595|622_626_621_643|627_642_621_643|644_647_644_663|648_661_644_663	;ENST00000274065|397_400	;ENST00000274065;ENST00000263985	;ENST00000274065|108_142_81_361|143_154_81_361|212_246_81_361|247_261_81_361|412_434_421_681|435_441_421_681|545_598_421_681|622_626_421_681|627_642_421_681|644_647_421_681|648_661_421_681;ENST00000263985|1873_1908_1781_1921	;ENST00000274065;ENST00000263985	;ENST00000274065;ENST00000263985	;ENST00000274065|108_142_121_281|143_154_121_281|212_246_121_281|247_261_121_281|412_434_381_781|435_441_381_781|545_598_381_781|622_626_381_781|627_642_381_781|644_647_381_781|648_661_381_781;ENST00000263985|1873_1908_1781_1901	;ENST00000514435|1941_2041;ENST00000274065|821_921;ENST00000263985	;ENST00000274065;ENST00000263985	;ENST00000274065|108_142_121_921|143_154_121_921|212_246_121_921|247_261_121_921|412_434_121_921|435_441_121_921|545_598_121_921|622_626_121_921|627_642_121_921|644_647_121_921|648_661_121_921;ENST00000263985|1873_1908_1901_2001	;ENST00000514435|1821_1921;ENST00000274065;ENST00000263985
chr5	171	14	11	11	12	12	12	;ENST00000517671|718_719	;ENST00000517671|160_193_168_193|194_207_194_209|287_310_274_324|380_390_380_393|394_402_394_414|464_484_474_487|488_490_488_497|567_593_571_594|595_599_595_599|780_804_779_804|805_841_805_844	;ENST00000517671|265_273|896_906|907_915	;ENST00000517671|595_599	;ENST00000517671|160_193_181_581|194_207_181_581|287_310_181_581|380_390_181_581|394_402_181_581|464_484_181_581|488_490_181_581|567_593_181_581|718_719_601_941|780_804_601_941|805_841_601_941	;ENST00000517671	;ENST00000517671	;ENST00000517671|160_193_161_501|194_207_161_501|287_310_161_501|380_390_161_501|394_402_161_501|464_484_161_501|488_490_161_501|567_593_521_621|595_599_521_621|718_719_661_941|780_804_661_941|805_841_661_941	;ENST00000517671	;ENST00000517671	;ENST00000517671|160_193_181_941|194_207_181_941|287_310_181_941|380_390_181_941|394_402_181_941|464_484_181_941|488_490_181_941|567_593_181_941|595_599_181_941|718_719_181_941|780_804_181_941|805_841_181_941	;ENST00000517671
chr12	98	16	11	6	5	11	11	;ENST00000401722	;ENST00000401722|105_139_104_142|153_217_165_196|218_304_263_307|308_316_308_316|489_573_495_554|632_697_687_768|722_778_687_768|801_837_800_826|894_945_855_945|975_1003_979_1015|1102_1231_1087_1141	;ENST00000401722|376_429|430_430|1045_1074|1076_1086|1238_1314	;ENST00000401722|105_139|153_217|218_304|308_316|722_778	;ENST00000401722|489_573_441_681|632_697_441_681|801_837_781_1401|894_945_781_1401|975_1003_781_1401|1102_1231_781_1401	;ENST00000401722	;ENST00000401722|105_139|153_217|218_304|308_316|489_573|801_837	;ENST00000401722|632_697_661_801|722_778_661_801|894_945_861_1441|975_1003_861_1441|1102_1231_861_1441	;ENST00000556029|2801_2901|2941_3041;ENST00000401722|361_481	;ENST00000401722	;ENST00000401722|105_139_61_161|153_217_61_161|218_304_241_361|308_316_241_361|489_573_381_1441|632_697_381_1441|722_778_381_1441|801_837_381_1441|894_945_381_1441|975_1003_381_1441|1102_1231_381_1441	;ENST00000556029|2821_2921|2941_3041;ENST00000401722
chr12	104	3	2	2	1	3	3	;ENST00000525566;ENST00000462885|317_372	;ENST00000525566|3369_3432_3323_3375|3433_3476_3376_3436;ENST00000462885	;ENST00000525566;ENST00000462885|1_24	;ENST00000525566|3433_3476;ENST00000462885	;ENST00000525566|3369_3432_3321_3421;ENST00000462885|317_372_261_381	;ENST00000525566;ENST00000462885|41_141	;ENST00000525566|3433_3476;ENST00000462885|317_372	;ENST00000525566|3369_3432_3281_3421;ENST00000462885	;ENST00000525566;ENST00000462885|81_181;ENST00000552951|23221_23321	;ENST00000525566;ENST00000462885	;ENST00000525566|3369_3432_3301_3501|3433_3476_3301_3501;ENST00000462885|317_372_1_501	;ENST00000525566;ENST00000462885
chr5	86	8	3	2	3	3	3	;ENST00000247655	;ENST00000247655|82_215_106_188|302_371_287_335|372_433_372_380	;ENST00000247655|49_68|228_250	;ENST00000247655|82_215	;ENST00000247655|302_371_221_421|372_433_221_421	;ENST00000247655	;ENST00000247655	;ENST00000247655|82_215_1_201|302_371_241_481|372_433_241_481	;ENST00000247655	;ENST00000247655	;ENST00000247655|82_215_1_161|302_371_221_481|372_433_221_481	;ENST00000247655
chr20	58	30	13	11	18	28	31	;ENST00000361830|3166_3182|3205_3238|3301_3315|3959_3998;ENST00000313949|1170_1176|1243_1287|1712_1741|2001_2053|2185_2240;ENST00000602795|119_159|347_381|551_593|612_660|917_945|1415_1442|1455_1462|1694_1700|1953_1977	;ENST00000361830|2917_2967_2908_3000|2933_2952_2908_3000;ENST00000313949|1350_1419_1346_1444|1476_1500_1475_1522|1766_1813_1760_1832|1814_1866_1760_1832|2069_2110_2069_2097|2111_2184_2098_2142;ENST00000602795|800_857_826_844|1097_1153_1057_1188|1740_1777_1725_1777|2084_2134_2038_2145|2135_2183_2038_2145	;ENST00000475243|1554_1576;ENST00000361830|3548_3592|3556_3587|3834_3856;ENST00000313949|1197_1242|1298_1307|1870_1890|2055_2068|2293_2310|2353_2397|2437_2446;ENST00000602795|279_345|453_498|499_517|761_783|1349_1363|1852_1916|2184_2242	;ENST00000361830|3205_3238|3301_3315;ENST00000313949|1170_1176|1243_1287|1350_1419|1476_1500|1712_1741|1766_1813|1814_1866|2001_2053;ENST00000602795|119_159|347_381|612_660|800_857|917_945|1097_1153|1415_1442|1455_1462|1694_1700|1740_1777	;ENST00000361830|2917_2967_2881_2981|2933_2952_2881_2981|3166_3182_3021_3181|3959_3998_3901_4041;ENST00000313949|2069_2110_2101_2561|2111_2184_2101_2561|2185_2240_2101_2561;ENST00000602795|551_593_461_561|1953_1977_1921_2121|2084_2134_1921_2121|2135_2183_2161_2261	;ENST00000475243|1481_1581|1801_1961|2021_2241;ENST00000361830|2581_2801|3501_3701|3781_3881;ENST00000313949;ENST00000602795|161_261|981_1081|1261_1401	;ENST00000361830;ENST00000313949|1243_1287|1350_1419|1476_1500|1712_1741|1766_1813|1814_1866|2001_2053|2069_2110;ENST00000602795|119_159|347_381|800_857|917_945|1455_1462	;ENST00000361830|2917_2967_2741_3201|2933_2952_2741_3201|3166_3182_2741_3201|3205_3238_3221_3381|3301_3315_3221_3381|3959_3998_3821_4041;ENST00000313949|1170_1176_1121_1241|2111_2184_2161_2561|2185_2240_2161_2561;ENST00000602795|551_593_521_681|612_660_521_681|1097_1153_1061_1421|1415_1442_1061_1421|1694_1700_1581_1941|1740_1777_1581_1941|1953_1977_1961_2141|2084_2134_1961_2141|2135_2183_1961_2141	;ENST00000475243|2021_2181;ENST00000361830|2501_2701|3521_3641;ENST00000313949;ENST00000602795|201_341	;ENST00000361830;ENST00000313949;ENST00000602795|119_159|347_381|917_945	;ENST00000361830|2917_2967_2721_3461|2933_2952_2721_3461|3166_3182_2721_3461|3205_3238_2721_3461|3301_3315_2721_3461|3959_3998_3801_4021;ENST00000313949|1170_1176_1121_1481|1243_1287_1121_1481|1350_1419_1121_1481|1476_1500_1121_1481|1712_1741_1661_2541|1766_1813_1661_2541|1814_1866_1661_2541|2001_2053_1661_2541|2069_2110_1661_2541|2111_2184_1661_2541|2185_2240_1661_2541;ENST00000602795|551_593_58…	;ENST00000475243|2021_2181;ENST00000361830|2501_2641|3521_3721;ENST00000313949|1521_1621;ENST00000602795|201_341
chr6	41	27	14	26	21	25	32	;ENST00000373060|1245_1288|1873_1889|1894_1902|2612_2646|2767_2845|2846_2915|3082_3136|4061_4142;ENST00000373025|357_376|404_410|628_686|950_973|1080_1165|1226_1308;ENST00000456057;ENST00000398884;ENST00000230340|467_511|714_751|1775_1826|1923_1950	;ENST00000373060|2199_2204_2192_2214|2916_2964_2934_3032|2989_3043_2934_3032|3400_3487_3386_3421|3549_3616_3584_3689|3668_3748_3584_3689;ENST00000456057|3389_3461_3381_3402|3401_3455_3381_3402|3518_3562_3496_3570|3521_3559_3496_3570;ENST00000398884|322_394_314_335|334_388_314_335|451_495_429_503|454_492_429_503;ENST00000230340	;ENST00000373060|1995_2002|3860_3923;ENST00000456057|3119_3136|3259_3283|3595_3634;ENST00000398884|52_69|192_216|528_567;ENST00000230340|801_804|810_819|1984_1995	;ENST00000373060|2199_2204|2612_2646|3668_3748;ENST00000373025|628_686;ENST00000456057;ENST00000398884;ENST00000230340|467_511|714_751	;ENST00000373060|1245_1288_1221_1361|1873_1889_1781_1941|1894_1902_1781_1941|2767_2845_2721_2861|2846_2915_2721_2861|2916_2964_2881_3041|2989_3043_2881_3041|3082_3136_3121_3221|3400_3487_3341_3661|3549_3616_3341_3661|4061_4142_3901_4201;ENST00000373025|357_376_301_461|404_410_301_461|950_973_921_1361|1080_1165_921_1361|1226_1308_921_1361;ENST00000456057|3389_3461_3341_3581|3401_3455_3341_3581|351…	;ENST00000373060|421_521|1601_1741;ENST00000406563|661_781|1061_1161;ENST00000373025;ENST00000456057|3621_3721;ENST00000398884;ENST00000230340|941_1041;ENST00000372991|1021_1221|1341_1441|1661_1861	;ENST00000373060|2199_2204|2612_2646|2846_2915|2916_2964|2989_3043|3082_3136;ENST00000373025|357_376|628_686;ENST00000456057;ENST00000398884;ENST00000230340|467_511|714_751|1775_1826	;ENST00000373060|1245_1288_1221_1341|1873_1889_1861_1961|1894_1902_1861_1961|2767_2845_2741_2841|3400_3487_3381_3701|3549_3616_3381_3701|3668_3748_3381_3701|4061_4142_4101_4201;ENST00000373025|404_410_381_501|950_973_961_1141|1080_1165_961_1141|1226_1308_1261_1361;ENST00000456057|3389_3461_3301_3721|3401_3455_3301_3721|3518_3562_3301_3721|3521_3559_3301_3721;ENST00000398884|322_394_261_621|334_38…	;ENST00000373060;ENST00000406563|41_141;ENST00000373025|61_161;ENST00000456057|3081_3241;ENST00000398884|21_181;ENST00000230340|921_1041|1161_1261|1281_1401;ENST00000372991|1281_1401|1681_1801	;ENST00000373060|2199_2204|2612_2646;ENST00000373025|357_376|404_410|628_686;ENST00000456057;ENST00000398884;ENST00000230340|467_511|714_751	;ENST00000373060|1245_1288_1261_1521|1873_1889_1861_2041|1894_1902_1861_2041|2767_2845_2701_3181|2846_2915_2701_3181|2916_2964_2701_3181|2989_3043_2701_3181|3082_3136_2701_3181|3400_3487_3341_3741|3549_3616_3341_3741|3668_3748_3341_3741|4061_4142_3821_4221;ENST00000373025|950_973_941_1361|1080_1165_941_1361|1226_1308_941_1361;ENST00000456057|3389_3461_3381_3721|3401_3455_3381_3721|3518_3562_3381_…	;ENST00000373060|801_961|1641_1841;ENST00000373025;ENST00000456057|3061_3301;ENST00000398884|1_121;ENST00000230340
chr5	73	9	9	7	8	9	9	;ENST00000335895	;ENST00000335895|53_95_46_98|96_151_46_98|152_161_152_178|193_220_179_220|222_241_221_274|372_410_354_484|411_477_354_484|501_533_485_536|537_546_537_554	;ENST00000335895|826_861	;ENST00000335895|222_241|501_533	;ENST00000335895|53_95_81_201|96_151_81_201|152_161_81_201|193_220_81_201|372_410_341_461|411_477_341_461|537_546_541_841	;ENST00000335895	;ENST00000335895|53_95	;ENST00000335895|96_151_101_561|152_161_101_561|193_220_101_561|222_241_101_561|372_410_101_561|411_477_101_561|501_533_101_561|537_546_101_561	;ENST00000335895|681_881	;ENST00000335895	;ENST00000335895|53_95_1_881|96_151_1_881|152_161_1_881|193_220_1_881|222_241_1_881|372_410_1_881|411_477_1_881|501_533_1_881|537_546_1_881	;ENST00000335895
chr12	52	17	10	2	1	17	24	;ENST00000360284|1960_1985|2013_2074|2075_2129;ENST00000552551|483_534|640_675|1402_1414|1417_1431|1509_1563|1599_1633|1772_1781;ENST00000388837|69_74|159_194|372_397|1308_1325	;ENST00000360284;ENST00000552551|388_454_397_452|535_620_556_615|1068_1090_1063_1109|1242_1268_1233_1281|1293_1332_1282_1336|1918_1977_1917_1977;ENST00000388837|228_277_231_272|460_486_441_486|487_518_487_506|1023_1106_1059_1113	;ENST00000360284|2318_2332;ENST00000552551|97_123|384_387|755_757|758_766;ENST00000388837|856_891|892_931	;ENST00000360284|1960_1985;ENST00000552551|388_454|483_534|535_620|640_675|1068_1090|1242_1268|1293_1332|1402_1414|1417_1431|1509_1563|1599_1633|1772_1781|1918_1977;ENST00000388837|69_74|159_194|228_277|372_397|460_486|487_518|1023_1106|1308_1325	;ENST00000360284|2013_2074_2001_2141|2075_2129_2001_2141;ENST00000552551	;ENST00000293662|1821_1921;ENST00000360284|1681_1781|2281_2381;ENST00000336854|401_541|821_921|1041_1261|1281_1421;ENST00000552551|1_101|1981_2121	;ENST00000360284|1960_1985|2013_2074|2075_2129;ENST00000552551|388_454|483_534|535_620|640_675|1068_1090|1242_1268|1293_1332|1402_1414|1417_1431|1509_1563|1599_1633|1772_1781|1918_1977;ENST00000388837|69_74|159_194|228_277|372_397|460_486|487_518|1023_1106	;ENST00000360284;ENST00000552551;ENST00000388837|1308_1325_1221_1361	;ENST00000360284|2181_2281|2381_2481;ENST00000336854|1261_1421;ENST00000552551|2021_2121;ENST00000388837	;ENST00000360284|1960_1985|2013_2074|2075_2129;ENST00000552551|483_534|1402_1414|1417_1431|1772_1781;ENST00000388837	;ENST00000552551|388_454_361_461|535_620_601_761|640_675_601_761|1068_1090_781_1361|1242_1268_781_1361|1293_1332_781_1361|1509_1563_1561_1721|1599_1633_1561_1721|1918_1977_1801_2121;ENST00000388837|69_74_21_161|159_194_21_161|228_277_221_321|372_397_381_801|460_486_381_801|487_518_381_801|1023_1106_961_1141|1308_1325_1181_1401	;ENST00000336854|1001_1141|1261_1421;ENST00000552551|1_101;ENST00000388837
chr15	66	27	24	20	25	24	26	;ENST00000319194|3290_3307;ENST00000307961|698_736	;ENST00000307961|44_94_64_96|99_111_97_101|121_146_102_123|238_268_222_268|270_282_269_271|283_339_280_322|384_514_485_514|515_524_515_526|753_769_742_769|771_780_770_790|878_926_873_926|927_938_927_930|963_966_957_967|968_978_968_1010|979_1008_968_1010|1009_1010_968_1010|1011_1014_1011_1017|1015_1039_1011_1017|1092_1121_1108_1125|1122_1129_1108_1125|1130_1131_1126_1131|1132_1167_1132_1159|1168_1…	;ENST00000307961|527_567|621_639|640_652|1329_1358;ENST00000288840|1866_1905	;ENST00000319194|3290_3307;ENST00000307961|44_94|99_111|270_282|283_339|1168_1177	;ENST00000307961|121_146_141_261|238_268_141_261|384_514_401_1141|515_524_401_1141|698_736_401_1141|753_769_401_1141|771_780_401_1141|878_926_401_1141|927_938_401_1141|963_966_401_1141|968_978_401_1141|979_1008_401_1141|1009_1010_401_1141|1011_1014_401_1141|1015_1039_401_1141|1092_1121_401_1141|1122_1129_401_1141|1130_1131_401_1141|1132_1167_401_1141|1178_1201_1181_1381	;ENST00000307961	;ENST00000319194|3290_3307;ENST00000307961	;ENST00000319194;ENST00000307961|44_94_81_301|99_111_81_301|121_146_81_301|238_268_81_301|270_282_81_301|283_339_81_301|384_514_361_821|515_524_361_821|698_736_361_821|753_769_361_821|771_780_361_821|878_926_861_1041|927_938_861_1041|963_966_861_1041|968_978_861_1041|979_1008_861_1041|1009_1010_861_1041|1011_1014_861_1041|1015_1039_861_1041|1092_1121_1101_1261|1122_1129_1101_1261|1130_1131_1101_1…	;ENST00000319194|3421_3521;ENST00000307961|1321_1501	;ENST00000319194|3290_3307;ENST00000307961|44_94	;ENST00000319194;ENST00000307961|99_111_101_321|121_146_101_321|238_268_101_321|270_282_101_321|283_339_101_321|384_514_361_1501|515_524_361_1501|698_736_361_1501|753_769_361_1501|771_780_361_1501|878_926_361_1501|927_938_361_1501|963_966_361_1501|968_978_361_1501|979_1008_361_1501|1009_1010_361_1501|1011_1014_361_1501|1015_1039_361_1501|1092_1121_361_1501|1122_1129_361_1501|1130_1131_361_1501|11…	;ENST00000319194|3361_3661;ENST00000307961
chr2	55	10	7	7	4	7	7	;ENST00000402285	;ENST00000402285|207_241_207_238|242_271_239_271|272_311_272_307|312_326_308_326|327_346_327_347|540_544_517_544|545_611_545_566	;ENST00000402285|385_412|413_444	;ENST00000402285	;ENST00000402285|207_241_181_441|242_271_181_441|272_311_181_441|312_326_181_441|327_346_181_441|540_544_481_681|545_611_481_681	;ENST00000402285	;ENST00000402285|272_311|312_326|327_346	;ENST00000402285|207_241_161_261|242_271_161_261|540_544_381_541|545_611_561_701	;ENST00000402285;ENST00000447944|3141_3261|3281_3381	;ENST00000402285	;ENST00000402285|207_241_161_701|242_271_161_701|272_311_161_701|312_326_161_701|327_346_161_701|540_544_161_701|545_611_161_701	;ENST00000402285
chr7	10	11	7	3	7	7	7	;ENST00000339600	;ENST00000339600|140_175_142_219|194_224_142_219|237_241_220_241|249_276_242_258|365_387_345_388|395_429_389_408|460_532_466_537	;ENST00000339600|325_330|332_344|538_600	;ENST00000339600|140_175|194_224|237_241|249_276	;ENST00000339600|365_387_301_401|395_429_301_401|460_532_421_661	;ENST00000339600	;ENST00000339600	;ENST00000339600|140_175_101_661|194_224_101_661|237_241_101_661|249_276_101_661|365_387_101_661|395_429_101_661|460_532_101_661	;ENST00000339600	;ENST00000339600	;ENST00000339600|140_175_101_661|194_224_101_661|237_241_101_661|249_276_101_661|365_387_101_661|395_429_101_661|460_532_101_661	;ENST00000339600
chr7	143	11	3	3	3	4	4	;ENST00000322764|682_710	;ENST00000322764|907_943_853_935|969_1050_936_1007|2161_2232_2165_2217	;ENST00000436038|260_323|327_355;ENST00000619992|2912_2942;ENST00000429630|240_277;ENST00000322764|840_844|1189_1212|1285_1321	;ENST00000322764|682_710	;ENST00000322764|907_943_821_1301|969_1050_821_1301|2161_2232_2041_2241	;ENST00000436038|301_401;ENST00000619992|2861_2961;ENST00000429630|221_321|521_621;ENST00000322764|321_481|1721_1861;ENST00000479870|4041_4281	;ENST00000322764|682_710	;ENST00000322764|907_943_761_961|969_1050_1001_1101|2161_2232_2121_2241	;ENST00000436038|341_481;ENST00000619992|2741_2961;ENST00000429630|261_361|521_621;ENST00000322764|1141_1241|2381_2481;ENST00000479870|4161_4361	;ENST00000322764	;ENST00000322764|682_710_621_921|907_943_621_921|969_1050_981_1301|2161_2232_1861_2201	;ENST00000322764|361_461;ENST00000479870|4061_4361
chr5	82	8	6	3	3	6	6	;ENST00000296674	;ENST00000296674|226_258_226_258|259_277_259_279|278_331_259_279|344_394_339_411|493_521_462_531|683_691_661_726	;ENST00000296674|412_418|419_441	;ENST00000296674|226_258|259_277|278_331	;ENST00000296674|344_394_381_761|493_521_381_761|683_691_381_761	;ENST00000296674	;ENST00000296674|226_258|259_277|278_331	;ENST00000296674|344_394_361_541|493_521_361_541|683_691_561_761	;ENST00000296674	;ENST00000296674	;ENST00000296674|226_258_181_761|259_277_181_761|278_331_181_761|344_394_181_761|493_521_181_761|683_691_181_761	;ENST00000296674
chr6	132	6	5	0	6	6	6	;ENST00000230050|174_181	;ENST00000230050|131_173_151_172|186_219_181_224|220_224_181_224|225_251_225_245|262_310_263_308	;ENST00000230050|543_544|547_560	;ENST00000230050|131_173|174_181|186_219|220_224|225_251|262_310	;ENST00000230050	;ENST00000230050|441_621	;ENST00000230050	;ENST00000230050|131_173_161_281|174_181_161_281|186_219_161_281|220_224_161_281|225_251_161_281|262_310_161_281	;ENST00000230050|361_521	;ENST00000230050	;ENST00000230050|131_173_121_621|174_181_121_621|186_219_121_621|220_224_121_621|225_251_121_621|262_310_121_621	;ENST00000230050
chr8	98	5	6	0	6	6	6	;ENST00000518164	;ENST00000518164|11_41_8_41|42_58_42_94|59_94_42_94|95_115_95_126|141_201_127_203|216_233_204_240	;ENST00000518164	;ENST00000518164|11_41|42_58|59_94|95_115|141_201|216_233			;ENST00000518164	;ENST00000518164|11_41_1_221|42_58_1_221|59_94_1_221|95_115_1_221|141_201_1_221|216_233_1_221	;ENST00000518164	;ENST00000518164	;ENST00000518164|11_41_1_281|42_58_1_281|59_94_1_281|95_115_1_281|141_201_1_281|216_233_1_281	;ENST00000518164
chr8	116	19	13	10	12	12	13	;ENST00000521861	;ENST00000521861|60_117_58_95|191_229_177_232|357_481_364_405|486_533_482_534|709_731_715_731|732_788_732_788|843_852_814_852|854_869_853_916|870_933_853_916|934_985_917_985|986_1029_986_1033|1030_1084_986_1033|1125_1166_1130_1165	;ENST00000521861|9_40|555_581|582_634|635_696|1181_1241;ENST00000297338|1909_1935	;ENST00000521861|60_117|191_229|870_933	;ENST00000521861|357_481_341_641|486_533_341_641|709_731_721_861|732_788_721_861|843_852_721_861|854_869_721_861|934_985_961_1261|986_1029_961_1261|1030_1084_961_1261|1125_1166_961_1261	;ENST00000521861;ENST00000297338|1781_1981	;ENST00000521861|60_117	;ENST00000521861|191_229_201_601|357_481_201_601|486_533_201_601|709_731_621_1281|732_788_621_1281|843_852_621_1281|854_869_621_1281|870_933_621_1281|934_985_621_1281|986_1029_621_1281|1030_1084_621_1281|1125_1166_621_1281	;ENST00000521861;ENST00000297338|1761_1901	;ENST00000521861|60_117	;ENST00000521861|191_229_201_581|357_481_201_581|486_533_201_581|709_731_621_1281|732_788_621_1281|843_852_621_1281|854_869_621_1281|870_933_621_1281|934_985_621_1281|986_1029_621_1281|1030_1084_621_1281|1125_1166_621_1281	;ENST00000521861;ENST00000297338|1781_1901
chr6	7	30	22	36	38	42	47	;ENST00000379802|98_253|275_306;ENST00000460138|689_722|1087_1151|1089_1147|1599_1635|1602_1633|1811_1836|1812_1836|2083_2113|2086_2110|2160_2219|2162_2217;ENST00000439343|380_396|1020_1053|1418_1482|1420_1478|1930_1966|1933_1964|2142_2167|2143_2167|2414_2444|2417_2441|2491_2550|2493_2548	;ENST00000460138|1772_1796_1730_1787|1778_1794_1730_1787|1837_1868_1843_1874|1869_1893_1843_1874|1937_2030_1916_1977|2341_2417_2357_2425|2344_2415_2357_2425|2466_2508_2426_2495|2470_2506_2426_2495|2547_2629_2530_2603|2548_2626_2530_2603;ENST00000439343|2103_2127_2061_2118|2109_2125_2061_2118|2168_2199_2174_2205|2200_2224_2174_2205|2268_2361_2247_2308|2672_2748_2688_2756|2675_2746_2688_2756|2797_2…	;ENST00000460138|2030_2070;ENST00000439343|793_831|813_817|2361_2401	;ENST00000379802|98_253|275_306;ENST00000460138|689_722|1599_1635|1602_1633|1937_2030;ENST00000439343|380_396|1020_1053|1930_1966|1933_1964|2417_2441	;ENST00000379802;ENST00000460138|1087_1151_1121_1561|1089_1147_1121_1561|1772_1796_1701_1921|1778_1794_1701_1921|1811_1836_1701_1921|1812_1836_1701_1921|1837_1868_1701_1921|1869_1893_1701_1921|2083_2113_2101_2221|2086_2110_2101_2221|2160_2219_2101_2221|2162_2217_2101_2221|2341_2417_2281_2581|2344_2415_2281_2581|2466_2508_2281_2581|2470_2506_2281_2581|2547_2629_2281_2581|2548_2626_2281_2581;ENST00…	;ENST00000475946|8601_8901;ENST00000474597|201_321;ENST00000379834|1961_2301;ENST00000561592|721_821;ENST00000379802|8521_8741|9321_9641;ENST00000342415|901_1101;ENST00000460138|861_1021;ENST00000439343|881_1001|1201_1341	;ENST00000379802|98_253|275_306;ENST00000460138|689_722|1087_1151|1089_1147;ENST00000439343|380_396|1020_1053|1418_1482|1420_1478	;ENST00000379802;ENST00000460138|1599_1635_1441_1961|1602_1633_1441_1961|1772_1796_1441_1961|1778_1794_1441_1961|1811_1836_1441_1961|1812_1836_1441_1961|1837_1868_1441_1961|1869_1893_1441_1961|1937_2030_1441_1961|2083_2113_2021_2161|2086_2110_2021_2161|2160_2219_2021_2161|2162_2217_2201_2701|2341_2417_2201_2701|2344_2415_2201_2701|2466_2508_2201_2701|2470_2506_2201_2701|2547_2629_2201_2701|2548_2…	;ENST00000475946|8601_9001;ENST00000474597|201_301;ENST00000379834|2081_2301;ENST00000561592|721_821;ENST00000379802|8001_8101|8601_8761|9321_9641;ENST00000460138|741_881|1181_1401;ENST00000439343|781_941|1061_1221|1501_1741	;ENST00000379802|98_253|275_306;ENST00000460138|689_722;ENST00000439343|1020_1053|1420_1478	;ENST00000379802;ENST00000460138|1087_1151_1141_1481|1089_1147_1141_1481|1599_1635_1501_1621|1602_1633_1501_1621|1772_1796_1701_1981|1778_1794_1701_1981|1811_1836_1701_1981|1812_1836_1701_1981|1837_1868_1701_1981|1869_1893_1701_1981|1937_2030_1701_1981|2083_2113_2021_2141|2086_2110_2021_2141|2160_2219_2201_2701|2162_2217_2201_2701|2341_2417_2201_2701|2344_2415_2201_2701|2466_2508_2201_2701|2470_2…	;ENST00000475946|8621_9041;ENST00000474597|221_321;ENST00000379834|1981_2081|2141_2301;ENST00000379802|8641_8741|8821_8961|9321_9641;ENST00000342415|981_1081;ENST00000460138|781_901;ENST00000439343|1081_1241
chr1	173	14	4	3	2	6	7	;ENST00000340385|195_227|228_253;ENST00000449289;ENST00000367696|45_61	;ENST00000340385|102_194_149_186;ENST00000449289|322_354_321_366|355_366_321_366|367_388_367_400	;ENST00000340385|702_726|814_848|875_913|982_1063;ENST00000449289|79_83|84_104|225_227|234_265|282_292|296_315|441_481	;ENST00000340385;ENST00000449289|322_354|355_366|367_388;ENST00000367696|45_61	;ENST00000340385|102_194_161_281|195_227_161_281|228_253_161_281;ENST00000449289;ENST00000367696	;ENST00000340385|301_421|681_821|881_981;ENST00000449289|1_121|201_321;ENST00000367696|61_221	;ENST00000340385|102_194|195_227|228_253;ENST00000449289|367_388;ENST00000367696|45_61	;ENST00000340385;ENST00000449289|322_354_201_361|355_366_201_361	;ENST00000340385|301_481|521_801|821_1001;ENST00000356198|1861_1961;ENST00000449289	;ENST00000340385;ENST00000449289;ENST00000367696|45_61	;ENST00000340385|102_194_21_161|195_227_181_1001|228_253_181_1001;ENST00000449289|322_354_221_441|355_366_221_441|367_388_221_441	;ENST00000340385|1481_1581;ENST00000449289
chr3	40	15	10	7	8	11	11	;ENST00000232905|66_153;ENST00000338970	;ENST00000232905|178_284_175_223;ENST00000338970|54_68_50_61|73_81_73_86|165_174_159_174|175_209_175_198|217_269_237_266|270_278_270_281|279_341_270_281|511_563_521_582|564_662_521_582	;ENST00000232905;ENST00000338970|421_422|424_444	;ENST00000232905;ENST00000338970|54_68|73_81|270_278|279_341	;ENST00000232905|66_153_1_181|178_284_1_181;ENST00000338970|165_174_81_221|175_209_81_221|217_269_81_221|511_563_541_861|564_662_541_861	;ENST00000232905;ENST00000338970|341_441|4761_4881|4961_5121;ENST00000457554|81_181	;ENST00000232905;ENST00000338970|54_68|73_81|511_563	;ENST00000232905|66_153_41_281|178_284_41_281;ENST00000338970|165_174_81_181|175_209_81_181|217_269_221_401|270_278_221_401|279_341_221_401|564_662_641_861	;ENST00000232905;ENST00000338970|4781_4881|4981_5121;ENST00000314529|2961_3181;ENST00000310898|921_1041;ENST00000457554|81_221	;ENST00000232905;ENST00000338970	;ENST00000232905|66_153_41_141|178_284_161_261;ENST00000338970|54_68_21_841|73_81_21_841|165_174_21_841|175_209_21_841|217_269_21_841|270_278_21_841|279_341_21_841|511_563_21_841|564_662_21_841	;ENST00000232905;ENST00000338970|4781_5121;ENST00000314529|2961_3081;ENST00000457554|81_221
chr10	4	0	0	6	7	10	11	;ENST00000477661|255_276|277_340|457_475;ENST00000380753|168_210|255_270|279_365|449_507|626_635|636_721|844_868|869_886			;ENST00000477661;ENST00000380753|168_210|255_270|626_635|636_721|869_886	;ENST00000477661|255_276_261_601|277_340_261_601|457_475_261_601;ENST00000380753|279_365_361_561|449_507_361_561|844_868_761_861	;ENST00000477661|2321_2501|2521_2621;ENST00000380753|1041_1421	;ENST00000477661;ENST00000380753|168_210|626_635|636_721|869_886	;ENST00000477661|255_276_261_601|277_340_261_601|457_475_261_601;ENST00000380753|255_270_221_381|279_365_221_381|449_507_421_621|844_868_741_861	;ENST00000477661|141_241|1781_1881|2001_2121|2321_2461|2501_2621;ENST00000380753|1061_1201|1221_1421	;ENST00000477661;ENST00000380753|626_635	;ENST00000477661|255_276_141_601|277_340_141_601|457_475_141_601;ENST00000380753|168_210_201_361|255_270_201_361|279_365_201_361|449_507_401_621|636_721_681_921|844_868_681_921|869_886_681_921	;ENST00000477661|1781_2141|2161_2621;ENST00000380753|1001_1421
chr10	78	8	5	5	5	5	5	;ENST00000613865	;ENST00000613865|124_142_106_145|214_275_212_269|282_315_277_313|422_446_422_478|447_532_422_478	;ENST00000613865|146_149|150_210|400_421	;ENST00000613865	;ENST00000613865|124_142_121_521|214_275_121_521|282_315_121_521|422_446_121_521|447_532_121_521	;ENST00000613865	;ENST00000613865	;ENST00000613865|124_142_61_481|214_275_61_481|282_315_61_481|422_446_61_481|447_532_61_481	;ENST00000613865	;ENST00000613865	;ENST00000613865|124_142_61_521|214_275_61_521|282_315_61_521|422_446_61_521|447_532_61_521	;ENST00000613865
chr10	93	0	0	4	4	5	5	;ENST00000371464|538_577|578_640|647_658|755_814|815_859			;ENST00000371464|538_577	;ENST00000371464|578_640_621_901|647_658_621_901|755_814_621_901|815_859_621_901	;ENST00000371464	;ENST00000371464|538_577	;ENST00000371464|578_640_601_881|647_658_601_881|755_814_601_881|815_859_601_881	;ENST00000371464	;ENST00000371464	;ENST00000371464|538_577_421_921|578_640_421_921|647_658_421_921|755_814_421_921|815_859_421_921	;ENST00000371464
chr2	206	5	1	3	3	5	5	;ENST00000236957|101_182|202_209|256_277|319_320	;ENST00000236957|330_342_325_338	;ENST00000236957|310_318|447_451|452_456|648_657	;ENST00000236957|101_182|202_209	;ENST00000236957|256_277_241_341|319_320_241_341|330_342_241_341	;ENST00000236957|361_841	;ENST00000236957|101_182|202_209	;ENST00000236957|256_277_261_361|319_320_261_361|330_342_261_361	;ENST00000236957|461_841	;ENST00000236957	;ENST00000236957|101_182_61_841|202_209_61_841|256_277_61_841|319_320_61_841|330_342_61_841	;ENST00000236957
chr15	69	15	8	2	0	6	8	;ENST00000260379	;ENST00000260379|40_52_43_51|53_99_52_75|100_130_98_155|131_209_98_155|238_239_238_249|313_317_313_351|335_430_313_351|431_433_431_449	;ENST00000260379|218_236|250_291|292_312|457_489|504_544	;ENST00000260379|40_52|53_99|100_130|131_209|238_239|313_317	;ENST00000260379|335_430_421_521|431_433_421_521	;ENST00000260379	;ENST00000260379|40_52|53_99|100_130|131_209|238_239|313_317|335_430|431_433	;ENST00000260379	;ENST00000260379|481_581	;ENST00000260379|40_52|53_99	;ENST00000260379|100_130_101_321|131_209_101_321|238_239_101_321|313_317_101_321|335_430_361_581|431_433_361_581	;ENST00000260379
chr2	84	5	1	1	1	2	2	;ENST00000393868;ENST00000233143|347_397	;ENST00000393868|1359_1406_1344_1405;ENST00000233143	;ENST00000393868|1043_1116|1174_1215|1282_1320;ENST00000233143|258_294	;ENST00000393868|1359_1406;ENST00000233143	;ENST00000393868;ENST00000233143|347_397_361_481	;ENST00000393868|1041_1341;ENST00000233143	;ENST00000393868;ENST00000233143|347_397	;ENST00000393868|1359_1406_1241_1461	;ENST00000393868|1041_1141	;ENST00000393868;ENST00000233143	;ENST00000393868|1359_1406_1161_1461;ENST00000233143|347_397_1_481	;ENST00000393868;ENST00000233143
chr4	26	1	0	2	2	2	2	;ENST00000345843|1356_1393|1454_1603	;ENST00000345843	;ENST00000345843|1609_1637	;ENST00000345843	;ENST00000345843|1356_1393_1281_1481|1454_1603_1281_1481	;ENST00000345843	;ENST00000345843	;ENST00000345843|1356_1393_1321_1661|1454_1603_1321_1661	;ENST00000345843	;ENST00000345843	;ENST00000345843|1356_1393_1381_1521|1454_1603_1381_1521	;ENST00000345843
chrX	136	0	0	1	2	2	2	;ENST00000431446|17_120|413_447			;ENST00000431446|413_447	;ENST00000431446|17_120_101_221	;ENST00000431446	;ENST00000431446	;ENST00000431446|17_120_101_401|413_447_441_581	;ENST00000431446	;ENST00000431446	;ENST00000431446|17_120_61_381|413_447_441_581	;ENST00000431446
chr4	154	0	0	15	15	12	15	;ENST00000302068|1308_1375|1401_1442|1477_1492|1526_1546;ENST00000404648|1022_1042|1064_1091|1092_1153|1154_1200|1275_1343|1366_1369|1372_1393|1425_1467|1483_1539|1540_1566|1625_1700			;ENST00000302068;ENST00000404648	;ENST00000302068|1308_1375_1321_1621|1401_1442_1321_1621|1477_1492_1321_1621|1526_1546_1321_1621;ENST00000404648|1022_1042_1041_1241|1064_1091_1041_1241|1092_1153_1041_1241|1154_1200_1041_1241|1275_1343_1261_1441|1366_1369_1261_1441|1372_1393_1261_1441|1425_1467_1261_1441|1483_1539_1521_1741|1540_1566_1521_1741|1625_1700_1521_1741	;ENST00000302068;ENST00000302053|1641_1841;ENST00000404648	;ENST00000302068;ENST00000404648	;ENST00000302068|1308_1375_1361_1621|1401_1442_1361_1621|1477_1492_1361_1621|1526_1546_1361_1621;ENST00000404648|1022_1042_1021_1121|1064_1091_1021_1121|1092_1153_1021_1121|1154_1200_1181_1561|1275_1343_1181_1561|1366_1369_1181_1561|1372_1393_1181_1561|1425_1467_1181_1561|1483_1539_1181_1561|1540_1566_1181_1561|1625_1700_1581_1741	;ENST00000302068;ENST00000302053|1661_1921;ENST00000404648	;ENST00000302068;ENST00000404648|1022_1042|1064_1091|1092_1153	;ENST00000302068|1308_1375_1321_1441|1401_1442_1321_1441|1477_1492_1481_1621|1526_1546_1481_1621;ENST00000404648|1154_1200_1181_1301|1275_1343_1181_1301|1366_1369_1341_1741|1372_1393_1341_1741|1425_1467_1341_1741|1483_1539_1341_1741|1540_1566_1341_1741|1625_1700_1341_1741	;ENST00000302068;ENST00000302053|1381_1481|1681_2001;ENST00000404648
chr17	16	7	3	3	2	8	8	;ENST00000472570|126_146|147_168;ENST00000577958|240_242|271_311|340_376;ENST00000584177	;ENST00000472570;ENST00000584177|209_294_209_215|297_314_302_362|349_357_302_362	;ENST00000472570|31_92|400_415;ENST00000584177|378_422	;ENST00000472570;ENST00000577958|240_242|271_311|340_376;ENST00000584177|209_294|297_314	;ENST00000472570|126_146_41_241|147_168_41_241;ENST00000584177|349_357_341_441	;ENST00000268712|1641_1761|1781_1981|2061_2161|2181_2281|2581_2701;ENST00000472570|401_541;ENST00000338560|2361_2561;ENST00000584177	;ENST00000472570;ENST00000577958|240_242|271_311|340_376;ENST00000584177|209_294|297_314|349_357	;ENST00000472570|126_146_1_161|147_168_1_161	;ENST00000268712|1641_1801|2081_2441|2501_2641;ENST00000472570|381_541	;ENST00000472570;ENST00000577958;ENST00000584177	;ENST00000472570|126_146_1_321|147_168_1_321;ENST00000577958|240_242_241_341|271_311_241_341|340_376_241_341;ENST00000584177|209_294_201_401|297_314_201_401|349_357_201_401	;ENST00000268712|1641_2441;ENST00000472570|361_541;ENST00000577958;ENST00000338560|2681_2781;ENST00000584177
chr1	20	15	9	15	19	20	27	;ENST00000375078|229_333|334_443|482_549|1218_1278|1451_1496;ENST00000264198|1209_1240|1266_1307|1397_1414|1584_1604|1712_1721|1822_1861|2346_2389;ENST00000451424|51_109|59_101;ENST00000415136|1397_1455|1516_1550|1750_1808|1758_1800	;ENST00000415136|330_348_325_348|349_381_349_393|653_704_651_697|823_839_812_839|841_889_840_886|1007_1109_1075_1104|1332_1364_1353_1364|1365_1396_1365_1395|1616_1673_1578_1650	;ENST00000415136|246_264|436_459|460_469|642_650|737_745|747_763	;ENST00000375078|482_549;ENST00000264198|1209_1240|1266_1307|1397_1414|1712_1721|1822_1861;ENST00000451424|51_109|59_101;ENST00000415136|330_348|653_704|823_839|1007_1109	;ENST00000375078|229_333_1_421|334_443_1_421|1218_1278_1081_1441|1451_1496_1461_1601;ENST00000264198|1584_1604_1501_1621|2346_2389_2081_2421;ENST00000415136|349_381_361_461|841_889_841_941|1332_1364_1341_1441|1365_1396_1341_1441|1397_1455_1341_1441|1516_1550_1521_1781|1616_1673_1521_1781|1750_1808_1521_1781|1758_1800_1521_1781	;ENST00000375078|1761_2321;ENST00000264198;ENST00000332947|461_561|1541_1681|1701_1801|1941_2041|2141_2301|2381_2561;ENST00000415136|1201_1301;ENST00000312239|401_501	;ENST00000375078|482_549;ENST00000264198|1209_1240|1266_1307|1397_1414|1584_1604|1822_1861;ENST00000451424;ENST00000415136|330_348|1516_1550	;ENST00000375078|229_333_1_441|334_443_1_441|1218_1278_1041_1241|1451_1496_1281_1601;ENST00000264198|1712_1721_1641_1821|2346_2389_2301_2421;ENST00000451424|51_109_1_281|59_101_1_281;ENST00000415136|349_381_361_521|653_704_581_901|823_839_581_901|841_889_581_901|1007_1109_921_1021|1332_1364_1201_1441|1365_1396_1201_1441|1397_1455_1201_1441|1616_1673_1661_1981|1750_1808_1661_1981|1758_1800_1661_19…	;ENST00000375078|1721_2321;ENST00000264198|1441_1581|2121_2261;ENST00000332947|2441_2561;ENST00000451424;ENST00000415136;ENST00000374933|981_1081	;ENST00000375078|482_549;ENST00000264198|1209_1240|1266_1307|1397_1414|1584_1604|1822_1861;ENST00000451424;ENST00000415136|653_704	;ENST00000375078|229_333_1_461|334_443_1_461|1218_1278_901_1601|1451_1496_901_1601;ENST00000264198|1712_1721_1661_1801|2346_2389_2301_2421;ENST00000451424|51_109_1_221|59_101_1_221;ENST00000415136|330_348_321_521|349_381_321_521|823_839_781_1041|841_889_781_1041|1007_1109_781_1041|1332_1364_1121_1441|1365_1396_1121_1441|1397_1455_1121_1441|1516_1550_1501_1921|1616_1673_1501_1921|1750_1808_1501_19…	;ENST00000375078|1721_2081|2101_2321;ENST00000264198|2121_2221;ENST00000332947|2441_2561;ENST00000451424;ENST00000415136;ENST00000312239|341_481
chr2	70	10	5	6	9	15	15	;ENST00000303577|146_182|209_296|858_884|885_917|918_959|1063_1074;ENST00000433351|3655_3665|3771_3820|3836_3874;ENST00000037869|374_412	;ENST00000303577|567_617_569_572|809_827_823_852|828_857_823_852|974_1021_987_1006|1154_1223_1116_1155	;ENST00000303577|1077_1115|1331_1365|1383_1448|1513_1553|1582_1685	;ENST00000303577|567_617|809_827|828_857|1063_1074|1154_1223;ENST00000433351|3655_3665|3771_3820|3836_3874;ENST00000037869|374_412	;ENST00000303577|146_182_41_181|209_296_201_441|858_884_881_1001|885_917_881_1001|918_959_881_1001|974_1021_881_1001;ENST00000433351;ENST00000037869	;ENST00000303577|1401_1721;ENST00000433351|4201_4441;ENST00000037869|1401_1541;ENST00000234392|621_721|881_1001;ENST00000272438|1041_1221|1381_1481|2241_2381|2701_3041|3121_3441	;ENST00000303577|146_182|209_296|809_827|828_857|858_884|885_917;ENST00000433351;ENST00000037869	;ENST00000303577|567_617_441_581|918_959_941_1041|974_1021_941_1041|1063_1074_1061_1721|1154_1223_1061_1721;ENST00000433351|3655_3665_3621_3861|3771_3820_3621_3861|3836_3874_3621_3861;ENST00000037869|374_412_401_521	;ENST00000303577|301_401;ENST00000433351|4041_4161|4221_4441;ENST00000037869|1401_1561|1581_1701;ENST00000606025|701_801;ENST00000272438|301_421|701_821|1221_1341|1461_1581|1801_1921|2061_2161|2241_2401|2561_2721|2741_3001|3121_3441	;ENST00000303577;ENST00000433351;ENST00000037869	;ENST00000303577|146_182_41_401|209_296_41_401|567_617_421_621|809_827_761_901|828_857_761_901|858_884_761_901|885_917_761_901|918_959_921_1681|974_1021_921_1681|1063_1074_921_1681|1154_1223_921_1681;ENST00000433351|3655_3665_3621_3861|3771_3820_3621_3861|3836_3874_3621_3861;ENST00000037869|374_412_401_521	;ENST00000303577;ENST00000433351|3941_4461;ENST00000037869|1401_1501|1581_1701;ENST00000606025|801_901;ENST00000272438|1481_1581|1801_1901|2061_2161|2201_2321|2681_3441
chr6	44	43	19	15	22	25	28	;ENST00000393844|1306_1309;ENST00000620073|195_230|521_532|534_555|2086_2107;ENST00000393810|761_807|985_995|1159_1236|1429_1457	;ENST00000393844|522_559_528_572|638_646_629_646|647_674_647_693|810_845_787_851|1002_1017_989_1019|1020_1040_1021_1025|1822_1914_1822_1877|2072_2103_2059_2073|2167_2208_2202_2228;ENST00000620073|343_391_327_345|405_436_405_437|1309_1347_1306_1342|1507_1563_1536_1624|1782_1814_1786_1827|2186_2231_2202_2214|2392_2464_2386_2430;ENST00000393810|1063_1117_1017_1079|1490_1550_1494_1523|1611_1642_1612_…	;ENST00000372014|187_203;ENST00000393844|289_304|387_416|447_478|573_616|694_734|872_921|922_943|1047_1082|1214_1282|1325_1381;ENST00000620073|249_326|593_625|661_692|694_700|1436_1448|1625_1641|1642_1677|2469_2510;ENST00000393810|548_589|932_947|1131_1155	;ENST00000393844|522_559|638_646|647_674|810_845|1002_1017|1020_1040|1306_1309|1822_1914;ENST00000620073|195_230|1309_1347|2086_2107;ENST00000393810|985_995|1429_1457	;ENST00000393844|2072_2103_1921_2281|2167_2208_1921_2281;ENST00000620073|343_391_341_721|405_436_341_721|521_532_341_721|534_555_341_721|1507_1563_1441_1541|1782_1814_1741_1861|2186_2231_2161_2261|2392_2464_2281_2401;ENST00000393810|761_807_681_841|1063_1117_1001_1161|1159_1236_1001_1161|1490_1550_1461_1761|1611_1642_1461_1761	;ENST00000372014|421_621|661_761;ENST00000259746|181_301|1361_1481|1521_1701|2301_2461|2701_2841|3101_3261;ENST00000393844|1121_1281;ENST00000620073|761_941|961_1101|1621_1721;ENST00000393810;ENST00000619360|261_361|841_941|1181_1281|1401_1501;ENST00000371477|1001_1141	;ENST00000393844|522_559|1822_1914;ENST00000620073|521_532|1782_1814|2086_2107;ENST00000393810|1159_1236	;ENST00000393844|638_646_601_701|647_674_601_701|810_845_721_841|1002_1017_941_1061|1020_1040_941_1061|1306_1309_1101_1421|2072_2103_2101_2281|2167_2208_2101_2281;ENST00000620073|195_230_201_501|343_391_201_501|405_436_201_501|534_555_541_661|1309_1347_1101_1681|1507_1563_1101_1681|2186_2231_2161_2301|2392_2464_2441_2601;ENST00000393810|761_807_801_901|985_995_981_1141|1063_1117_981_1141|1429_145…	;ENST00000372014|281_381;ENST00000259746|161_281|1461_1741|2081_2181|2241_2461|2681_2841;ENST00000393844|361_501|1621_1721;ENST00000620073|721_1001;ENST00000393810;ENST00000619360|841_961;ENST00000371477|821_941|1001_1101	;ENST00000393844|647_674|1306_1309|1822_1914;ENST00000620073;ENST00000393810	;ENST00000393844|522_559_441_641|638_646_441_641|810_845_761_861|1002_1017_921_1061|1020_1040_921_1061|2072_2103_1921_2281|2167_2208_1921_2281;ENST00000620073|195_230_201_361|343_391_201_361|405_436_381_661|521_532_381_661|534_555_381_661|1309_1347_701_2641|1507_1563_701_2641|1782_1814_701_2641|2086_2107_701_2641|2186_2231_701_2641|2392_2464_701_2641;ENST00000393810|761_807_701_1181|985_995_701_1…	;ENST00000372014|141_241|621_741;ENST00000259746|1581_1701|2301_2501|2741_2841;ENST00000393844|1141_1261|1661_1761;ENST00000620073;ENST00000393810|1781_1881;ENST00000619360|821_941;ENST00000371477|1001_1101
chr3	133	1	0	15	14	27	39	;ENST00000402696|446_522|450_522|523_528|529_557|560_646|564_637|773_805|776_802|879_941|998_1112|1124_1172|1184_1269|1270_1355|1356_1367|1411_1502|1511_1533|1534_1552|1602_1688|1689_1693|1725_1779|1800_1813|1816_1822|1849_1955|2041_2052|2106_2107|2109_2137|2138_2172|2173_2193|2233_2292|2293_2339|2340_2357|2358_2394|2395_2472|2513_2547|2548_2579|2580_2636|2637_2705;ENST00000466490|1027_1070|1180_…	;ENST00000466490	;ENST00000466490|934_962	;ENST00000402696|446_522|450_522|523_528|529_557|773_805|776_802|879_941|998_1112|1124_1172|1184_1269|1270_1355|1356_1367|1411_1502|1511_1533|1534_1552|2106_2107|2109_2137|2293_2339|2340_2357|2358_2394|2548_2579|2580_2636;ENST00000466490|1027_1070|1180_1195	;ENST00000402696|560_646_621_721|564_637_621_721|1602_1688_1681_1881|1689_1693_1681_1881|1725_1779_1681_1881|1800_1813_1681_1881|1816_1822_1681_1881|1849_1955_1681_1881|2041_2052_1961_2061|2138_2172_2161_2281|2173_2193_2161_2281|2233_2292_2161_2281|2395_2472_2401_2541|2513_2547_2401_2541|2637_2705_2661_2761;ENST00000466490	;ENST00000402696;ENST00000466490|881_1001|1561_1861	;ENST00000402696|446_522|450_522|523_528|529_557|560_646|564_637|773_805|776_802|879_941|998_1112|1124_1172|1184_1269|1270_1355|1511_1533|1534_1552|1602_1688|1689_1693|2041_2052|2106_2107|2109_2137|2138_2172|2173_2193|2233_2292;ENST00000466490|1027_1070|1180_1195	;ENST00000402696|1356_1367_1361_1461|1411_1502_1361_1461|1725_1779_1741_1841|1800_1813_1741_1841|1816_1822_1741_1841|1849_1955_1921_2021|2293_2339_2321_2761|2340_2357_2321_2761|2358_2394_2321_2761|2395_2472_2321_2761|2513_2547_2321_2761|2548_2579_2321_2761|2580_2636_2321_2761|2637_2705_2321_2761;ENST00000466490	;ENST00000402696;ENST00000466490|841_981|1561_1841	;ENST00000402696|446_522|450_522|523_528|529_557|560_646|564_637|1184_1269|1725_1779|1800_1813|1816_1822;ENST00000466490|1027_1070|1180_1195	;ENST00000402696|773_805_801_901|776_802_801_901|879_941_801_901|998_1112_1041_1141|1124_1172_1041_1141|1270_1355_1321_1721|1356_1367_1321_1721|1411_1502_1321_1721|1511_1533_1321_1721|1534_1552_1321_1721|1602_1688_1321_1721|1689_1693_1321_1721|1849_1955_1881_2241|2041_2052_1881_2241|2106_2107_1881_2241|2109_2137_1881_2241|2138_2172_1881_2241|2173_2193_1881_2241|2233_2292_1881_2241|2293_2339_2281_…	;ENST00000402696;ENST00000466490|1661_1841|1861_1961
chr5	137	3	2	4	3	4	4	;ENST00000314940|1197_1213|1253_1283	;ENST00000314940|1338_1374_1365_1402|1421_1461_1403_1466	;ENST00000314940|1489_1532	;ENST00000314940	;ENST00000314940|1197_1213_1081_1361|1253_1283_1081_1361|1338_1374_1081_1361|1421_1461_1381_1501	;ENST00000314940|81_181|881_1061	;ENST00000314940|1253_1283	;ENST00000314940|1197_1213_1081_1241|1338_1374_1361_1501|1421_1461_1361_1501	;ENST00000314940|61_261	;ENST00000314940	;ENST00000314940|1197_1213_1161_1501|1253_1283_1161_1501|1338_1374_1161_1501|1421_1461_1161_1501	;ENST00000314940
chr13	27	19	6	5	5	7	9	;ENST00000311549;ENST00000381140|745_756|757_763|764_784	;ENST00000311549|252_277_261_277|278_289_278_290;ENST00000381140|253_327_236_260|428_496_416_466|497_520_497_592|979_1067_1040_1067	;ENST00000311549|385_418|419_435|504_531|532_559|657_682|683_702;ENST00000381140|594_661|715_738|864_899|1068_1072|1100_1126|1128_1134|1170_1224	;ENST00000311549|252_277|278_289;ENST00000381140|253_327|979_1067	;ENST00000311549;ENST00000381140|428_496_441_641|497_520_441_641|745_756_661_941|757_763_661_941|764_784_661_941	;ENST00000311549|341_741;ENST00000381140|1161_1381	;ENST00000311549;ENST00000381140|253_327|745_756|757_763|764_784	;ENST00000311549|252_277_221_661|278_289_221_661;ENST00000381140|428_496_441_741|497_520_441_741|979_1067_821_1241	;ENST00000311549;ENST00000381140	;ENST00000311549;ENST00000381140|253_327|764_784	;ENST00000311549|252_277_221_801|278_289_221_801;ENST00000381140|428_496_381_761|497_520_381_761|745_756_381_761|757_763_381_761|979_1067_821_1261	;ENST00000311549;ENST00000381140|1281_1381
chr12	76	21	12	12	19	20	22	;ENST00000602540|146_239|284_332|855_937|938_1016|1017_1089|1169_1207|1507_1533;ENST00000618691|568_590|591_617|1413_1423	;ENST00000618691|359_413_374_467|414_467_374_467|474_504_468_504|506_535_505_550|629_686_628_693|694_701_694_703|1038_1045_1023_1045|1046_1059_1046_1075|1241_1257_1236_1257|1258_1289_1258_1293|1336_1347_1308_1355|1424_1450_1430_1476	;ENST00000618691|729_765|871_883|1100_1111|1119_1148|1163_1202|1399_1403|1406_1412|1551_1576|1578_1591|1640_1670	;ENST00000602540|146_239|284_332;ENST00000618691|359_413|414_467|474_504|506_535|568_590|1046_1059|1413_1423|1424_1450	;ENST00000602540|855_937_781_1581|938_1016_781_1581|1017_1089_781_1581|1169_1207_781_1581|1507_1533_781_1581;ENST00000618691|591_617_601_701|629_686_601_701|694_701_601_701|1038_1045_821_1041|1241_1257_1121_1401|1258_1289_1121_1401|1336_1347_1121_1401	;ENST00000602540;ENST00000618691|1481_1641|2521_2901	;ENST00000602540|146_239|284_332;ENST00000618691|359_413	;ENST00000602540|855_937_721_1081|938_1016_721_1081|1017_1089_721_1081|1169_1207_1101_1321|1507_1533_1381_1641;ENST00000618691|414_467_421_941|474_504_421_941|506_535_421_941|568_590_421_941|591_617_421_941|629_686_421_941|694_701_421_941|1038_1045_981_1561|1046_1059_981_1561|1241_1257_981_1561|1258_1289_981_1561|1336_1347_981_1561|1413_1423_981_1561|1424_1450_981_1561	;ENST00000602540|361_521;ENST00000618691|1581_1681|2341_2661|2701_2901|2921_3081	;ENST00000602540|146_239|284_332;ENST00000618691	;ENST00000602540|855_937_761_1081|938_1016_761_1081|1017_1089_761_1081|1169_1207_1101_1641|1507_1533_1101_1641;ENST00000618691|359_413_301_1701|414_467_301_1701|474_504_301_1701|506_535_301_1701|568_590_301_1701|591_617_301_1701|629_686_301_1701|694_701_301_1701|1038_1045_301_1701|1046_1059_301_1701|1241_1257_301_1701|1258_1289_301_1701|1336_1347_301_1701|1413_1423_301_1701|1424_1450_301_1701	;ENST00000602540|361_521;ENST00000618691|2341_2881|2921_3021
chr2	3	13	11	1	8	12	12	;ENST00000438436|984_1030;ENST00000304921	;ENST00000304921|122_140_125_146|141_146_125_146|147_174_147_179|198_222_216_230|425_455_427_455|456_472_456_490|500_520_495_520|521_555_521_545|584_628_582_654|629_671_582_654|672_688_672_689	;ENST00000436842|1163_1196;ENST00000304921|303_310|312_317	;ENST00000438436;ENST00000304921|122_140|141_146|147_174|198_222|425_455|456_472|500_520|521_555|584_628|629_671|672_688	;ENST00000438436|984_1030_961_1181	;ENST00000382110|821_941;ENST00000327435|801_981|1221_1321;ENST00000436842|1161_1301|1481_1601|1681_1841;ENST00000438436	;ENST00000438436;ENST00000304921|122_140|141_146|147_174|198_222	;ENST00000438436|984_1030_961_1181;ENST00000304921|425_455_301_541|456_472_301_541|500_520_301_541|521_555_301_541|584_628_561_761|629_671_561_761|672_688_561_761	;ENST00000478754|2041_2161;ENST00000382110|841_941|2001_2121;ENST00000327435|821_1161|1221_1321;ENST00000436842|1501_1601|1701_1901|1921_2041;ENST00000438436;ENST00000304921	;ENST00000438436;ENST00000304921	;ENST00000438436|984_1030_1021_1181;ENST00000304921|122_140_81_201|141_146_81_201|147_174_81_201|198_222_81_201|425_455_241_741|456_472_241_741|500_520_241_741|521_555_241_741|584_628_241_741|629_671_241_741|672_688_241_741	;ENST00000382110|2341_2461;ENST00000327435|761_861|881_1321;ENST00000436842|1661_2061;ENST00000438436;ENST00000304921
chr18	49	26	23	19	21	22	27	;ENST00000269445|2489_2493;ENST00000584895;ENST00000618619;ENST00000285093|1745_1780;ENST00000615535|368_390;ENST00000516183|129_144	;ENST00000269445;ENST00000584895|2_23_3_38|24_39_3_38|40_55_39_55|56_65_56_67|66_80_56_67|201_231_200_231|232_265_232_265|501_522_494_522|509_522_494_522;ENST00000618619|114_134_114_149|135_150_114_149|151_166_150_166|167_176_167_178|177_191_167_178|312_342_311_342|343_376_343_376|612_633_605_633|620_633_605_633|634_644_634_646|637_640_634_646;ENST00000285093;ENST00000615535|42_136_85_134|239_377…	;ENST00000269445|2392_2444;ENST00000584895|97_113;ENST00000618619|208_224;ENST00000285093|1818_1856;ENST00000615535;ENST00000516183	;ENST00000269445|2489_2493;ENST00000584895|501_522|509_522;ENST00000618619;ENST00000285093|1745_1780;ENST00000615535|42_136|368_390;ENST00000516183|1_26|129_144	;ENST00000269445;ENST00000584895|2_23_21_261|24_39_21_261|40_55_21_261|56_65_21_261|66_80_21_261|201_231_21_261|232_265_21_261;ENST00000618619|114_134_101_361|135_150_101_361|151_166_101_361|167_176_101_361|177_191_101_361|312_342_101_361|343_376_101_361|612_633_621_721|620_633_621_721|634_644_621_721|637_640_621_721;ENST00000285093;ENST00000615535|239_377_221_321	;ENST00000269445|3361_3481;ENST00000584895;ENST00000618619;ENST00000285093|1641_1741|1781_1981;ENST00000615535	;ENST00000269445|2489_2493;ENST00000584895|201_231;ENST00000618619;ENST00000285093;ENST00000615535|42_136|239_377|368_390;ENST00000516183|129_144	;ENST00000269445;ENST00000584895|2_23_1_181|24_39_1_181|40_55_1_181|56_65_1_181|66_80_1_181|232_265_261_521|501_522_261_521|509_522_261_521;ENST00000618619|114_134_81_321|135_150_81_321|151_166_81_321|167_176_81_321|177_191_81_321|312_342_81_321|343_376_361_661|612_633_361_661|620_633_361_661|634_644_361_661|637_640_361_661;ENST00000285093|1745_1780_1681_1981;ENST00000516183|1_26_21_121	;ENST00000269445|3101_3201|3381_3481|4821_4921;ENST00000584895;ENST00000618619;ENST00000285093;ENST00000516183	;ENST00000269445|2489_2493;ENST00000584895;ENST00000618619;ENST00000285093;ENST00000615535|239_377|368_390;ENST00000516183|1_26|129_144	;ENST00000269445;ENST00000584895|2_23_1_561|24_39_1_561|40_55_1_561|56_65_1_561|66_80_1_561|201_231_1_561|232_265_1_561|501_522_1_561|509_522_1_561;ENST00000618619|114_134_81_681|135_150_81_681|151_166_81_681|167_176_81_681|177_191_81_681|312_342_81_681|343_376_81_681|612_633_81_681|620_633_81_681|634_644_81_681|637_640_81_681;ENST00000285093|1745_1780_1761_1981;ENST00000615535|42_136_41_181	;ENST00000269445|3101_3221|3401_3501;ENST00000584895;ENST00000618619;ENST00000285093|1641_1741;ENST00000615535
chr17	51	32	20	12	10	18	22	;ENST00000393196|360_424;ENST00000393193|306_370;ENST00000514264	;ENST00000393196|609_678_585_682|692_744_683_746;ENST00000393193|419_466_419_487|549_562_550_572|624_650_648_650|636_649_648_650|651_689_651_696|718_763_724_763|722_759_724_763|903_948_864_975|912_921_864_975;ENST00000514264|248_295_248_316|378_391_379_401|453_479_477_479|465_478_477_479|480_518_480_525|547_592_553_592|551_588_553_592|732_777_693_804|741_750_693_804	;ENST00000393196|171_257|258_280|499_533|505_525;ENST00000393193|117_203|204_226|541_548|764_790|791_854;ENST00000514264|370_377|593_619|620_683	;ENST00000393196|692_744;ENST00000393193|306_370|419_466|549_562|903_948|912_921;ENST00000514264|248_295|378_391|732_777|741_750	;ENST00000393196|360_424_401_681|609_678_401_681;ENST00000393193|624_650_581_781|636_649_581_781|651_689_581_781|718_763_581_781|722_759_581_781;ENST00000514264|453_479_421_621|465_478_421_621|480_518_421_621|547_592_421_621|551_588_421_621	;ENST00000393196|141_241;ENST00000393193;ENST00000514264	;ENST00000393196|360_424;ENST00000393193|306_370|419_466|549_562|624_650|636_649|651_689;ENST00000514264|248_295|378_391|453_479|465_478|480_518	;ENST00000393196|609_678_581_821|692_744_581_821;ENST00000393193|718_763_701_861|722_759_701_861|903_948_901_1021|912_921_901_1021;ENST00000514264|547_592_581_681|551_588_581_681|732_777_721_841|741_750_721_841	;ENST00000393196;ENST00000393193;ENST00000514264;ENST00000624148|2981_3141;ENST00000405860|2881_3001|3121_3221;ENST00000581917|1661_1761	;ENST00000393196|360_424;ENST00000393193|306_370|419_466;ENST00000514264|248_295	;ENST00000393196|609_678_541_821|692_744_541_821;ENST00000393193|549_562_501_1021|624_650_501_1021|636_649_501_1021|651_689_501_1021|718_763_501_1021|722_759_501_1021|903_948_501_1021|912_921_501_1021;ENST00000514264|378_391_361_841|453_479_361_841|465_478_361_841|480_518_361_841|547_592_361_841|551_588_361_841|732_777_361_841|741_750_361_841	;ENST00000393196;ENST00000393193;ENST00000514264;ENST00000624148|2961_3141;ENST00000405860|2881_3221
chr11	17	5	4	2	4	5	5	;ENST00000531008;ENST00000265970;ENST00000338965|6215_6234;ENST00000568280	;ENST00000531008|113_159_86_158;ENST00000265970|6251_6288_6231_6275;ENST00000338965|6292_6341_6292_6300;ENST00000568280|428_507_414_455	;ENST00000531008;ENST00000265970;ENST00000338965;ENST00000568280	;ENST00000531008|113_159;ENST00000265970|6251_6288;ENST00000338965|6292_6341;ENST00000568280	;ENST00000531008;ENST00000338965|6215_6234_6061_6281;ENST00000568280|428_507_361_561	;ENST00000530490|681_781;ENST00000531008|481_581;ENST00000533773|901_1001;ENST00000338965;ENST00000568280;ENST00000531299|241_381	;ENST00000531008;ENST00000265970;ENST00000338965|6215_6234;ENST00000568280	;ENST00000531008|113_159_21_201;ENST00000265970|6251_6288_6221_6321;ENST00000338965|6292_6341_6241_6361;ENST00000568280|428_507_361_561	;ENST00000530490|401_501|521_621|721_821;ENST00000531008|381_581;ENST00000265970|6341_6461;ENST00000338965|6081_6181;ENST00000568280;ENST00000531299|261_361	;ENST00000531008;ENST00000265970;ENST00000338965;ENST00000568280	;ENST00000531008|113_159_1_201;ENST00000265970|6251_6288_6241_6461;ENST00000338965|6215_6234_6121_6421|6292_6341_6121_6421;ENST00000568280|428_507_361_561	;ENST00000530490|401_501|681_801;ENST00000531008|381_581;ENST00000265970;ENST00000533773|921_1021;ENST00000338965;ENST00000568280
chr14	35	3	0	4	5	5	6	;ENST00000557565|3385_3413;ENST00000540871|447_475;ENST00000216797|53_86|552_610|870_879|1164_1201	;ENST00000557565;ENST00000540871;ENST00000216797	;ENST00000557565|3428_3493;ENST00000540871|490_555;ENST00000216797|443_467	;ENST00000557565;ENST00000540871;ENST00000216797|53_86|870_879	;ENST00000557565|3385_3413_3361_3461;ENST00000540871|447_475_421_521;ENST00000216797|552_610_581_701|1164_1201_1021_1221	;ENST00000396472|841_961;ENST00000557565|3661_3841;ENST00000540871|741_901;ENST00000216797|1381_1501	;ENST00000557565;ENST00000540871;ENST00000216797|53_86	;ENST00000557565|3385_3413_3401_3521;ENST00000540871|447_475_461_581;ENST00000216797|552_610_581_701|870_879_841_941|1164_1201_1121_1441	;ENST00000396472|801_941;ENST00000553273|181_281;ENST00000557565|3581_3841;ENST00000540871|641_901;ENST00000216797|401_501	;ENST00000557565;ENST00000540871;ENST00000216797|53_86	;ENST00000557565|3385_3413_3401_3501;ENST00000540871|447_475_461_561;ENST00000216797|552_610_601_701|870_879_761_961|1164_1201_1041_1421	;ENST00000396472|801_941;ENST00000557565|3581_3841;ENST00000540871|641_901;ENST00000216797
chr12	9	0	0	1	5	6	9	;ENST00000543436|144_168|169_194|195_212|213_235|236_284|285_312|313_330|331_332|388_397			;ENST00000543436|144_168|169_194|195_212|213_235|236_284|285_312|313_330|331_332	;ENST00000543436|388_397_341_581	;ENST00000543436	;ENST00000543436|285_312|313_330|331_332|388_397	;ENST00000543436|144_168_121_281|169_194_121_281|195_212_121_281|213_235_121_281|236_284_121_281	;ENST00000543436	;ENST00000543436|285_312|313_330|331_332	;ENST00000543436|144_168_61_281|169_194_61_281|195_212_61_281|213_235_61_281|236_284_61_281|388_397_381_581	;ENST00000543436
chr18	31	1	1	6	6	6	9	;ENST00000261590|4217_4246;ENST00000237014|241_246|247_258|293_331|480_509|522_576|577_637|638_681	;ENST00000261590|4560_4582_4567_4597	;ENST00000261590	;ENST00000261590;ENST00000237014|241_246|247_258|480_509	;ENST00000261590|4217_4246_4121_4241|4560_4582_4481_4641;ENST00000237014|293_331_261_461|522_576_521_801|577_637_521_801|638_681_521_801	;ENST00000261590;ENST00000237014	;ENST00000261590;ENST00000237014|241_246|247_258|293_331	;ENST00000261590|4217_4246_4121_4261|4560_4582_4501_4641;ENST00000237014|480_509_501_801|522_576_501_801|577_637_501_801|638_681_501_801	;ENST00000261590|4301_4421;ENST00000237014	;ENST00000261590;ENST00000237014|241_246|247_258|293_331	;ENST00000261590|4217_4246_4121_4641|4560_4582_4121_4641;ENST00000237014|480_509_381_801|522_576_381_801|577_637_381_801|638_681_381_801	;ENST00000261590;ENST00000237014
chrX	101	15	12	14	11	14	14	;ENST00000427805|503_514|521_523;ENST00000409338	;ENST00000427805|194_223_194_223|202_223_194_223|224_258_224_237|259_329_284_329|274_329_284_329|330_359_330_353;ENST00000409338|7_36_7_36|15_36_7_36|37_71_37_50|72_142_97_142|87_142_97_142|143_172_143_166	;ENST00000427805|375_397|379_397|398_418;ENST00000409338|188_210|192_210	;ENST00000427805;ENST00000409338	;ENST00000427805|194_223_201_601|202_223_201_601|224_258_201_601|259_329_201_601|274_329_201_601|330_359_201_601|503_514_201_601|521_523_201_601;ENST00000409338|7_36_21_221|15_36_21_221|37_71_21_221|72_142_21_221|87_142_21_221|143_172_21_221	;ENST00000545398|2881_3041;ENST00000427805;ENST00000409338	;ENST00000427805|330_359|503_514|521_523;ENST00000409338	;ENST00000427805|194_223_141_321|202_223_141_321|224_258_141_321|259_329_141_321|274_329_141_321;ENST00000409338|7_36_1_121|15_36_1_121|37_71_1_121|72_142_1_121|87_142_1_121|143_172_141_241	;ENST00000545398|2681_2841|2881_3041;ENST00000427805|381_481;ENST00000409338	;ENST00000427805;ENST00000409338	;ENST00000427805|194_223_141_601|202_223_141_601|224_258_141_601|259_329_141_601|274_329_141_601|330_359_141_601|503_514_141_601|521_523_141_601;ENST00000409338|7_36_1_241|15_36_1_241|37_71_1_241|72_142_1_241|87_142_1_241|143_172_1_241	;ENST00000545398|2681_2821|2841_3041;ENST00000427805;ENST00000409338;ENST00000493905|1141_1241
chr17	19	3	4	3	3	8	8	;ENST00000625876;ENST00000580533|60_96;ENST00000270570|2795_2844|2908_2950|3097_3135	;ENST00000625876|51_98_37_115|59_98_37_115|99_105_37_115|106_117_37_115	;ENST00000625876;ENST00000458332|217_294	;ENST00000625876|51_98|59_98|99_105|106_117;ENST00000580533|60_96;ENST00000270570	;ENST00000270570|2795_2844_2721_2981|2908_2950_2721_2981|3097_3135_3081_3221	;ENST00000573866|121_241;ENST00000308406|2101_2221|2941_3081;ENST00000458332|641_841;ENST00000270570	;ENST00000625876|51_98|59_98|99_105|106_117;ENST00000580533|60_96;ENST00000270570	;ENST00000270570|2795_2844_2641_3261|2908_2950_2641_3261|3097_3135_2641_3261	;ENST00000573866|121_261;ENST00000458332|241_341|701_821;ENST00000270570	;ENST00000625876;ENST00000580533;ENST00000270570	;ENST00000625876|51_98_1_201|59_98_1_201|99_105_1_201|106_117_1_201;ENST00000580533|60_96_21_141;ENST00000270570|2795_2844_2761_3221|2908_2950_2761_3221|3097_3135_2761_3221	;ENST00000573866|121_261;ENST00000625876;ENST00000580533;ENST00000308406|2561_2661;ENST00000458332|141_421|501_841;ENST00000270570
chr14	68	10	3	5	5	7	10	;ENST00000555997|824_850|986_1037|1087_1156;ENST00000193403|424_464|2516_2517|2521_2544|2921_2951	;ENST00000555997|1226_1403_1196_1235;ENST00000193403|3113_3222_3196_3222|3486_3530_3438_3525	;ENST00000555997|394_412|1446_1495;ENST00000193403|2547_2581|2831_2842|2880_2904|2907_2909	;ENST00000555997|824_850;ENST00000193403|424_464|2516_2517|2521_2544|2921_2951	;ENST00000555997|986_1037_1021_1121|1087_1156_1021_1121|1226_1403_1141_1501;ENST00000193403|3113_3222_3181_3601|3486_3530_3181_3601	;ENST00000555997|601_761|861_981|1701_1861|1901_2281|2681_3021;ENST00000193403|2821_2921	;ENST00000555997|824_850|986_1037|1087_1156;ENST00000193403|424_464|2921_2951	;ENST00000555997|1226_1403_1241_1501;ENST00000193403|2516_2517_2481_2581|2521_2544_2481_2581|3113_3222_3181_3581|3486_3530_3181_3581	;ENST00000555997|861_961|1701_1981|2001_2341|2641_3021;ENST00000193403|841_961|2101_2201|2821_2921	;ENST00000555997|824_850|986_1037|1087_1156;ENST00000193403	;ENST00000555997|1226_1403_1341_1501;ENST00000193403|424_464_341_441|2516_2517_2381_2601|2521_2544_2381_2601|2921_2951_2801_3001|3113_3222_3101_3601|3486_3530_3101_3601	;ENST00000555997|1601_2341|2641_2981;ENST00000193403
chr6	52	5	2	5	7	8	10	;ENST00000182527|3146_3178|4246_4261|4402_4435|4567_4596|4597_4618|4619_4655;ENST00000365328|85_100;ENST00000636484|84_99	;ENST00000182527;ENST00000365328|248_327_238_329;ENST00000636484|247_326_237_328	;ENST00000442253|4465_4480|4543_4562;ENST00000182527|3660_3670;ENST00000365328;ENST00000636484	;ENST00000182527|4246_4261;ENST00000365328|85_100|248_327;ENST00000636484|84_99|247_326	;ENST00000182527|3146_3178_3081_3381|4402_4435_4301_4481|4567_4596_4521_4741|4597_4618_4521_4741|4619_4655_4521_4741	;ENST00000229854|601_701|1781_1881|2061_2361|2601_3081;ENST00000442253|4441_4681;ENST00000182527|3421_3541|3721_3821|4101_4241|5601_5801|5981_6121	;ENST00000182527|4246_4261;ENST00000365328|85_100;ENST00000636484|84_99	;ENST00000182527|3146_3178_3081_3381|4402_4435_4421_4641|4567_4596_4421_4641|4597_4618_4421_4641|4619_4655_4421_4641;ENST00000365328|248_327_181_301;ENST00000636484|247_326_181_301	;ENST00000229854|1621_1761|2521_2641|2701_3081;ENST00000442253|4401_4621;ENST00000182527|3841_4121|4281_4401|5621_5801|5961_6141|6301_6421|6541_6721;ENST00000365328;ENST00000636484	;ENST00000182527|4597_4618|4619_4655;ENST00000365328;ENST00000636484	;ENST00000182527|3146_3178_3101_3801|4246_4261_3881_4281|4402_4435_4341_4441|4567_4596_4481_4581;ENST00000365328|85_100_1_141|248_327_161_321;ENST00000636484|84_99_1_141|247_326_161_321	;ENST00000229854|1081_1181|2181_2301|2701_3081;ENST00000442253|4421_4661;ENST00000182527|6041_6141|6601_6721;ENST00000365328;ENST00000636484
chr19	52	14	4	3	1	7	7	;ENST00000322088|302_316|1087_1117|1741_1753	;ENST00000322088|1524_1546_1489_1544|1600_1648_1582_1609|1914_2004_1890_1972|2005_2120_1973_2116	;ENST00000322088|522_535|1236_1305|1406_1418|1422_1456|1676_1719|1720_1722|1753_1781|1812_1815|2183_2256	;ENST00000322088|302_316|1524_1546|1600_1648|1741_1753	;ENST00000322088|1087_1117_1061_1181|1914_2004_1921_2021|2005_2120_1921_2021	;ENST00000322088|1761_1861	;ENST00000322088|302_316|1087_1117|1524_1546|1600_1648|1741_1753|1914_2004	;ENST00000322088|2005_2120_2101_2301	;ENST00000594154|3221_3361;ENST00000322088;ENST00000595001|3681_3781|3801_3921|4001_4341;ENST00000313956|1921_2061|2141_2261	;ENST00000322088	;ENST00000322088|302_316_201_321|1087_1117_1001_1161|1524_1546_1541_1761|1600_1648_1541_1761|1741_1753_1541_1761|1914_2004_1801_2001|2005_2120_2061_2301	;ENST00000594154|3261_3361;ENST00000322088|1381_1481;ENST00000595001|3681_3781|3821_3921|3981_4201|4221_4321;ENST00000313956|2041_2281
chr17	38	46	30	42	33	43	58	;ENST00000621654|626_653|1018_1063|1589_1598|1880_1919|1997_2014|2116_2131|2343_2359|3009_3049|3269_3291;ENST00000620609|120_181|264_272;ENST00000613478|329_349;ENST00000620225|862_900|956_1009|1041_1112|1113_1156;ENST00000619426|232_270|320_364;ENST00000619039|336_481;ENST00000394332;ENST00000516890|100_116;ENST00000433206|763_790|1063_1113|1803_1853|2398_2443|2778_2788|2959_2980|3038_3078|3418_…	;ENST00000620609;ENST00000613478;ENST00000620225|276_349_298_344|359_373_362_395|408_449_439_452|901_937_918_943;ENST00000619426|475_492_442_529;ENST00000394332|1_25_1_25|26_32_26_32|33_71_33_48|93_109_85_106|111_136_110_131|145_163_160_212|164_177_160_212|178_213_160_212|214_229_225_238|230_238_225_238|239_263_239_291|264_289_239_291|325_352_302_352|353_382_353_383|383_438_389_439;ENST0000043320…	;ENST00000620609|554_583|726_732;ENST00000613478|209_238;ENST00000620225|457_457|791_817|900_900|1307_1326|1347_1383;ENST00000619426|732_738;ENST00000394332;ENST00000362423|82_108;ENST00000433206|1669_1710|2314_2318|3173_3200|3504_3527|3671_3707|3708_3759|3793_3868|3942_3987	;ENST00000621654|626_653|1018_1063|1589_1598|1997_2014|2343_2359;ENST00000620609|120_181|264_272;ENST00000613478|329_349;ENST00000620225|862_900;ENST00000619426|232_270|320_364|475_492;ENST00000619039|336_481;ENST00000394332;ENST00000516890;ENST00000433206|763_790|1554_1575|3418_3469	;ENST00000621654|1880_1919_1781_1901|2116_2131_2041_2241|3009_3049_2881_3021|3269_3291_3101_3361;ENST00000620609;ENST00000613478;ENST00000620225|276_349_201_421|359_373_201_421|408_449_201_421|901_937_901_1001|956_1009_901_1001|1041_1112_1021_1201|1113_1156_1021_1201;ENST00000619426;ENST00000619039;ENST00000394332|1_25_1_401|26_32_1_401|33_71_1_401|93_109_1_401|111_136_1_401|145_163_1_401|164_177…	;ENST00000612932|6201_6301;ENST00000621654|2401_2621|3381_3501|3581_3701;ENST00000620609|641_841;ENST00000613478|621_721;ENST00000620225|581_741|1241_1461|1701_1821|1961_2081|2181_2381|2401_2541;ENST00000619426|641_761;ENST00000619039|3281_3381|4441_4641|5521_5621;ENST00000614790|621_741;ENST00000394332;ENST00000516890;ENST00000362423|1_121;ENST00000433206	;ENST00000621654|626_653|1018_1063|1589_1598|1880_1919|1997_2014|2343_2359|3269_3291;ENST00000620609|120_181|264_272;ENST00000613478|329_349;ENST00000620225|359_373|862_900|901_937|956_1009;ENST00000619426|232_270;ENST00000619039|336_481;ENST00000394332|164_177|353_382;ENST00000516890|100_116;ENST00000433206|763_790|1554_1575|1763_1802|1803_1853|2134_2213|3324_3389	;ENST00000621654|2116_2131_2121_2241|3009_3049_2981_3141;ENST00000613478;ENST00000620225|276_349_201_301|408_449_381_501|1041_1112_1041_1201|1113_1156_1041_1201;ENST00000619426|320_364_301_541|475_492_301_541;ENST00000619039;ENST00000394332|1_25_21_161|26_32_21_161|33_71_21_161|93_109_21_161|111_136_21_161|145_163_21_161|178_213_181_341|214_229_181_341|230_238_181_341|239_263_181_341|264_289_181_…	;ENST00000612932|6221_6421;ENST00000621654|2521_2641|2661_2901;ENST00000613478|621_741;ENST00000620225|1261_1461|1541_1941|2201_2321;ENST00000619426;ENST00000619039|3321_3421|4421_4561|5181_5301|5421_5681;ENST00000394332;ENST00000433206|3201_3321	;ENST00000621654|626_653|1018_1063|1589_1598|1880_1919|1997_2014;ENST00000620609|120_181|264_272;ENST00000613478;ENST00000620225|901_937;ENST00000619426;ENST00000619039|336_481;ENST00000394332;ENST00000516890|100_116;ENST00000433206|763_790|2398_2443|2959_2980|3038_3078|3324_3389	;ENST00000621654|2116_2131_2121_2461|2343_2359_2121_2461|3009_3049_2661_3181|3269_3291_3201_3321;ENST00000620609;ENST00000613478|329_349_341_441;ENST00000620225|276_349_201_301|359_373_341_501|408_449_341_501|862_900_761_881|956_1009_1001_1141|1041_1112_1001_1141|1113_1156_1001_1141;ENST00000619426|232_270_21_381|320_364_21_381|475_492_401_761;ENST00000619039;ENST00000394332|1_25_1_601|26_32_1_60…	;ENST00000621654|1601_1741|3501_3701;ENST00000620609|841_941;ENST00000613478|561_781;ENST00000620225|1161_1441|1721_1941|2141_2341|2501_2601;ENST00000619426;ENST00000619039|3301_3401|4901_5001|5201_5321|5481_5661;ENST00000394332;ENST00000362423|1_101;ENST00000433206|3081_3181|3201_3321
chr2	88	0	0	2	3	3	3	;ENST00000295834|182_251|252_339|357_429			;ENST00000295834|182_251	;ENST00000295834|252_339_261_401|357_429_261_401	;ENST00000295834	;ENST00000295834	;ENST00000295834|182_251_201_521|252_339_201_521|357_429_201_521	;ENST00000295834	;ENST00000295834	;ENST00000295834|182_251_201_301|252_339_201_301|357_429_321_521	;ENST00000295834|21_141
chr20	16	2	1	3	3	3	3	;ENST00000377943|308_337|500_517	;ENST00000377943|518_548_518_526	;ENST00000377943|217_262	;ENST00000377943	;ENST00000377943|308_337_181_341|500_517_361_621|518_548_361_621	;ENST00000377943	;ENST00000377943	;ENST00000377943|308_337_241_621|500_517_241_621|518_548_241_621	;ENST00000377943	;ENST00000377943	;ENST00000377943|308_337_261_621|500_517_261_621|518_548_261_621	;ENST00000377943
chr7	97	2	2	2	3	3	3	;ENST00000175506;ENST00000442908|107_144	;ENST00000175506|2088_2153_2070_2140|2257_2302_2267_2310	;ENST00000175506	;ENST00000175506;ENST00000442908|107_144	;ENST00000175506|2088_2153_2001_2121|2257_2302_2201_2341;ENST00000442908	;ENST00000175506;ENST00000442908|181_281|341_461	;ENST00000175506;ENST00000442908	;ENST00000175506|2088_2153_1981_2341|2257_2302_1981_2341;ENST00000442908|107_144_61_281	;ENST00000175506;ENST00000442908|381_501;ENST00000453589|61_161	;ENST00000175506;ENST00000442908	;ENST00000175506|2088_2153_1981_2261|2257_2302_1981_2261;ENST00000442908|107_144_121_281	;ENST00000175506;ENST00000442908|401_501
chr5	154	17	5	13	16	18	22	;ENST00000336314|598_628|801_848|981_1004|1340_1343|1748_1794|2091_2185|2284_2328|2863_2874|2875_2915|2980_3041|3444_3498|3499_3542|4076_4108|4160_4196|5269_5303|5334_5364|5396_5418	;ENST00000336314|3114_3161_3121_3176|3565_3587_3561_3598|3690_3757_3684_3762|4276_4327_4279_4332|4618_4663_4612_4667	;ENST00000336314|1166_1170|1171_1198|2340_2342|2397_2399|2562_2567|3417_3425|3637_3678|4786_4816|5107_5126|5559_5578|5735_5813;ENST00000523037|639_672	;ENST00000336314|801_848|981_1004|1748_1794|2284_2328|2863_2874|2875_2915|4076_4108|4160_4196|4276_4327	;ENST00000336314|598_628_441_681|1340_1343_1221_1581|2091_2185_2021_2201|2980_3041_2941_3261|3114_3161_2941_3261|3444_3498_3441_3581|3499_3542_3441_3581|3565_3587_3441_3581|3690_3757_3601_3701|4618_4663_4621_4921|5269_5303_5161_5821|5334_5364_5161_5821|5396_5418_5161_5821	;ENST00000336314|1081_1181|2381_2501|2621_2861|3301_3421|5841_5941|6001_6381;ENST00000523037|621_721	;ENST00000336314|598_628|1748_1794|2284_2328|3114_3161|4076_4108|4160_4196	;ENST00000336314|801_848_801_1041|981_1004_801_1041|1340_1343_1061_1401|2091_2185_2041_2261|2863_2874_2741_2881|2875_2915_2741_2881|2980_3041_2981_3081|3444_3498_3221_3561|3499_3542_3221_3561|3565_3587_3581_4061|3690_3757_3581_4061|4276_4327_4281_4481|4618_4663_4561_4681|5269_5303_5221_5401|5334_5364_5221_5401|5396_5418_5221_5401	;ENST00000336314|201_301|341_441|1841_1961|2361_2521|2621_2721|4701_4801|4901_5181|5541_5841|6001_6101|6201_6401;ENST00000523037|421_721	;ENST00000336314|598_628|801_848|1748_1794|5396_5418	;ENST00000336314|981_1004_941_1061|1340_1343_1241_1361|2091_2185_1861_2541|2284_2328_1861_2541|2863_2874_2621_2921|2875_2915_2621_2921|2980_3041_2961_4141|3114_3161_2961_4141|3444_3498_2961_4141|3499_3542_2961_4141|3565_3587_2961_4141|3690_3757_2961_4141|4076_4108_2961_4141|4160_4196_4181_4681|4276_4327_4181_4681|4618_4663_4181_4681|5269_5303_5021_5381|5334_5364_5021_5381	;ENST00000336314|1081_1201|4701_5001|5421_5541|5561_5761|5801_5961|6001_6201;ENST00000523037|601_701
chr19	44	18	11	25	18	35	51	;ENST00000623022|1777_1812|1861_1868;ENST00000403534|498_541;ENST00000611077|786_839|1222_1259|1263_1304|1333_1402|1403_1420|1526_1538|1540_1581|1935_1960|2147_2207|2253_2299|2501_2564|2565_2622|2807_2842|2873_2915|3031_3073|3159_3199|3234_3305|3337_3397;ENST00000252485|192_245|906_944;ENST00000252486|268_317|410_477|488_585|658_675|736_737|782_815|816_915;ENST00000588750;ENST00000575148;ENST0000…	;ENST00000252485;ENST00000252486|60_85_80_82|174_226_169_227|968_1040_947_1012|1061_1136_1086_1196|1137_1180_1086_1196;ENST00000588750|572_670_548_604;ENST00000575148|463_513_447_517;ENST00000588855|256_302_244_291|465_488_469_506|780_821_725_784|911_957_886_929	;ENST00000252485|791_810|1280_1367;ENST00000252486|327_347;ENST00000588750|502_513|520_533;ENST00000575148;ENST00000588855|663_699|847_853	;ENST00000623022|1861_1868;ENST00000403534;ENST00000611077|1403_1420|1526_1538|1540_1581|3159_3199;ENST00000252485|906_944;ENST00000252486|60_85|174_226|268_317|410_477|488_585|658_675|736_737|782_815|816_915|968_1040|1061_1136|1137_1180;ENST00000588750;ENST00000575148|463_513;ENST00000585685|1263_1299|1300_1346;ENST00000252490|163_199|200_246;ENST00000588855|256_302|465_488|780_821	;ENST00000623022|1777_1812_1621_1861;ENST00000403534|498_541_461_581;ENST00000611077|786_839_761_861|1222_1259_1221_1381|1263_1304_1221_1381|1333_1402_1221_1381|1935_1960_1841_2921|2147_2207_1841_2921|2253_2299_1841_2921|2501_2564_1841_2921|2565_2622_1841_2921|2807_2842_1841_2921|2873_2915_1841_2921|3031_3073_2981_3101|3234_3305_3261_3421|3337_3397_3261_3421;ENST00000252485|192_245_141_241;ENST00…	;ENST00000590796|61_281;ENST00000344956|1681_1841|2101_2261|2361_2461|2761_3121;ENST00000623022|741_1061|1081_1241;ENST00000403534|1541_1701;ENST00000270279|961_1061;ENST00000611077|1001_1101|1581_1721;ENST00000252485|541_661|1081_1221|1441_1621;ENST00000588750;ENST00000585685|1361_1481;ENST00000252490|261_381;ENST00000588855	;ENST00000623022|1861_1868;ENST00000403534|498_541;ENST00000611077|786_839|1222_1259|1403_1420|1526_1538|1540_1581|2807_2842|2873_2915|3159_3199|3234_3305;ENST00000252485|192_245|906_944;ENST00000252486|60_85|174_226|268_317|410_477|488_585|658_675|736_737|782_815|816_915|968_1040|1061_1136|1137_1180;ENST00000588750|572_670;ENST00000575148|463_513;ENST00000585685|1263_1299|1300_1346;ENST000002524…	;ENST00000623022|1777_1812_1741_1861;ENST00000611077|1263_1304_1281_1381|1333_1402_1281_1381|1935_1960_1821_2781|2147_2207_1821_2781|2253_2299_1821_2781|2501_2564_1821_2781|2565_2622_1821_2781|3031_3073_3001_3121|3337_3397_3321_3421;ENST00000252485;ENST00000585685|1485_1567_1401_1501|1568_1625_1561_1801;ENST00000252490|385_467_301_401|468_525_461_701;ENST00000588855|574_630_581_721|632_636_581_72…	;ENST00000344956|1141_1261|1701_1861|2061_2261|2361_2461|2761_2861|3061_3161;ENST00000623022|981_1081|1201_1421|1581_1681;ENST00000611077;ENST00000252485|1301_1401;ENST00000585685;ENST00000252490;ENST00000588855	;ENST00000623022;ENST00000403534;ENST00000611077|2873_2915|3159_3199;ENST00000252485|192_245|906_944;ENST00000252486|174_226|268_317|410_477|488_585|658_675|736_737|782_815|816_915;ENST00000588750;ENST00000575148|463_513;ENST00000585685;ENST00000252490;ENST00000588855|256_302|632_636|780_821	;ENST00000623022|1777_1812_1441_1841|1861_1868_1861_2001;ENST00000403534|498_541_401_521;ENST00000611077|786_839_761_941|1222_1259_1141_1441|1263_1304_1141_1441|1333_1402_1141_1441|1403_1420_1141_1441|1526_1538_1461_1561|1540_1581_1461_1561|1935_1960_1841_2061|2147_2207_2081_2661|2253_2299_2081_2661|2501_2564_2081_2661|2565_2622_2081_2661|2807_2842_2681_2841|3031_3073_3001_3121|3234_3305_3221_342…	;ENST00000344956|1161_1261|2101_2201|2401_2501|2741_2881|3061_3161;ENST00000623022|961_1421;ENST00000403534|1501_1601;ENST00000270279|421_521;ENST00000611077|461_561;ENST00000252485|1121_1221|1241_1421;ENST00000589253|81_181;ENST00000252486;ENST00000623895|5261_5401;ENST00000588750;ENST00000585685;ENST00000252490;ENST00000588855
chr12	53	95	72	43	76	81	88	;ENST00000262056|453_477;ENST00000379902|1312_1345;ENST00000416904|3596_3643;ENST00000551018|647_664|666_684;ENST00000209873|712_744|1507_1546;ENST00000429243;ENST00000547717|1141_1151;ENST00000359282|13_40|113_195|140_178|199_246|210_246;ENST00000634357|305_315;ENST00000612963|53_63;ENST00000420353|6585_6629;ENST00000550241	;ENST00000262056|478_495_479_500;ENST00000551018|713_799_698_733;ENST00000209873|1666_1709_1583_1760;ENST00000429243|763_833_797_858;ENST00000547717|475_535_475_533|476_529_475_533|536_587_534_582|546_559_534_582|659_675_650_675|676_699_676_698|729_772_730_792|777_792_730_792|793_813_793_806|814_876_807_855|826_867_807_855|927_955_942_957|956_1027_942_957|971_1018_968_986|1028_1053_987_1053|1054_…	;ENST00000262056;ENST00000301463|1920_1975;ENST00000551018|357_447|560_600;ENST00000209873|564_565|569_592|872_894|1025_1038|1360_1371|1550_1582;ENST00000429243|485_545|690_746;ENST00000547717|349_409|620_638|643_643;ENST00000359282|421_439|444_444|1298_1309|1402_1451|1489_1498|1516_1559|1575_1595|1596_1637|1638_1693;ENST00000634357;ENST00000612963;ENST00000550241|55_65	;ENST00000262056;ENST00000379902|1312_1345;ENST00000416904|3596_3643;ENST00000551018|647_664|666_684;ENST00000209873|712_744|1507_1546;ENST00000429243|763_833;ENST00000547717|927_955|956_1027|971_1018|1028_1053|1054_1109|1110_1128|1129_1132|1133_1158|1141_1151;ENST00000359282|627_668|728_756|757_828|772_819|829_854|855_910|911_929|930_971|972_1007|973_997|1008_1038|1039_1044|1045_1065|1066_1075|1…	;ENST00000262056|453_477_441_541|478_495_441_541;ENST00000379902;ENST00000416904;ENST00000551018|713_799_721_841;ENST00000209873|1666_1709_1701_1821;ENST00000429243;ENST00000547717|475_535_281_841|476_529_281_841|536_587_281_841|546_559_281_841|659_675_281_841|676_699_281_841|729_772_281_841|777_792_281_841|793_813_281_841|814_876_281_841|826_867_281_841|1159_1183_1161_1381|1166_1183_1161_1381|11…	;ENST00000262056|1081_1401|1741_1841|2161_2301|2441_2561|3041_3361|3381_3581|3621_3741|3861_4041;ENST00000435621|381_481;ENST00000379902|2681_2801|3021_3281|3381_3481|3701_3821|3941_4121|4201_4381;ENST00000301463|2241_2541;ENST00000301466|981_1081|1621_1781|1881_2001;ENST00000416904|3881_4121;ENST00000534842|1481_1581|1661_1781|1861_2001;ENST00000551018|521_621;ENST00000209873|501_621|761_921|120…	;ENST00000262056;ENST00000379902|1312_1345;ENST00000416904|3596_3643;ENST00000551018|647_664|666_684|713_799;ENST00000209873|1666_1709;ENST00000429243;ENST00000547717|1110_1128|1129_1132|1133_1158|1141_1151;ENST00000359282|13_40;ENST00000634357;ENST00000612963;ENST00000420353;ENST00000550241|1_48	;ENST00000262056|453_477_361_621|478_495_361_621;ENST00000379902;ENST00000416904;ENST00000551018;ENST00000209873|712_744_521_721|1507_1546_1501_1641;ENST00000429243|763_833_821_941;ENST00000547717|475_535_381_901|476_529_381_901|536_587_381_901|546_559_381_901|659_675_381_901|676_699_381_901|729_772_381_901|777_792_381_901|793_813_381_901|814_876_381_901|826_867_381_901|927_955_941_1061|956_1027_…	;ENST00000262056|661_761|801_901|1241_1461|2001_2301|2401_2501|3041_3721|3821_4041;ENST00000435621|381_481;ENST00000379902|3681_3781|4001_4101;ENST00000301463|1761_1861|2101_2221|2321_2501|2541_2641;ENST00000548547|1041_1141;ENST00000301466|1841_2041;ENST00000416904|3881_4021;ENST00000534842|1301_1401|1421_1541|1921_2021;ENST00000551018|241_461;ENST00000267103|901_1001;ENST00000209873|1221_1321;E…	;ENST00000262056;ENST00000379902|1312_1345;ENST00000416904|3596_3643;ENST00000551018|713_799;ENST00000209873|712_744|1666_1709;ENST00000429243;ENST00000547717;ENST00000359282|13_40|140_178;ENST00000634357;ENST00000612963;ENST00000420353;ENST00000550241	;ENST00000262056|453_477_361_461|478_495_481_621;ENST00000416904;ENST00000551018|647_664_521_701|666_684_521_701;ENST00000209873|1507_1546_1521_1621;ENST00000429243|763_833_421_781;ENST00000547717|475_535_301_841|476_529_301_841|536_587_301_841|546_559_301_841|659_675_301_841|676_699_301_841|729_772_301_841|777_792_301_841|793_813_301_841|814_876_301_841|826_867_301_841|927_955_861_1381|956_1027_…	;ENST00000262056|661_761|1081_1181|1581_1701|2021_2301|3041_3741|3821_4021;ENST00000435621|361_461;ENST00000301463|1961_2081|2121_2241|2341_2461;ENST00000548547|1041_1141;ENST00000301466|1821_1921;ENST00000416904|3901_4001;ENST00000534842|1301_1401|1761_1881;ENST00000551018|241_361;ENST00000267103|21_201|701_801;ENST00000209873|1721_1821;ENST00000426431|6421_6541|6561_6861;ENST00000429243|281_381…
chr5	151	12	4	8	7	11	12	;ENST00000622181|686_714|918_963|1294_1299|1305_1374|1391_1476;ENST00000520931|839_847|1816_1853;ENST00000357164|2535_2586	;ENST00000520931|2349_2392_2350_2388;ENST00000357164|2268_2314_2285_2308|2390_2479_2419_2499|2618_2669_2597_2674	;ENST00000520931|288_344|570_593|1294_1355|1883_1909|1943_1977|2123_2211|2561_2571;ENST00000357164;ENST00000521264|324_356	;ENST00000622181;ENST00000520931|1816_1853|2349_2392;ENST00000357164|2535_2586|2618_2669	;ENST00000622181|686_714_641_741|918_963_941_1061|1294_1299_1201_1561|1305_1374_1201_1561|1391_1476_1201_1561;ENST00000520931|839_847_801_901;ENST00000357164|2268_2314_2301_2401|2390_2479_2301_2401	;ENST00000622181|461_561;ENST00000520931|261_381|1381_1481|1621_1801|2401_2541;ENST00000521308|2241_2341|2401_2561|2701_2821|3141_3281;ENST00000357164	;ENST00000622181|686_714;ENST00000520931|839_847|1816_1853|2349_2392;ENST00000357164|2390_2479	;ENST00000622181|918_963_921_1081|1294_1299_1161_1501|1305_1374_1161_1501|1391_1476_1161_1501;ENST00000520931;ENST00000357164|2268_2314_2201_2301|2535_2586_2541_2681|2618_2669_2541_2681	;ENST00000622181|381_681;ENST00000520931|281_381|1281_1381|2221_2321|2401_2501;ENST00000522664|1_101;ENST00000521308|2701_2881;ENST00000357164;ENST00000521264|3661_3861	;ENST00000622181;ENST00000520931|839_847;ENST00000357164	;ENST00000622181|686_714_481_701|918_963_881_1081|1294_1299_1141_1501|1305_1374_1141_1501|1391_1476_1141_1501;ENST00000520931|1816_1853_1801_1901|2349_2392_2181_2441;ENST00000357164|2268_2314_2201_2441|2390_2479_2201_2441|2535_2586_2561_2681|2618_2669_2561_2681	;ENST00000622181;ENST00000520931|1101_1201|1461_1601|1941_2161;ENST00000522664|61_161;ENST00000521308|2401_2501|2701_2901|2921_3061|3221_3321;ENST00000357164;ENST00000521264|141_361|3661_3861
chr11	125	11	6	6	5	8	8	;ENST00000278903|1627_1634;ENST00000392708|2719_2759	;ENST00000278903|1365_1440_1373_1429|1462_1501_1439_1495|1502_1572_1522_1563|1769_1790_1774_1817|2158_2186_2174_2258|2215_2310_2174_2258;ENST00000392708	;ENST00000278903|1009_1092|1159_1203|1602_1627;ENST00000392708|2400_2421;ENST00000530811|1503_1545	;ENST00000278903|1462_1501|1502_1572;ENST00000392708	;ENST00000278903|1365_1440_1161_1441|1627_1634_1601_2421|1769_1790_1601_2421|2158_2186_1601_2421|2215_2310_1601_2421;ENST00000392708|2719_2759_2341_2761	;ENST00000278903|281_901|1041_1141;ENST00000392708|2141_2281;ENST00000530811|1461_1641	;ENST00000278903|1365_1440|1462_1501|1502_1572;ENST00000392708	;ENST00000278903|1627_1634_1601_2041|1769_1790_1601_2041|2158_2186_2061_2441|2215_2310_2061_2441;ENST00000392708|2719_2759_2341_2761	;ENST00000278903|441_561|621_1341;ENST00000392708|2181_2281;ENST00000530811|1461_1641	;ENST00000278903;ENST00000392708	;ENST00000278903|1365_1440_861_2441|1462_1501_861_2441|1502_1572_861_2441|1627_1634_861_2441|1769_1790_861_2441|2158_2186_861_2441|2215_2310_861_2441;ENST00000392708|2719_2759_2341_2761	;ENST00000278903|441_601|621_801;ENST00000392708;ENST00000530811|1461_1581
chr2	197	3	3	5	7	9	10	;ENST00000388968|267_282|283_298|299_340|426_442;ENST00000233893|373_398|421_446;ENST00000604458|2_27	;ENST00000388968|208_266_232_248|443_483_468_509|575_631_557_617	;ENST00000388968	;ENST00000388968|208_266|267_282|283_298|299_340;ENST00000233893|373_398;ENST00000604458	;ENST00000388968|426_442_361_521|443_483_361_521|575_631_561_761;ENST00000233893|421_446_421_521;ENST00000604458|2_27_1_101	;ENST00000388968|821_921|981_1541|1701_1881|2041_2161|2181_2321|2341_2441;ENST00000233893|661_781;ENST00000604458	;ENST00000388968;ENST00000233893|373_398|421_446;ENST00000604458|2_27	;ENST00000388968|208_266_261_361|267_282_261_361|283_298_261_361|299_340_261_361|426_442_381_901|443_483_381_901|575_631_381_901;ENST00000233893	;ENST00000388968|1001_1221|1381_1481|1601_1921|2001_2161|2181_2421;ENST00000233893|681_861	;ENST00000388968;ENST00000233893;ENST00000604458|2_27	;ENST00000388968|208_266_181_361|267_282_181_361|283_298_181_361|299_340_181_361|426_442_401_501|443_483_401_501|575_631_521_901;ENST00000233893|373_398_381_481|421_446_381_481	;ENST00000388968|981_1141|1381_1921|2001_2161|2181_2441;ENST00000233893|681_861
chr14	22	22	19	34	28	32	45	;ENST00000250498;ENST00000428304|2055_2084|2131_2183;ENST00000285848|218_238|299_334|335_389|591_619|620_636|970_994|1000_1011|1357_1362|1364_1417;ENST00000557543|73_106;ENST00000359591|683_715|807_895|1216_1260|1323_1404|1450_1465|1885_1926|2258_2268|2390_2441|2446_2537|2538_2650|2769_2819|3228_3250;ENST00000324366|974_1001|1002_1019	;ENST00000250498|597_641_573_641;ENST00000428304;ENST00000285848|649_708_655_699|833_843_828_849|844_849_828_849|850_875_850_872|878_969_873_948|1418_1451_1420_1459|1452_1483_1420_1459|1484_1548_1514_1564|1565_1608_1565_1602|1659_1686_1613_1681;ENST00000359591|245_295_254_286|726_748_731_765|975_1036_977_1082|1037_1087_977_1082|2181_2206_2185_2232|2294_2339_2277_2346|2820_2872_2862_2883|3159_3175…	;ENST00000250498|659_715;ENST00000428304|1959_2021;ENST00000285848|402_405|406_433;ENST00000359591|772_797;ENST00000324366|1022_1083	;ENST00000250498;ENST00000428304|2055_2084;ENST00000285848|218_238|649_708;ENST00000557543|73_106;ENST00000359591|245_295|807_895|1216_1260|1323_1404|1450_1465;ENST00000324366|974_1001|1002_1019	;ENST00000250498|597_641_601_721;ENST00000428304|2131_2183_2121_2321;ENST00000285848|299_334_321_461|335_389_321_461|591_619_541_641|620_636_541_641|833_843_741_921|844_849_741_921|850_875_741_921|878_969_741_921|970_994_981_1261|1000_1011_981_1261|1357_1362_1361_1521|1364_1417_1361_1521|1418_1451_1361_1521|1452_1483_1361_1521|1484_1548_1361_1521|1565_1608_1541_1681|1659_1686_1541_1681;ENST000003…	;ENST00000250498|461_581;ENST00000428304|1901_2021|2361_2461;ENST00000285848;ENST00000359591|1601_1741;ENST00000324366|1021_1121|1481_1681|1721_1841|1901_2021|2401_2521;ENST00000555074|41_141;ENST00000262713|1641_1761|2041_2261|2481_2581|2661_2761|2841_3001|3041_3281|3941_4041|4061_4181	;ENST00000250498;ENST00000428304|2055_2084|2131_2183;ENST00000285848|218_238;ENST00000557543|73_106;ENST00000359591|245_295|807_895|975_1036|1037_1087|1216_1260|1323_1404|1450_1465|1885_1926|2390_2441|2446_2537|2538_2650|2769_2819|2820_2872;ENST00000324366	;ENST00000250498|597_641_241_721;ENST00000428304;ENST00000285848|299_334_301_461|335_389_301_461|591_619_561_1281|620_636_561_1281|649_708_561_1281|833_843_561_1281|844_849_561_1281|850_875_561_1281|878_969_561_1281|970_994_561_1281|1000_1011_561_1281|1357_1362_1361_1701|1364_1417_1361_1701|1418_1451_1361_1701|1452_1483_1361_1701|1484_1548_1361_1701|1565_1608_1361_1701|1659_1686_1361_1701;ENST000…	;ENST00000250498;ENST00000428304|2201_2461;ENST00000285848;ENST00000359591;ENST00000324366|1721_2181|2221_2341|2421_2521;ENST00000490506|1181_1281;ENST00000262713|1661_1801|2201_2301|2421_2601|2621_2741|2941_3301|3941_4141	;ENST00000250498;ENST00000428304|2055_2084|2131_2183;ENST00000285848|218_238|591_619;ENST00000557543;ENST00000359591|245_295|683_715|1216_1260|1323_1404|1450_1465|1885_1926|2390_2441|2769_2819|2820_2872;ENST00000324366	;ENST00000250498|597_641_261_721;ENST00000428304;ENST00000285848|299_334_321_481|335_389_321_481|620_636_621_921|649_708_621_921|833_843_621_921|844_849_621_921|850_875_621_921|878_969_621_921|970_994_941_1261|1000_1011_941_1261|1357_1362_1321_1701|1364_1417_1321_1701|1418_1451_1321_1701|1452_1483_1321_1701|1484_1548_1321_1701|1565_1608_1321_1701|1659_1686_1321_1701;ENST00000557543|73_106_101_201…	;ENST00000250498;ENST00000428304|2361_2461;ENST00000285848;ENST00000557543;ENST00000359591;ENST00000324366|1721_1881|1961_2161|2241_2381|2401_2501;ENST00000262713|1661_1761|2421_2561|2641_2781|3021_3301|3941_4061
chr16	90	6	3	4	1	5	6	;ENST00000304733|685_870|1206_1218|1537_1552	;ENST00000304733|1685_1725_1693_1703|1831_1884_1842_1870|1964_2026_1942_1966	;ENST00000304733|1425_1439|1485_1516	;ENST00000304733|1537_1552|1964_2026	;ENST00000304733|685_870_681_801|1206_1218_1121_1401|1685_1725_1661_1941|1831_1884_1661_1941	;ENST00000304733|421_521	;ENST00000304733|685_870|1206_1218|1537_1552|1685_1725|1831_1884	;ENST00000304733|1964_2026_1921_2081	;ENST00000304733|1241_1481|1581_1681	;ENST00000304733|685_870	;ENST00000304733|1206_1218_1141_1501|1537_1552_1541_2081|1685_1725_1541_2081|1831_1884_1541_2081|1964_2026_1541_2081	;ENST00000304733;ENST00000568070|281_401
chrX	72	5	6	6	5	5	6	;ENST00000470671	;ENST00000470671|1_14_1_35|129_140_124_140|141_143_141_204|144_187_141_204|188_201_141_204|209_234_205_234	;ENST00000470671|109_123	;ENST00000470671	;ENST00000470671|1_14_1_221|129_140_1_221|141_143_1_221|144_187_1_221|188_201_1_221|209_234_1_221	;ENST00000470671	;ENST00000470671|1_14	;ENST00000470671|129_140_41_221|141_143_41_221|144_187_41_221|188_201_41_221|209_234_41_221	;ENST00000470671	;ENST00000470671|1_14	;ENST00000470671|129_140_61_261|141_143_61_261|144_187_61_261|188_201_61_261|209_234_61_261	;ENST00000470671
chr2	97	13	2	4	2	5	5	;ENST00000258424|376_422;ENST00000289228|1349_1382|1435_1504	;ENST00000258424|199_224_163_224|225_270_225_253;ENST00000289228	;ENST00000258424|280_324|325_359|440_515;ENST00000289228|869_874|880_888|897_898|1198_1204|1205_1245|1246_1262|1827_1870|1990_2080	;ENST00000258424;ENST00000289228|1435_1504	;ENST00000258424|199_224_161_361|225_270_161_361|376_422_421_561;ENST00000289228|1349_1382_1261_1381	;ENST00000414820|861_981|1061_1241;ENST00000359901|2661_2801;ENST00000258424;ENST00000289228|1841_1941|2121_2221	;ENST00000258424|199_224;ENST00000289228|1349_1382|1435_1504	;ENST00000258424|225_270_261_361|376_422_421_561;ENST00000289228	;ENST00000414820|941_1041;ENST00000359901|2701_2801;ENST00000258424;ENST00000289228|301_401|1181_1281|1941_2221	;ENST00000258424;ENST00000289228	;ENST00000258424|199_224_141_561|225_270_141_561|376_422_141_561;ENST00000289228|1349_1382_1241_1381|1435_1504_1461_1561	;ENST00000414820|1061_1161;ENST00000461153|4561_4721;ENST00000258424;ENST00000289228|1741_1881|1941_2221
chr20	2	14	6	6	4	10	11	;ENST00000381342|86_157|90_152|873_917;ENST00000329276|1047_1067;ENST00000466494;ENST00000474714|88_117	;ENST00000381342|548_583_518_583|584_607_584_626|985_1037_972_1018|1038_1084_1044_1085;ENST00000329276|1599_1617_1567_1617;ENST00000466494|459_532_441_544;ENST00000474714	;ENST00000381342|351_413|1086_1130;ENST00000329276|685_697|1086_1091|1148_1183;ENST00000466494|1_40|579_638;ENST00000474714|1_6	;ENST00000381342|548_583|584_607|873_917;ENST00000329276|1047_1067;ENST00000466494;ENST00000474714|88_117	;ENST00000381342|86_157_41_141|90_152_41_141|985_1037_961_1121|1038_1084_961_1121;ENST00000329276|1599_1617_1521_1681;ENST00000466494|459_532_381_481;ENST00000474714	;ENST00000381482|3161_3381|3901_4041|4441_4541|4581_4701|4761_4981|5081_5261|5301_5481|5661_5801|5841_5941|6201_6661;ENST00000381342|681_801;ENST00000329276|781_901|1721_1821|2061_2261;ENST00000466494|81_201;ENST00000474714|141_241;ENST00000380445|2501_2641;ENST00000380393|3361_3621	;ENST00000381342|86_157|90_152|548_583|584_607|873_917|985_1037;ENST00000329276;ENST00000466494;ENST00000474714|88_117	;ENST00000381342|1038_1084_1041_1141;ENST00000329276|1047_1067_941_1101|1599_1617_1521_1681;ENST00000466494|459_532_261_541	;ENST00000381482|3601_3781|3901_4041|4161_4381|4481_4581|4681_4981|5081_5201|5361_5521|5741_5861|6341_6641;ENST00000381342|241_361;ENST00000381253|581_701;ENST00000329276|1881_2161;ENST00000466494;ENST00000380393|1241_1341|3001_3101|3341_3621	;ENST00000381342;ENST00000329276;ENST00000466494;ENST00000474714|88_117	;ENST00000381342|86_157_21_421|90_152_21_421|548_583_581_701|584_607_581_701|873_917_841_1141|985_1037_841_1141|1038_1084_841_1141;ENST00000329276|1047_1067_981_1141|1599_1617_1421_1721;ENST00000466494|459_532_261_661;ENST00000474714	;ENST00000381482|3641_3741|4461_4561|4761_4941|5401_5521|6341_6641;ENST00000381342;ENST00000461548|521_741;ENST00000329276|1741_2361;ENST00000466494;ENST00000474714|241_341;ENST00000380393|3341_3621
chr11	1	23	13	18	4	19	30	;ENST00000317204|1194_1199;ENST00000531976|2404_2444;ENST00000397374|598_621|886_896|1339_1372;ENST00000636615|128_159|529_544;ENST00000236671|166_197|567_582|1374_1469|1419_1469|1470_1511|1636_1686|1783_1846|1804_1825|1881_1908|1987_2029	;ENST00000531976;ENST00000636615|78_102_73_113|103_119_73_113|419_430_408_447|792_797_791_799|802_833_800_824;ENST00000236671|116_140_111_151|141_157_111_151|457_468_446_485|830_835_829_837|840_871_838_862|1550_1586_1522_1586|1687_1782_1694_1738|1696_1767_1694_1738	;ENST00000531976|2756_2798;ENST00000636615|267_296|448_468|643_676|801_802|1087_1099;ENST00000236671|305_334|486_506|681_714|839_840|1125_1137|2050_2089	;ENST00000317204|1194_1199;ENST00000531976|2404_2444;ENST00000397374|598_621;ENST00000636615|792_797|802_833;ENST00000236671|830_835|840_871|1374_1469|1419_1469|1470_1511|1550_1586|1636_1686	;ENST00000317204;ENST00000531976;ENST00000397374|886_896_801_941|1339_1372_1261_1361;ENST00000636615|78_102_61_161|103_119_61_161|128_159_61_161|419_430_341_541|529_544_341_541;ENST00000236671|116_140_101_201|141_157_101_201|166_197_101_201|457_468_421_581|567_582_421_581|1687_1782_1701_2021|1696_1767_1701_2021|1783_1846_1701_2021|1804_1825_1701_2021|1881_1908_1701_2021|1987_2029_1701_2021	;ENST00000317204|381_481|981_1101|1221_1401;ENST00000531976|2461_2561|2961_3081;ENST00000397374|41_141|641_741|1061_1161;ENST00000636615;ENST00000236671	;ENST00000317204|1194_1199;ENST00000531976|2404_2444;ENST00000397374|598_621|886_896|1339_1372;ENST00000636615|78_102|103_119|128_159|792_797|802_833;ENST00000236671|116_140|141_157|166_197|830_835|840_871|1374_1469|1419_1469|1470_1511|1550_1586|1636_1686|1687_1782|1696_1767|1783_1846|1804_1825|1881_1908|1987_2029	;ENST00000317204;ENST00000636615|419_430_401_541|529_544_401_541;ENST00000236671|457_468_441_581|567_582_441_581	;ENST00000317204|1301_1401;ENST00000636615;ENST00000236671	;ENST00000317204|1194_1199;ENST00000531976|2404_2444;ENST00000397374|598_621|1339_1372;ENST00000636615;ENST00000236671|1419_1469|1470_1511|1687_1782|1696_1767|1783_1846|1804_1825|1881_1908	;ENST00000317204;ENST00000397374|886_896_821_941;ENST00000636615|78_102_1_201|103_119_1_201|128_159_1_201|419_430_361_581|529_544_361_581|792_797_641_861|802_833_641_861;ENST00000236671|116_140_41_261|141_157_41_261|166_197_41_261|457_468_381_581|567_582_381_581|830_835_661_901|840_871_661_901|1374_1469_1281_1401|1550_1586_1561_1661|1636_1686_1561_1661|1987_2029_2021_2121	;ENST00000317204|1001_1101|1241_1361;ENST00000397374;ENST00000636615;ENST00000236671|1081_1181;ENST00000381519|141_241|301_401|521_641
chr17	50	15	9	12	16	17	20	;ENST00000007708|692_715|717_761;ENST00000612501|2616_2679;ENST00000507088|323_360;ENST00000225972|417_447|1240_1281|1368_1421|2084_2124;ENST00000504334|1011_1076;ENST00000515707|35_76;ENST00000285243|3722_3773;ENST00000505658	;ENST00000225972|1558_1608_1503_1562|1967_2012_1963_2005|2397_2451_2363_2440|2466_2529_2460_2509|2618_2651_2611_2663|2667_2711_2664_2713|2776_2830_2761_2832;ENST00000505658|482_540_502_540|541_581_541_601	;ENST00000225972|492_509|1826_1888|1922_1941|2027_2051|2300_2362;ENST00000505658	;ENST00000007708;ENST00000612501;ENST00000507088|323_360;ENST00000225972|417_447|1558_1608|2776_2830;ENST00000504334;ENST00000515707|35_76;ENST00000285243|3722_3773;ENST00000505658|482_540|541_581	;ENST00000007708|692_715_661_761|717_761_661_761;ENST00000612501|2616_2679_2501_2641;ENST00000507088;ENST00000225972|1240_1281_1221_1501|1368_1421_1221_1501|1967_2012_1661_2161|2084_2124_1661_2161|2397_2451_2201_2421|2466_2529_2481_2761|2618_2651_2481_2761|2667_2711_2481_2761;ENST00000504334|1011_1076_981_1241;ENST00000505658	;ENST00000007708|2061_2321;ENST00000612501|1241_1341|1621_1761|2181_2281|3341_3481|3661_3961|4041_4161;ENST00000017003|2961_3081|3201_3301|3341_3441;ENST00000507088|121_241|481_581;ENST00000225972|1_181;ENST00000258955|941_1041|2281_2381;ENST00000268933|2341_2441;ENST00000504334|1401_1581|1781_1881|3261_3381|3421_3521;ENST00000505658|741_1061|1081_1181	;ENST00000007708;ENST00000612501;ENST00000507088;ENST00000225972|417_447|1368_1421;ENST00000504334;ENST00000515707|35_76;ENST00000285243|3722_3773;ENST00000505658	;ENST00000007708|692_715_601_761|717_761_601_761;ENST00000612501|2616_2679_2501_2641;ENST00000507088|323_360_281_381;ENST00000225972|1240_1281_1201_1341|1558_1608_1421_2881|1967_2012_1421_2881|2084_2124_1421_2881|2397_2451_1421_2881|2466_2529_1421_2881|2618_2651_1421_2881|2667_2711_1421_2881|2776_2830_1421_2881;ENST00000504334|1011_1076_1041_1201;ENST00000505658|482_540_441_601|541_581_441_601	;ENST00000007708|2221_2361;ENST00000612501|3001_3121|3261_3381|3541_3981;ENST00000017003|2721_2841;ENST00000507088|61_241;ENST00000225972|161_261|481_581|1001_1101;ENST00000504334|3261_3401;ENST00000505658|761_881|1061_1341;ENST00000262013|5341_5441|5601_5741	;ENST00000007708;ENST00000612501;ENST00000507088;ENST00000225972|1368_1421;ENST00000504334;ENST00000515707|35_76;ENST00000285243|3722_3773;ENST00000505658	;ENST00000007708|692_715_641_741|717_761_641_741;ENST00000612501|2616_2679_2501_2641;ENST00000507088|323_360_281_381;ENST00000225972|417_447_361_461|1240_1281_1181_1361|1558_1608_1421_1981|1967_2012_1421_1981|2084_2124_2001_2901|2397_2451_2001_2901|2466_2529_2001_2901|2618_2651_2001_2901|2667_2711_2001_2901|2776_2830_2001_2901;ENST00000504334|1011_1076_1001_1201;ENST00000505658|482_540_481_601|54…	;ENST00000007708;ENST00000612501|2981_3081|3261_3361|3561_3981|4021_4161;ENST00000017003|2801_2901|3401_3501;ENST00000507088|601_701;ENST00000225972|1001_1161;ENST00000504334|1421_1521|3161_3461;ENST00000505658;ENST00000262013|5341_5461|5481_5601|5621_5721
chr1	244	4	3	4	3	4	4	;ENST00000411948|702_776;ENST00000366527	;ENST00000366527|245_270_245_304|382_432_381_423|390_429_381_423	;ENST00000366527|305_362|363_380	;ENST00000411948;ENST00000366527	;ENST00000411948|702_776_561_721;ENST00000366527|245_270_261_401|382_432_261_401|390_429_261_401	;ENST00000411948;ENST00000366527|481_641|861_1041	;ENST00000411948|702_776;ENST00000366527	;ENST00000411948;ENST00000366527|245_270_201_421|382_432_201_421|390_429_201_421	;ENST00000411948|561_681;ENST00000366527|441_641|941_1041	;ENST00000411948;ENST00000366527	;ENST00000411948|702_776_581_721;ENST00000366527|245_270_201_421|382_432_201_421|390_429_201_421	;ENST00000411948;ENST00000366527|461_641|861_1041
chr14	49	6	3	6	4	7	9	;ENST00000396020;ENST00000635274|234_280;ENST00000618786|233_279;ENST00000298289|80_111;ENST00000490232|187_257;ENST00000298316|849_917|935_996	;ENST00000396020|7_92_4_63|93_116_93_128|165_192_167_192;ENST00000490232	;ENST00000396020;ENST00000298310|1836_1862;ENST00000490232|84_108	;ENST00000396020;ENST00000635274|234_280;ENST00000618786|233_279;ENST00000298289;ENST00000490232|187_257;ENST00000298316	;ENST00000396020|7_92_81_241|93_116_81_241|165_192_81_241;ENST00000298289|80_111_41_581;ENST00000298316|849_917_881_981|935_996_881_981	;ENST00000396020;ENST00000298289;ENST00000298310|1661_1841|3081_3281;ENST00000298316|321_421	;ENST00000396020;ENST00000635274|234_280;ENST00000618786|233_279;ENST00000298289;ENST00000490232|187_257;ENST00000298316|849_917|935_996	;ENST00000396020|7_92_61_201|93_116_61_201|165_192_61_201;ENST00000298289|80_111_81_261;ENST00000298316	;ENST00000396020;ENST00000298289|481_581;ENST00000298310|1661_1881;ENST00000298316|561_721	;ENST00000396020;ENST00000635274;ENST00000618786;ENST00000298289;ENST00000490232;ENST00000298316|849_917|935_996	;ENST00000396020|7_92_1_241|93_116_1_241|165_192_1_241;ENST00000635274|234_280_1_281;ENST00000618786|233_279_1_281;ENST00000298289|80_111_101_201;ENST00000490232|187_257_161_261	;ENST00000396020;ENST00000635274;ENST00000618786;ENST00000298289|441_581;ENST00000298310|1661_1881;ENST00000610674|121_281;ENST00000490232|1_101
chr4	108	8	6	5	6	6	6	;ENST00000394667	;ENST00000394667|13_35_14_35|36_82_36_105|162_209_174_209|210_220_210_231|295_313_276_313|314_335_314_348	;ENST00000394667|110_119;ENST00000361564|623_642	;ENST00000394667|13_35	;ENST00000394667|36_82_41_441|162_209_41_441|210_220_41_441|295_313_41_441|314_335_41_441	;ENST00000394667;ENST00000361564|581_721	;ENST00000394667	;ENST00000394667|13_35_1_421|36_82_1_421|162_209_1_421|210_220_1_421|295_313_1_421|314_335_1_421	;ENST00000394667;ENST00000361564|561_661	;ENST00000394667	;ENST00000394667|13_35_1_441|36_82_1_441|162_209_1_441|210_220_1_441|295_313_1_441|314_335_1_441	;ENST00000394667;ENST00000361564|561_701
chr3	51	43	22	23	21	28	35	;ENST00000528157|338_385|985_1036;ENST00000563281|488_531|1006_1032|1698_1733;ENST00000487093|4138_4162|4338_4385|4348_4377;ENST00000355852|1175_1233;ENST00000483233|1503_1553|1510_1543|1740_1774;ENST00000497864;ENST00000636085;ENST00000294189|366_374	;ENST00000563281|1783_1840_1776_1804;ENST00000487093|4429_4505_4442_4506|4437_4464_4442_4506;ENST00000483233|1228_1231_1206_1232|1437_1477_1438_1461|1460_1460_1438_1461|1996_2033_1987_2032|2006_2016_1987_2032;ENST00000497864|571_590_543_604;ENST00000636085|314_333_286_347;ENST00000294189|50_81_49_86|82_86_49_86|87_131_87_98|132_161_132_157|186_196_176_196|197_204_197_230|205_230_197_230|388_407_3…	;ENST00000563281|1190_1216|2639_2679|2868_2895|2934_2959;ENST00000487093|3914_3937|4257_4297;ENST00000419358|34_57|495_510;ENST00000232888|306_337|747_772|815_836;ENST00000483233|1299_1327|1561_1596|1650_1665|1938_1974;ENST00000497864|605_614;ENST00000636085|348_357|632_653;ENST00000636358|243_288|253_279|546_567|1342_1374|1350_1370|1540_1620|1546_1582;ENST00000294189	;ENST00000528157|338_385;ENST00000563281|488_531|1006_1032|1698_1733;ENST00000487093;ENST00000355852;ENST00000483233|1228_1231|1996_2033|2006_2016;ENST00000497864;ENST00000636085;ENST00000294189|50_81|205_230|366_374|388_407|408_470	;ENST00000528157|985_1036_821_1101;ENST00000563281|1783_1840_1821_1941;ENST00000487093|4138_4162_4101_4201|4338_4385_4221_4621|4348_4377_4221_4621|4429_4505_4221_4621|4437_4464_4221_4621;ENST00000355852|1175_1233_1141_1321;ENST00000483233|1437_1477_1301_1761|1460_1460_1301_1761|1503_1553_1301_1761|1510_1543_1301_1761|1740_1774_1301_1761;ENST00000497864|571_590_481_581;ENST00000636085|314_333_221_…	;ENST00000528157|401_601;ENST00000563281|821_921|2681_2921;ENST00000487093|3461_3561|3761_3861|4661_4781;ENST00000232888|381_481|641_741|921_1021|1421_1561;ENST00000355852|341_441|661_801|1441_1581|1661_1761|1821_1981;ENST00000483233|1841_1961;ENST00000497864;ENST00000636085;ENST00000636358|581_681|1481_1681;ENST00000294189	;ENST00000528157;ENST00000563281|488_531|1006_1032|1698_1733|1783_1840;ENST00000487093;ENST00000355852|1175_1233;ENST00000483233|1228_1231|1740_1774|1996_2033|2006_2016;ENST00000497864|571_590;ENST00000636085|314_333;ENST00000294189|366_374|388_407|408_470	;ENST00000528157|338_385_381_641|985_1036_821_1001;ENST00000563281;ENST00000487093|4138_4162_4041_4201|4338_4385_4241_4481|4348_4377_4241_4481|4429_4505_4241_4481|4437_4464_4241_4481;ENST00000355852;ENST00000483233|1437_1477_1281_1721|1460_1460_1281_1721|1503_1553_1281_1721|1510_1543_1281_1721;ENST00000636085;ENST00000294189|50_81_41_261|82_86_41_261|87_131_41_261|132_161_41_261|186_196_41_261|19…	;ENST00000528157;ENST00000563281|1461_1561|2681_3001;ENST00000487093;ENST00000232888|501_621|1441_1541;ENST00000355852|721_821;ENST00000483233|881_981;ENST00000636085|601_701;ENST00000636358|501_621|1561_1681;ENST00000294189	;ENST00000528157;ENST00000563281|488_531|1006_1032|1698_1733|1783_1840;ENST00000487093;ENST00000355852;ENST00000483233|1228_1231|1996_2033|2006_2016;ENST00000497864;ENST00000636085;ENST00000294189	;ENST00000528157|338_385_381_621|985_1036_741_1021;ENST00000563281;ENST00000487093|4138_4162_4081_4201|4338_4385_4241_4481|4348_4377_4241_4481|4429_4505_4241_4481|4437_4464_4241_4481;ENST00000355852|1175_1233_1181_1321;ENST00000483233|1437_1477_1281_1821|1460_1460_1281_1821|1503_1553_1281_1821|1510_1543_1281_1821|1740_1774_1281_1821;ENST00000497864|571_590_441_621;ENST00000636085|314_333_181_381;…	;ENST00000528157;ENST00000563281|1321_1421|2181_2341|2761_3021;ENST00000487093;ENST00000232888|721_821|1361_1561;ENST00000355852|161_261|361_501|641_861|1881_2001;ENST00000488257|1_121;ENST00000483233|361_541;ENST00000497864;ENST00000636085|601_701;ENST00000636358|501_621|1361_1461|1481_1681;ENST00000294189
chr1	54	19	15	18	23	30	34	;ENST00000487096;ENST00000371269|1165_1182|1183_1229|1644_1686|1911_1950|2191_2223|2224_2255|2284_2313|2314_2368|2437_2456|2467_2488|2489_2519|2532_2532|3005_3054|3067_3127|3469_3482|3533_3541|3640_3666|3667_3694|3814_3819	;ENST00000487096|509_541_490_557;ENST00000371269|1749_1823_1768_1806|2543_2558_2551_2601|2559_2609_2551_2601|2711_2741_2706_2771|2742_2755_2706_2771|2782_2832_2772_2857|2870_2892_2879_2912|2893_2908_2879_2912|3223_3240_3224_3351|3241_3312_3224_3351|3321_3359_3224_3351|3382_3428_3400_3405|3444_3468_3452_3467|3720_3767_3715_3736	;ENST00000487096|424_438|449_450|566_620|679_746;ENST00000326956|821_848|849_892;ENST00000371269|1696_1735|1953_2001|2652_2663	;ENST00000487096|509_541;ENST00000371269|2191_2223|2224_2255|2284_2313|2314_2368|2437_2456|2467_2488|2489_2519|3321_3359|3382_3428|3444_3468|3469_3482|3533_3541|3667_3694|3720_3767|3814_3819	;ENST00000487096;ENST00000371269|1165_1182_1061_1201|1183_1229_1061_1201|1644_1686_1681_1801|1749_1823_1681_1801|1911_1950_1921_2061|2532_2532_2521_2641|2543_2558_2521_2641|2559_2609_2521_2641|2711_2741_2661_3001|2742_2755_2661_3001|2782_2832_2661_3001|2870_2892_2661_3001|2893_2908_2661_3001|3005_3054_3041_3301|3067_3127_3041_3301|3223_3240_3041_3301|3241_3312_3041_3301|3640_3666_3541_3641	;ENST00000624679|1561_1661;ENST00000234827|3681_3781;ENST00000487096|601_741;ENST00000326956|1321_1541|1581_1761|1821_2201;ENST00000371269|1281_1401|3961_4161	;ENST00000487096;ENST00000371269|1165_1182|1183_1229|1644_1686|1749_1823|2191_2223|2224_2255|2284_2313|2314_2368|2437_2456|3321_3359|3382_3428	;ENST00000487096|509_541_421_561;ENST00000371269|1911_1950_1861_1981|2467_2488_2481_2581|2489_2519_2481_2581|2532_2532_2481_2581|2543_2558_2481_2581|2559_2609_2481_2581|2711_2741_2621_2941|2742_2755_2621_2941|2782_2832_2621_2941|2870_2892_2621_2941|2893_2908_2621_2941|3005_3054_3021_3321|3067_3127_3021_3321|3223_3240_3021_3321|3241_3312_3021_3321|3444_3468_3441_3641|3469_3482_3441_3641|3533_3541_…	;ENST00000624679|1581_1681;ENST00000234827|3721_3861|3901_4121;ENST00000487096|621_741;ENST00000326956|561_661|801_941|1081_1181|1301_1541|1561_1841;ENST00000371269|621_721|1061_1161|1281_1421|4081_4181	;ENST00000487096;ENST00000371269|1165_1182|1183_1229|2191_2223|2224_2255	;ENST00000487096|509_541_421_741;ENST00000371269|1644_1686_1661_2021|1749_1823_1661_2021|1911_1950_1661_2021|2284_2313_2281_2581|2314_2368_2281_2581|2437_2456_2281_2581|2467_2488_2281_2581|2489_2519_2281_2581|2532_2532_2281_2581|2543_2558_2281_2581|2559_2609_2281_2581|2711_2741_2601_2961|2742_2755_2601_2961|2782_2832_2601_2961|2870_2892_2601_2961|2893_2908_2601_2961|3005_3054_2981_3861|3067_3127_…	;ENST00000624679|1581_1701;ENST00000234827|3661_3761|3781_3901;ENST00000487096|221_381;ENST00000326956|1321_1841;ENST00000371269|401_501|581_721|961_1161|1261_1461|3881_4161
chr1	7	6	1	3	2	2	3	;ENST00000054666|1954_1985|2080_2165;ENST00000493373	;ENST00000493373|328_364_360_378	;ENST00000493373|49_101|174_174|379_385|413_456|514_532	;ENST00000054666;ENST00000493373	;ENST00000054666|1954_1985_1941_2201|2080_2165_1941_2201;ENST00000493373|328_364_181_361	;ENST00000054666;ENST00000493373|401_541	;ENST00000054666|1954_1985;ENST00000493373	;ENST00000054666|2080_2165_2061_2201;ENST00000493373|328_364_361_521	;ENST00000054666;ENST00000493373|181_281	;ENST00000054666|1954_1985;ENST00000493373	;ENST00000054666|2080_2165_2041_2201;ENST00000493373|328_364_361_561	;ENST00000054666;ENST00000493373
chr11	108	1	1	1	2	2	2	;ENST00000393094;ENST00000278616|9775_9826	;ENST00000393094|5343_5386_5318_5369	;ENST00000393094	;ENST00000393094;ENST00000278616|9775_9826	;ENST00000393094|5343_5386_5361_5541	;ENST00000393094|5221_5321	;ENST00000393094;ENST00000278616	;ENST00000393094|5343_5386_5221_5581;ENST00000278616|9775_9826_9721_9841	;ENST00000393094;ENST00000278616|9901_10101	;ENST00000393094;ENST00000278616	;ENST00000393094|5343_5386_5241_5581;ENST00000278616|9775_9826_9721_9861	;ENST00000393094;ENST00000278616|9901_10121
chr15	79	0	0	2	1	2	2	;ENST00000299705|850_883|999_1043			;ENST00000299705	;ENST00000299705|850_883_781_881|999_1043_1041_1161	;ENST00000299705|1181_1321|1341_1461	;ENST00000299705|850_883	;ENST00000299705|999_1043_941_1061	;ENST00000299705|461_601|1261_1361	;ENST00000299705	;ENST00000299705|850_883_701_861|999_1043_941_1101	;ENST00000299705|1261_1441
chr17	22	0	0	1	2	2	2	;ENST00000540040|212_248|305_344			;ENST00000540040|305_344	;ENST00000540040|212_248_141_281	;ENST00000540040	;ENST00000540040	;ENST00000540040|212_248_141_281|305_344_301_421	;ENST00000540040	;ENST00000540040	;ENST00000540040|212_248_141_421|305_344_141_421	;ENST00000540040
chr4	102	5	3	2	3	4	5	;ENST00000226574|3442_3508|3581_3614;ENST00000453744	;ENST00000226574|3724_3763_3733_3804;ENST00000453744|299_367_329_351|426_491_401_492	;ENST00000226574|3681_3708|3915_3949;ENST00000453744	;ENST00000226574|3442_3508;ENST00000453744|299_367|426_491	;ENST00000226574|3581_3614_3521_3621|3724_3763_3661_4001;ENST00000453744	;ENST00000226574|3261_3361;ENST00000453744|1201_1401|1601_1741	;ENST00000226574;ENST00000453744|299_367|426_491	;ENST00000226574|3442_3508_3261_3481|3581_3614_3541_4001|3724_3763_3541_4001;ENST00000453744	;ENST00000226574;ENST00000453744|1201_1401|1601_1741	;ENST00000226574;ENST00000453744|299_367	;ENST00000226574|3442_3508_3281_3481|3581_3614_3521_4001|3724_3763_3521_4001;ENST00000453744|426_491_381_481	;ENST00000226574;ENST00000453744|1201_1401|1601_1741
chr7	27	1	1	2	2	2	2	;ENST00000543117|2494_2544	;ENST00000543117|2580_2611_2576_2719	;ENST00000543117	;ENST00000543117	;ENST00000543117|2494_2544_2381_2621|2580_2611_2381_2621	;ENST00000543117	;ENST00000543117	;ENST00000543117|2494_2544_2401_2621|2580_2611_2401_2621	;ENST00000543117	;ENST00000543117	;ENST00000543117|2494_2544_2401_2621|2580_2611_2401_2621	;ENST00000543117
chr11	63	16	9	13	9	14	18	;ENST00000341307;ENST00000294244|1059_1086|1462_1499|1594_1631;ENST00000377810|1953_1979|3581_3618|3871_3903;ENST00000301459|1788_1876|1997_2023|2374_2444;ENST00000314133	;ENST00000341307|1475_1555_1505_1549|1626_1666_1636_1675;ENST00000294244|1836_1846_1830_1883|1904_1967_1918_2018;ENST00000377810|3794_3827_3817_3864|4239_4273_4224_4257;ENST00000314133|360_393_366_397|430_475_423_485|432_479_423_485	;ENST00000341307|1579_1604;ENST00000294244|1277_1318|1389_1437|1522_1535;ENST00000377810|3518_3550|4085_4124;ENST00000314133|302_331	;ENST00000341307|1475_1555|1626_1666;ENST00000294244;ENST00000377810;ENST00000301459;ENST00000314133|360_393|430_475|432_479	;ENST00000294244|1059_1086_981_1121|1462_1499_1381_1501|1594_1631_1521_1801|1836_1846_1821_2021|1904_1967_1821_2021;ENST00000377810|1953_1979_1961_2201|3581_3618_3601_3921|3794_3827_3601_3921|3871_3903_3601_3921|4239_4273_4181_4401;ENST00000301459|1788_1876_1661_2001|1997_2023_1661_2001|2374_2444_2221_2441	;ENST00000294244|721_821;ENST00000377810|2361_2461|2841_2941|3061_3561|4001_4121;ENST00000301459|81_201|1121_1221|1381_1501;ENST00000301453|1541_1641|2001_2121	;ENST00000341307;ENST00000294244|1059_1086|1462_1499|1594_1631|1836_1846;ENST00000377810|1953_1979|3581_3618;ENST00000301459|1788_1876|1997_2023|2374_2444;ENST00000314133	;ENST00000341307|1475_1555_1521_1701|1626_1666_1521_1701;ENST00000294244|1904_1967_1881_2021;ENST00000377810|3794_3827_3721_3901|3871_3903_3721_3901|4239_4273_4181_4301;ENST00000301459;ENST00000314133|360_393_321_441|430_475_321_441|432_479_321_441	;ENST00000341307;ENST00000294244|1341_1461|1701_1821;ENST00000377810|1801_1901|2681_2781|2921_3021|3101_3201|3281_3381|4001_4161;ENST00000301459|2481_2581;ENST00000338447|4181_4281;ENST00000314133;ENST00000301453|741_901|1681_1801|2381_2481	;ENST00000341307|1475_1555;ENST00000294244|1594_1631;ENST00000377810|1953_1979;ENST00000301459|1997_2023;ENST00000314133	;ENST00000341307|1626_1666_1561_1681;ENST00000294244|1059_1086_1061_1181|1462_1499_1361_1481|1836_1846_1761_2021|1904_1967_1761_2021;ENST00000377810|3581_3618_3481_3641|3794_3827_3741_3901|3871_3903_3741_3901|4239_4273_4181_4281;ENST00000301459|1788_1876_1681_1841|2374_2444_2301_2401;ENST00000314133|360_393_261_501|430_475_261_501|432_479_261_501	;ENST00000341307;ENST00000294244|921_1021;ENST00000377810|2681_2781|2861_3221|3281_3401|4041_4161|4441_4541;ENST00000301459;ENST00000314133|21_181;ENST00000535431|1_161;ENST00000301453|721_961|1141_1281|1421_1801|1841_2041|2181_2441
chr1	42	24	13	15	13	18	22	;ENST00000321358|223_240|241_270|972_996;ENST00000397054|305_361;ENST00000426263|1992_2022|2315_2339|2340_2361|2717_2730|2805_2847	;ENST00000321358|65_116_62_87|583_626_574_619|766_796_791_796|797_806_797_804;ENST00000426263|1898_1943_1845_1909|2291_2307_2264_2311|2371_2416_2365_2414|2433_2458_2421_2466|2459_2483_2421_2466|2484_2533_2489_2550|2568_2613_2566_2646|2614_2635_2566_2646|2663_2716_2696_2711	;ENST00000304979|600_715;ENST00000321358|306_307|351_369|370_398|404_407|880_883|1085_1102|1143_1145|1146_1154|1191_1243;ENST00000426263|610_630|1700_1745	;ENST00000321358|65_116|223_240|583_626|766_796|797_806;ENST00000397054|305_361;ENST00000426263|1992_2022	;ENST00000321358|241_270_261_401|972_996_941_1061;ENST00000397054;ENST00000426263|1898_1943_1801_1921|2291_2307_2141_2441|2315_2339_2141_2441|2340_2361_2141_2441|2371_2416_2141_2441|2433_2458_2141_2441|2459_2483_2481_2681|2484_2533_2481_2681|2568_2613_2481_2681|2614_2635_2481_2681|2663_2716_2481_2681|2717_2730_2701_2881|2805_2847_2701_2881	;ENST00000321358|421_581|1101_1421;ENST00000296387|821_921|2501_2601;ENST00000397054|1881_2061;ENST00000426263	;ENST00000321358|223_240|241_270|766_796|797_806;ENST00000397054|305_361;ENST00000426263|1992_2022|2291_2307|2315_2339|2663_2716	;ENST00000321358|65_116_41_141|583_626_481_661|972_996_901_1421;ENST00000397054;ENST00000426263|1898_1943_1741_1921|2340_2361_2341_2441|2371_2416_2341_2441|2433_2458_2341_2441|2459_2483_2461_2621|2484_2533_2461_2621|2568_2613_2461_2621|2614_2635_2461_2621|2717_2730_2721_2921|2805_2847_2721_2921	;ENST00000304979|621_721;ENST00000321358|281_441;ENST00000397054|2581_2681;ENST00000426263|2101_2281;ENST00000416689|2881_3001	;ENST00000321358|65_116|223_240;ENST00000397054|305_361;ENST00000426263|1992_2022	;ENST00000321358|241_270_241_701|583_626_241_701|766_796_721_1421|797_806_721_1421|972_996_721_1421;ENST00000397054;ENST00000426263|1898_1943_1681_1941|2291_2307_2121_2921|2315_2339_2121_2921|2340_2361_2121_2921|2371_2416_2121_2921|2433_2458_2121_2921|2459_2483_2121_2921|2484_2533_2121_2921|2568_2613_2121_2921|2614_2635_2121_2921|2663_2716_2121_2921|2717_2730_2121_2921|2805_2847_2121_2921	;ENST00000304979|581_721;ENST00000321358;ENST00000397054|2581_2681;ENST00000426263|561_841|1081_1181|1381_1481;ENST00000416689|2841_3001
chr19	41	42	22	19	15	20	28	;ENST00000310054|2029_2190|2241_2333|2334_2422;ENST00000352456;ENST00000598758;ENST00000221233;ENST00000438807;ENST00000598742;ENST00000354532|3168_3175;ENST00000598057|287_330|554_613	;ENST00000352456|1621_1674_1636_1667|1704_1734_1720_1743|1873_1997_1953_1990|1998_2054_1991_2054|2082_2167_2076_2126|2202_2276_2241_2276|2277_2380_2277_2358|2381_2545_2511_2542|2632_2653_2624_2661|2771_2794_2749_2811|3029_3043_3003_3058|3097_3141_3107_3165;ENST00000598758|89_126_58_133;ENST00000221233|916_1039_895_926;ENST00000438807|1191_1358_1333_1356;ENST00000598742|339_358_342_372|359_372_342…	;ENST00000352456|1318_1336|2547_2582|2676_2720|2967_3002|3213_3244|3383_3408;ENST00000598758|198_213;ENST00000221233;ENST00000438807|636_672|1076_1131;ENST00000598742|470_492;ENST00000354532|793_806|1318_1342|1900_1928|2883_2904;ENST00000598057|408_419	;ENST00000310054;ENST00000352456;ENST00000598758;ENST00000221233;ENST00000438807;ENST00000598742|339_358|359_372|373_387|400_441|547_672|735_783|784_806;ENST00000354532;ENST00000598057|287_330|554_613	;ENST00000310054|2029_2190_2161_2461|2241_2333_2161_2461|2334_2422_2161_2461;ENST00000352456|1621_1674_1661_2181|1704_1734_1661_2181|1873_1997_1661_2181|1998_2054_1661_2181|2082_2167_1661_2181|2202_2276_2201_2321|2277_2380_2201_2321|2381_2545_2501_3421|2632_2653_2501_3421|2771_2794_2501_3421|3029_3043_2501_3421|3097_3141_2501_3421;ENST00000598758|89_126_21_181;ENST00000221233|916_1039_881_981;ENS…	;ENST00000310054;ENST00000352456|181_381|401_501|681_921|941_1041|1221_1321|1361_1461;ENST00000598758;ENST00000269967|1841_1981|2361_2461|2841_2981|3001_3281;ENST00000540732|1081_1181|1641_1741;ENST00000221233;ENST00000269980|1781_1881;ENST00000438807|621_721|1021_1181;ENST00000598742|1341_1441|1761_1861;ENST00000354532|2401_2521	;ENST00000310054|2029_2190;ENST00000352456|1621_1674|1704_1734|2381_2545;ENST00000598758|89_126;ENST00000221233|916_1039;ENST00000438807;ENST00000598742|339_358|359_372|373_387|400_441|547_672;ENST00000354532;ENST00000598057|287_330|554_613	;ENST00000310054|2241_2333_2221_2461|2334_2422_2221_2461;ENST00000352456|1873_1997_1761_2361|1998_2054_1761_2361|2082_2167_1761_2361|2202_2276_1761_2361|2277_2380_1761_2361|2632_2653_2581_3241|2771_2794_2581_3241|3029_3043_2581_3241|3097_3141_2581_3241;ENST00000438807|1191_1358_1301_1441;ENST00000598742|735_783_761_861|784_806_761_861;ENST00000354532|3168_3175_3121_3241	;ENST00000310054|2521_2681;ENST00000352456|101_221|241_341|401_501|1061_1201|1221_1481|3281_3421;ENST00000269967|2021_2121|2981_3161|3181_3281;ENST00000539627|541_661;ENST00000269980|1781_1881;ENST00000438807|581_701|941_1161;ENST00000598742|1701_1941|2121_2241;ENST00000354532	;ENST00000310054|2029_2190|2241_2333|2334_2422;ENST00000352456|1621_1674|1704_1734;ENST00000598758;ENST00000221233;ENST00000438807;ENST00000598742|339_358|359_372;ENST00000354532;ENST00000598057|287_330	;ENST00000310054;ENST00000352456|1873_1997_1761_1921|1998_2054_1941_2481|2082_2167_1941_2481|2202_2276_1941_2481|2277_2380_1941_2481|2381_2545_1941_2481|2632_2653_2521_3421|2771_2794_2521_3421|3029_3043_2521_3421|3097_3141_2521_3421;ENST00000598758|89_126_1_341;ENST00000221233|916_1039_801_921;ENST00000438807|1191_1358_1261_1441;ENST00000598742|373_387_381_521|400_441_381_521|547_672_561_901|735_…	;ENST00000310054|2581_2681;ENST00000352456|241_341|841_1001|1101_1361;ENST00000598758;ENST00000269967|2021_2121|3001_3161;ENST00000539627|621_721;ENST00000540732|1641_1861;ENST00000221233;ENST00000269980|1781_2101;ENST00000438807|961_1161;ENST00000598742|2001_2341;ENST00000354532;ENST00000598057
chr14	39	0	0	5	6	5	6	;ENST00000216832|1553_1578;ENST00000553728|4083_4139|4088_4136;ENST00000341749|2332_2388|2337_2385;ENST00000298097|2978_3031			;ENST00000216832|1553_1578;ENST00000553728;ENST00000341749;ENST00000298097	;ENST00000553728|4083_4139_4061_4261|4088_4136_4061_4261;ENST00000341749|2332_2388_2301_2501|2337_2385_2301_2501;ENST00000298097|2978_3031_2981_3121	;ENST00000553728|3801_3901;ENST00000341749|2041_2181;ENST00000298097	;ENST00000216832;ENST00000553728;ENST00000341749;ENST00000298097	;ENST00000216832|1553_1578_1441_1561;ENST00000553728|4083_4139_4041_4261|4088_4136_4041_4261;ENST00000341749|2332_2388_2241_2501|2337_2385_2241_2501;ENST00000298097|2978_3031_2941_3101	;ENST00000216832;ENST00000553728|3821_3941;ENST00000341749|2061_2181;ENST00000298097	;ENST00000216832|1553_1578;ENST00000553728;ENST00000341749;ENST00000298097	;ENST00000216832;ENST00000553728|4083_4139_4101_4261|4088_4136_4101_4261;ENST00000341749|2332_2388_2361_2501|2337_2385_2361_2501;ENST00000298097|2978_3031_2941_3061	;ENST00000216832|1381_1481;ENST00000553728|3821_3921;ENST00000341749|2081_2181;ENST00000298097
chr3	23	7	8	7	7	8	8	;ENST00000307839	;ENST00000307839|605_622_603_629|623_629_603_629|630_635_630_640|636_659_630_640|929_948_924_948|949_1009_949_1001|1122_1185_1142_1182|1218_1264_1234_1283	;ENST00000307839	;ENST00000307839|1122_1185	;ENST00000307839|605_622_581_721|623_629_581_721|630_635_581_721|636_659_581_721|929_948_921_1121|949_1009_921_1121|1218_1264_1221_1341	;ENST00000307839|1421_1561|2041_2301	;ENST00000307839|929_948	;ENST00000307839|605_622_581_701|623_629_581_701|630_635_581_701|636_659_581_701|949_1009_981_1341|1122_1185_981_1341|1218_1264_981_1341	;ENST00000307839|821_921|1421_1561|2041_2341	;ENST00000307839	;ENST00000307839|605_622_561_1341|623_629_561_1341|630_635_561_1341|636_659_561_1341|929_948_561_1341|949_1009_561_1341|1122_1185_561_1341|1218_1264_561_1341	;ENST00000307839|1421_1561|2041_2341
chr11	75	23	19	20	15	19	31	;ENST00000420843|1369_1394|1461_1500|1523_1556;ENST00000531188;ENST00000526177|2319_2384|3210_3223|3706_3731;ENST00000533603|1289_1293|1297_1299|2092_2137;ENST00000198801|921_940;ENST00000603276|465_517|686_738	;ENST00000531188|38_92_36_81|93_117_93_114|133_183_115_203|184_208_115_203|209_223_204_223|224_272_224_263|273_317_264_317|318_339_318_366|386_412_393_412|413_498_413_492|584_600_559_600|661_694_670_705|713_794_733_797;ENST00000526177|2857_2901_2851_2886;ENST00000533603|1674_1764_1707_1761|1840_1898_1853_1971|1923_1974_1853_1971|1975_2019_2006_2033|2020_2091_2006_2033	;ENST00000531188|601_608|798_819|820_855;ENST00000526177|2988_3015;ENST00000533603|1168_1178|2207_2247	;ENST00000420843;ENST00000531188|38_92|93_117|386_412|584_600;ENST00000526177|2319_2384|3210_3223;ENST00000533603|1289_1293|1297_1299;ENST00000198801|921_940;ENST00000603276|465_517|686_738	;ENST00000420843|1369_1394_1141_1481|1461_1500_1141_1481|1523_1556_1501_1801;ENST00000531188|133_183_121_361|184_208_121_361|209_223_121_361|224_272_121_361|273_317_121_361|318_339_121_361|413_498_421_541|661_694_661_801|713_794_661_801;ENST00000526177|2857_2901_2881_2981|3706_3731_3581_3781;ENST00000533603|1674_1764_1581_1741|1840_1898_1841_2281|1923_1974_1841_2281|1975_2019_1841_2281|2020_2091_…	;ENST00000420843|681_781|1841_1961;ENST00000531188;ENST00000526177|2001_2161|4001_4141;ENST00000533603;ENST00000198801|1201_1301	;ENST00000420843|1369_1394|1461_1500;ENST00000531188|318_339|386_412|413_498|584_600|661_694;ENST00000526177|2319_2384|2857_2901|3706_3731;ENST00000533603|1289_1293|1297_1299|1674_1764;ENST00000198801|921_940;ENST00000603276|465_517|686_738	;ENST00000420843|1523_1556_1521_1621;ENST00000531188|38_92_1_101|93_117_1_101|133_183_161_301|184_208_161_301|209_223_161_301|224_272_161_301|273_317_161_301|713_794_761_901;ENST00000526177|3210_3223_3101_3261;ENST00000533603|1840_1898_1821_2101|1923_1974_1821_2101|1975_2019_1821_2101|2020_2091_1821_2101|2092_2137_1821_2101;ENST00000198801	;ENST00000420843|681_861|1861_1961|1981_2081;ENST00000531188;ENST00000526177|2041_2141;ENST00000533603|1121_1221|2161_2281;ENST00000198801|961_1081|1121_1241	;ENST00000420843|1369_1394;ENST00000531188|386_412|584_600;ENST00000526177|2319_2384|2857_2901|3210_3223;ENST00000533603|1289_1293|1297_1299|1674_1764|2092_2137;ENST00000198801|921_940;ENST00000603276|686_738	;ENST00000420843|1461_1500_1421_1661|1523_1556_1421_1661;ENST00000531188|38_92_1_341|93_117_1_341|133_183_1_341|184_208_1_341|209_223_1_341|224_272_1_341|273_317_1_341|318_339_1_341|413_498_421_581|661_694_601_921|713_794_601_921;ENST00000526177|3706_3731_3681_3841;ENST00000533603|1840_1898_1821_2061|1923_1974_1821_2061|1975_2019_1821_2061|2020_2091_1821_2061;ENST00000198801;ENST00000603276|465_5…	;ENST00000420843|781_881|1761_1861|1981_2081;ENST00000531188;ENST00000526177;ENST00000533603|2161_2281;ENST00000198801|961_1061;ENST00000603276
chr6	34	43	35	15	17	38	41	;ENST00000447654|902_940|1080_1151|1371_1384;ENST00000639725;ENST00000344700;ENST00000374023|157_192|1220_1234;ENST00000244520|566_585	;ENST00000447654|941_974_951_1010|975_1018_951_1010|1167_1222_1176_1208|1385_1409_1392_1407|1486_1500_1484_1544|1501_1530_1484_1544|1564_1578_1577_1596|1579_1613_1577_1596|1674_1715_1659_1685|1716_1743_1704_1735|1820_1874_1797_1868|1909_1962_1914_1955|2091_2111_2092_2129;ENST00000639725|4_23_5_40|24_40_5_40|41_51_41_56|136_182_164_190|316_362_325_362|364_370_363_382|411_440_420_440|426_440_420_44…	;ENST00000447654|789_800|1755_1796;ENST00000476320|999_1055|1218_1239;ENST00000639725|187_190|191_193|494_496;ENST00000344700|147_150|151_153|454_456;ENST00000374023|1067_1075|1338_1354|1401_1435;ENST00000244520|663_706	;ENST00000447654|1167_1222|1486_1500|1501_1530|1564_1578|1579_1613|2091_2111;ENST00000639725|4_23|24_40|41_51|136_182|316_362|364_370|411_440|426_440|441_457|442_448;ENST00000344700|1_11|96_142|276_322|324_330|371_400|386_400|401_417|402_408;ENST00000374023|78_89|157_192;ENST00000244520	;ENST00000447654|902_940_821_1001|941_974_821_1001|975_1018_821_1001|1080_1151_1021_1161|1371_1384_1341_1461|1385_1409_1341_1461|1674_1715_1621_1921|1716_1743_1621_1921|1820_1874_1621_1921|1909_1962_1621_1921;ENST00000639725;ENST00000374023|1110_1132_1001_1221|1220_1234_1001_1221;ENST00000244520|350_388_141_461|389_413_141_461|566_585_521_621	;ENST00000447654;ENST00000476320|961_1061|1161_1281;ENST00000607016|21_201|381_541|841_941|4781_5201|6361_6461|6481_6781;ENST00000639725|501_621;ENST00000374023|481_841|1261_1501|1561_1861|2001_2281|2501_2601|2681_2901|3281_3381|3401_3521|3781_4181|4221_4401;ENST00000244520|721_841;ENST00000360359|5761_5861	;ENST00000447654|1080_1151|1167_1222|1486_1500|1501_1530|1564_1578|2091_2111;ENST00000639725|136_182|364_370|411_440|426_440|441_457|442_448;ENST00000344700|1_11|96_142|324_330|371_400|386_400|401_417|402_408;ENST00000374023|78_89|157_192|1220_1234;ENST00000244520|389_413|566_585	;ENST00000447654|902_940_861_1041|941_974_861_1041|975_1018_861_1041|1371_1384_1341_1481|1385_1409_1341_1481|1579_1613_1601_1921|1674_1715_1601_1921|1716_1743_1601_1921|1820_1874_1601_1921|1909_1962_1601_1921;ENST00000639725|4_23_1_101|24_40_1_101|41_51_1_101|316_362_241_341;ENST00000344700|276_322_201_301;ENST00000374023|1110_1132_741_1161;ENST00000244520|350_388_121_381	;ENST00000447654|121_241|661_781;ENST00000476320|621_721|961_1081;ENST00000607016|701_821|841_961|4781_5201|5841_6281|6521_6781;ENST00000639725|781_901|941_1061;ENST00000344700|541_641;ENST00000374023|1301_1501|1661_2061|2141_2301|2481_2641|2841_2981|3401_3521|3561_3761|3941_4121|4181_4301;ENST00000244520|621_781	;ENST00000447654;ENST00000639725;ENST00000344700;ENST00000374023|78_89|157_192|1110_1132;ENST00000244520	;ENST00000447654|902_940_881_1161|941_974_881_1161|975_1018_881_1161|1080_1151_881_1161|1167_1222_1181_2141|1371_1384_1181_2141|1385_1409_1181_2141|1486_1500_1181_2141|1501_1530_1181_2141|1564_1578_1181_2141|1579_1613_1181_2141|1674_1715_1181_2141|1716_1743_1181_2141|1820_1874_1181_2141|1909_1962_1181_2141|2091_2111_1181_2141;ENST00000639725|4_23_1_461|24_40_1_461|41_51_1_461|136_182_1_461|316_36…	;ENST00000447654|121_401|601_781;ENST00000476320|921_1021;ENST00000402419|1_161;ENST00000607016|841_961|4821_5201|5861_5981|6021_6221|6281_6781;ENST00000639725|941_1061;ENST00000344700|521_641;ENST00000374023|801_941|1001_1101|1561_1661|1681_1861|1921_2121|2161_2261|2541_2641|2781_3141|3161_3361|3401_3821|3881_4221|4261_4381;ENST00000408001|1_101;ENST00000244520
chr17	49	13	6	3	6	10	12	;ENST00000362063|5352_5367;ENST00000617874|536_539|540_544|682_698|1281_1297;ENST00000393328;ENST00000240333|252_390	;ENST00000617874|121_127_120_138|260_341_266_383|376_392_266_383|419_507_490_533|945_1017_979_1064;ENST00000393328|1528_1619_1516_1584;ENST00000240333	;ENST00000617874|628_652|920_929|1118_1129|1826_1865;ENST00000393328|1834_1850;ENST00000240333|448_470;ENST00000259021|3058_3102|3201_3239	;ENST00000362063|5352_5367;ENST00000617874|419_507|536_539|540_544|682_698|945_1017|1281_1297;ENST00000393328|1528_1619;ENST00000240333|252_390	;ENST00000617874|121_127_81_401|260_341_81_401|376_392_81_401;ENST00000393328;ENST00000240333	;ENST00000617874|1081_1241|1421_1601|1761_1901;ENST00000393328|1221_1321|1621_1981;ENST00000240333|661_761|1161_1261|1321_1421;ENST00000240364|1601_1741;ENST00000259021|3601_3721	;ENST00000362063;ENST00000617874|121_127|536_539|540_544|682_698|1281_1297;ENST00000393328;ENST00000240333|252_390	;ENST00000362063|5352_5367_5281_5381;ENST00000617874|260_341_281_441|376_392_281_441|419_507_281_441|945_1017_981_1261;ENST00000393328|1528_1619_1481_1721;ENST00000240333	;ENST00000362063|5421_5521;ENST00000617874|1481_1581;ENST00000172229|3261_3361;ENST00000393328|1261_1401|1901_2001|2381_2481;ENST00000240333|601_781|801_901|1061_1421;ENST00000240364|1621_1721;ENST00000259021|3081_3281|3561_3721	;ENST00000362063;ENST00000617874|1281_1297;ENST00000393328;ENST00000240333|252_390	;ENST00000362063|5352_5367_5281_5521;ENST00000617874|121_127_81_181|260_341_201_621|376_392_201_621|419_507_201_621|536_539_201_621|540_544_201_621|682_698_641_801|945_1017_881_1241;ENST00000393328|1528_1619_1481_1701;ENST00000240333	;ENST00000362063;ENST00000617874|1401_1781;ENST00000393328|1201_1341|1761_2001|2381_2541;ENST00000240333|601_781|1141_1241|1321_1421;ENST00000240364|1621_1721;ENST00000259021|3161_3261|3601_3721
chr12	118	6	2	2	2	5	5	;ENST00000261313|387_421|733_754|852_868	;ENST00000261313|999_1053_993_1052|1618_1631_1616_1673	;ENST00000544233|264_293|322_345;ENST00000261313|1138_1185|1222_1245	;ENST00000261313|387_421|733_754|852_868	;ENST00000261313|999_1053_941_1401|1618_1631_1561_1681	;ENST00000544233|821_961;ENST00000261313;ENST00000419821|3101_3341;ENST00000488803|641_741	;ENST00000261313|387_421|733_754|852_868	;ENST00000261313|999_1053_961_1681|1618_1631_961_1681	;ENST00000544233|861_961;ENST00000261313;ENST00000419821|3121_3341;ENST00000488803|241_341	;ENST00000261313	;ENST00000261313|387_421_401_901|733_754_401_901|852_868_401_901|999_1053_921_1681|1618_1631_921_1681	;ENST00000261313|241_341;ENST00000419821|3121_3321;ENST00000488803|101_401|541_741
chr22	39	21	7	10	8	13	14	;ENST00000361441;ENST00000402881|722_738;ENST00000404241|697_701|788_836|1463_1493|1525_1555|1666_1698|1818_1837	;ENST00000361441|948_1001_926_967|1085_1126_1001_1089|1156_1198_1144_1204;ENST00000402881;ENST00000404241|541_591_565_591|1158_1206_1154_1184|1253_1318_1265_1371|1319_1372_1265_1371	;ENST00000361441|1018_1080|1217_1263|1222_1260|1561_1613|1732_1798|1856_1908;ENST00000401609|968_970|972_986;ENST00000402881|840_875;ENST00000404241|504_531|1842_1880;ENST00000334678|795_823	;ENST00000361441;ENST00000402881|722_738;ENST00000404241|541_591|788_836|1525_1555	;ENST00000361441|948_1001_701_1161|1085_1126_701_1161|1156_1198_701_1161;ENST00000402881;ENST00000404241|697_701_641_781|1158_1206_1161_1501|1253_1318_1161_1501|1319_1372_1161_1501|1463_1493_1161_1501|1666_1698_1641_1761|1818_1837_1781_1901	;ENST00000361441|441_541|1501_1601|1621_1721|1761_1901|1981_2081|2181_2281|2541_2641;ENST00000401609|841_1021|1121_1281;ENST00000216160|1741_1841|2761_2881|2921_3081;ENST00000402881|1401_1501|1581_1681;ENST00000404241;ENST00000334678|661_921	;ENST00000361441|948_1001;ENST00000402881|722_738;ENST00000404241|541_591|1463_1493|1666_1698|1818_1837	;ENST00000361441|1085_1126_1041_1241|1156_1198_1041_1241;ENST00000402881;ENST00000404241|697_701_681_821|788_836_681_821|1158_1206_1121_1461|1253_1318_1121_1461|1319_1372_1121_1461|1525_1555_1501_1621	;ENST00000361441|581_841|1421_1861|2261_2441|2501_2741;ENST00000308521|2061_2181|2201_2321;ENST00000401609|1_101|341_441|1101_1201;ENST00000216160|3001_3121;ENST00000402881|1401_1501|1581_1681;ENST00000404241|941_1061;ENST00000435169|401_521	;ENST00000361441;ENST00000402881|722_738;ENST00000404241	;ENST00000361441|948_1001_941_1781|1085_1126_941_1781|1156_1198_941_1781;ENST00000404241|541_591_581_841|697_701_581_841|788_836_581_841|1158_1206_941_1901|1253_1318_941_1901|1319_1372_941_1901|1463_1493_941_1901|1525_1555_941_1901|1666_1698_941_1901|1818_1837_941_1901	;ENST00000361441|621_881|2021_2121|2541_2781;ENST00000308521|2061_2321;ENST00000401609|1_501|641_741|781_1281;ENST00000404241;ENST00000435169|381_521
chr16	87	15	6	13	11	25	33	;ENST00000268607|553_591;ENST00000565644|621_641|1041_1069|1377_1401|1402_1419|1488_1508|1509_1520|1597_1643|1717_1742|1895_1918|2015_2029|2030_2066|2106_2124|2125_2152|2153_2191|2246_2282|2377_2392|2396_2415|2460_2482|2713_2745|3326_3330|3492_3502|3503_3519|3572_3597|3750_3765|3792_3813|3814_3828	;ENST00000565644|566_620_556_618|721_763_694_783|1109_1194_1162_1192|1218_1264_1221_1270|1919_1936_1935_1952|1941_1962_1935_1952	;ENST00000565644|160_172|202_224|305_324|333_376|510_555|650_652|834_895|965_974|1424_1434|3914_3950	;ENST00000268607|553_591;ENST00000565644|566_620|621_641|721_763|1041_1069|1402_1419|1717_1742|2015_2029|2030_2066|2106_2124|2125_2152|2153_2191|2246_2282|2377_2392|2396_2415|2460_2482|3492_3502|3503_3519|3792_3813|3814_3828	;ENST00000268607;ENST00000565644|1109_1194_1081_1181|1218_1264_1261_1401|1377_1401_1261_1401|1488_1508_1441_1541|1509_1520_1441_1541|1597_1643_1561_1661|1895_1918_1901_2001|1919_1936_1901_2001|1941_1962_1901_2001|2713_2745_2661_2821|3326_3330_3181_3401|3572_3597_3521_3761|3750_3765_3521_3761	;ENST00000618367|301_401;ENST00000311635|861_961|1781_2041|2521_2621|2681_2801|3041_3141|3321_3421|3501_3621|5641_5761;ENST00000268607|901_1021;ENST00000268616|1021_1121|1641_1741|2221_2421|2461_2561|2841_2941;ENST00000446344|3541_3641;ENST00000565644|161_361|3861_3981;ENST00000309893|281_381|521_641;ENST00000286122|2021_2281	;ENST00000268607;ENST00000565644|566_620|621_641|1488_1508|1509_1520|1597_1643|1717_1742|1895_1918|1919_1936|1941_1962|2015_2029|2030_2066|2106_2124|2125_2152|2153_2191|2246_2282|2377_2392|2396_2415|2460_2482|2713_2745|3326_3330|3792_3813|3814_3828	;ENST00000268607|553_591_521_621;ENST00000565644|721_763_661_781|1041_1069_1061_1221|1109_1194_1061_1221|1218_1264_1061_1221|1377_1401_1261_1421|1402_1419_1261_1421|3492_3502_3501_3761|3503_3519_3501_3761|3572_3597_3501_3761|3750_3765_3501_3761	;ENST00000311635|821_921|1781_1881|3001_3161|4781_4901|5421_5521;ENST00000268607|641_741|821_961;ENST00000268616|2421_2561|2621_2761;ENST00000565644|261_361|1781_1881;ENST00000309893|181_281|501_601|841_1001	;ENST00000268607|553_591;ENST00000565644|1919_1936|1941_1962|2015_2029|2377_2392|2396_2415|2460_2482|3814_3828	;ENST00000268607;ENST00000565644|566_620_501_781|621_641_501_781|721_763_501_781|1041_1069_1041_1241|1109_1194_1041_1241|1218_1264_1041_1241|1377_1401_1261_1641|1402_1419_1261_1641|1488_1508_1261_1641|1509_1520_1261_1641|1597_1643_1261_1641|1717_1742_1661_1901|1895_1918_1661_1901|2030_2066_2041_2321|2106_2124_2041_2321|2125_2152_2041_2321|2153_2191_2041_2321|2246_2282_2041_2321|2713_2745_2641_282…	;ENST00000311635|801_921|3001_3161|3381_3621|4821_4921;ENST00000268607|841_1021;ENST00000565644|1_101|121_401|3841_3981;ENST00000309893|181_361|841_1021|2861_2961;ENST00000562644|181_401
chr1	8	22	11	6	9	12	15	;ENST00000474874|6_15|82_117;ENST00000234590|10_66|114_120	;ENST00000234590|67_110_67_104|134_176_124_190|336_359_337_360|364_373_361_389|1188_1253_1190_1212|1254_1296_1250_1295|1297_1325_1298_1341|1420_1482_1403_1456|1483_1576_1537_1568|1597_1627_1581_1652|1696_1748_1653_1709	;ENST00000234590|191_205|206_242|274_292|492_508|546_564|565_585|639_696|739_783|788_826|1050_1159	;ENST00000474874|6_15|82_117;ENST00000234590|10_66|67_110|114_120|134_176|364_373|1420_1482|1483_1576	;ENST00000234590|336_359_221_361|1188_1253_1181_1301|1254_1296_1181_1301|1297_1325_1181_1301|1597_1627_1621_1721|1696_1748_1621_1721	;ENST00000337907|461_561|601_761|801_901|2841_3001|3021_3121|3221_3461|3721_3861|4141_4241|4321_4541|4621_4761|4901_5081|5101_5201|7561_7661;ENST00000408156|1_121;ENST00000234590|401_501	;ENST00000474874|6_15|82_117;ENST00000234590|1188_1253|1254_1296|1297_1325|1420_1482	;ENST00000234590|10_66_41_201|67_110_41_201|114_120_41_201|134_176_41_201|336_359_261_421|364_373_261_421|1483_1576_1561_1721|1597_1627_1561_1721|1696_1748_1561_1721	;ENST00000337907|801_901|4881_5001|7481_7681|7761_7881;ENST00000234590	;ENST00000474874|6_15|82_117;ENST00000234590|1188_1253	;ENST00000234590|10_66_1_141|67_110_1_141|114_120_1_141|134_176_1_141|336_359_161_841|364_373_161_841|1254_1296_1261_1441|1297_1325_1261_1441|1420_1482_1261_1441|1483_1576_1501_1781|1597_1627_1501_1781|1696_1748_1501_1781	;ENST00000337907|1_101|461_581|781_921|6461_6581|7481_7681;ENST00000234590|1061_1161
chr17	6	0	0	17	10	14	22	;ENST00000433363|211_258|287_332|342_366|412_417|510_552|1443_1509|1510_1534|1535_1577|1633_1666|1672_1704|1705_1759|1941_2054|2055_2105|2106_2187|2188_2261|2262_2294|2357_2388|2419_2447|2474_2496|2576_2635|2639_2708|3104_3193			;ENST00000433363|211_258|287_332|510_552|2188_2261|2474_2496	;ENST00000433363|342_366_341_461|412_417_341_461|1443_1509_1321_1561|1510_1534_1321_1561|1535_1577_1321_1561|1633_1666_1661_2121|1672_1704_1661_2121|1705_1759_1661_2121|1941_2054_1661_2121|2055_2105_1661_2121|2106_2187_1661_2121|2262_2294_2261_2461|2357_2388_2261_2461|2419_2447_2261_2461|2576_2635_2561_2721|2639_2708_2561_2721|3104_3193_3141_3321	;ENST00000433363|2741_2841|2921_3061	;ENST00000433363|211_258|287_332|342_366|412_417|510_552|1510_1534|1535_1577|2188_2261|2262_2294|2357_2388|2419_2447|2474_2496	;ENST00000433363|1443_1509_1281_1461|1633_1666_1621_2141|1672_1704_1621_2141|1705_1759_1621_2141|1941_2054_1621_2141|2055_2105_1621_2141|2106_2187_1621_2141|2576_2635_2621_2721|2639_2708_2621_2721|3104_3193_3181_3321	;ENST00000433363|981_1101|2741_2881|2901_3001	;ENST00000433363|211_258|287_332|342_366|412_417|510_552|1443_1509|1510_1534|1705_1759	;ENST00000433363|1535_1577_1561_1681|1633_1666_1561_1681|1672_1704_1561_1681|1941_2054_1921_2501|2055_2105_1921_2501|2106_2187_1921_2501|2188_2261_1921_2501|2262_2294_1921_2501|2357_2388_1921_2501|2419_2447_1921_2501|2474_2496_1921_2501|2576_2635_2541_2721|2639_2708_2541_2721|3104_3193_3021_3321	;ENST00000433363|1261_1381|2781_2881|2901_3001
chr8	11	14	9	12	13	9	15	;ENST00000528712|1147_1175|1728_1743|1779_1819|2392_2435;ENST00000538689|1043_1044;ENST00000526481|156_210	;ENST00000538689|668_706_666_718|988_1042_972_1020|1302_1349_1313_1369|1378_1421_1379_1522|1422_1508_1379_1522|1509_1563_1379_1522;ENST00000526481|15_105_35_77|229_274_230_274|338_377_328_378	;ENST00000538689|486_506|562_590|722_723|1223_1270|1671_1741;ENST00000526481|379_451	;ENST00000528712|1147_1175;ENST00000538689|668_706;ENST00000526481|15_105	;ENST00000528712|1728_1743_1641_1801|1779_1819_1641_1801|2392_2435_2341_2541;ENST00000538689|988_1042_1001_1541|1043_1044_1001_1541|1302_1349_1001_1541|1378_1421_1001_1541|1422_1508_1001_1541|1509_1563_1001_1541;ENST00000526481|156_210_121_281|229_274_121_281|338_377_301_641	;ENST00000528712|341_441|901_1041|1181_1301|1521_1621;ENST00000538689|761_861|1841_1961;ENST00000526481	;ENST00000528712;ENST00000538689|988_1042|1043_1044;ENST00000526481	;ENST00000528712|1147_1175_1061_1161|1728_1743_1661_1861|1779_1819_1661_1861|2392_2435_2341_2541;ENST00000538689|668_706_421_721|1302_1349_1281_1781|1378_1421_1281_1781|1422_1508_1281_1781|1509_1563_1281_1781;ENST00000526481|15_105_101_241|156_210_101_241|229_274_101_241|338_377_281_641	;ENST00000528712|1521_1641|2121_2241;ENST00000538689|861_981|1061_1241|1861_1961;ENST00000526481	;ENST00000528712|1147_1175|1779_1819;ENST00000538689|988_1042|1043_1044;ENST00000526481|15_105|229_274	;ENST00000528712|1728_1743_1541_1761|2392_2435_2341_2521;ENST00000538689|668_706_581_721|1302_1349_1101_1801|1378_1421_1101_1801|1422_1508_1101_1801|1509_1563_1101_1801;ENST00000526481|156_210_121_221|338_377_301_641	;ENST00000528712|2121_2281;ENST00000538689|401_561|801_921|1841_1961;ENST00000526481
chr20	50	7	6	15	18	26	32	;ENST00000420027|276_316|284_305;ENST00000341698|580_595|584_591|676_691|685_689;ENST00000371652|677_692|681_688|773_788|782_786|789_799|791_794|800_835|804_812|953_977|1001_1059|1017_1048|1113_1125|1152_1195|1284_1319;ENST00000303004|401_442|857_884|1315_1373|1374_1417;ENST00000541713|1435_1493|1696_1757	;ENST00000420027;ENST00000341698|596_623_600_618|599_614_600_618;ENST00000371652|693_720_697_715|696_711_697_715;ENST00000303004|1524_1563_1526_1571|1618_1670_1608_1661;ENST00000541713	;ENST00000420027|398_447|401_443;ENST00000341698;ENST00000371652;ENST00000303004;ENST00000541713|1608_1666	;ENST00000420027;ENST00000341698|580_595|584_591|599_614;ENST00000371652|677_692|681_688|693_720|696_711|1113_1125|1152_1195|1284_1319;ENST00000303004|401_442|857_884|1315_1373|1374_1417|1524_1563|1618_1670;ENST00000541713|1696_1757	;ENST00000420027|276_316_301_421|284_305_301_421;ENST00000341698|596_623_621_721|676_691_621_721|685_689_621_721;ENST00000371652|773_788_721_821|782_786_721_821|789_799_721_821|791_794_721_821|800_835_721_821|804_812_721_821|953_977_861_1021|1001_1059_861_1021|1017_1048_861_1021;ENST00000303004;ENST00000541713|1435_1493_1401_1501	;ENST00000420027|521_741|821_1241|1321_1541|1641_1741;ENST00000341698|421_541|1101_1221|1321_1521|1621_2041|2121_2321|2441_2541;ENST00000371652|341_441|521_641|1481_1681|2021_2181;ENST00000303004|1741_1941;ENST00000541713|2881_3021;ENST00000358791|1141_1321;ENST00000371602|5801_6001	;ENST00000420027;ENST00000341698;ENST00000371652|773_788|782_786|789_799|791_794|800_835|804_812|1001_1059|1017_1048|1284_1319;ENST00000303004|401_442|857_884|1315_1373|1374_1417;ENST00000541713|1696_1757	;ENST00000420027|276_316_221_421|284_305_221_421;ENST00000341698|580_595_501_741|584_591_501_741|596_623_501_741|599_614_501_741|676_691_501_741|685_689_501_741;ENST00000371652|677_692_601_701|681_688_601_701|693_720_601_701|696_711_601_701|953_977_881_1001|1113_1125_1081_1181|1152_1195_1081_1181;ENST00000303004|1524_1563_1421_1701|1618_1670_1421_1701;ENST00000541713|1435_1493_1381_1481	;ENST00000420027|521_781|821_941|961_1261|1301_1521|1621_1741;ENST00000341698|1021_1221|1321_1581|1621_1741|1761_2061|2101_2341|2401_2541;ENST00000371652|1501_1601|2021_2141|7041_7181;ENST00000303004|1781_1941;ENST00000541713|2861_2961;ENST00000358791|981_1141;ENST00000371602|5801_6001	;ENST00000420027;ENST00000341698;ENST00000371652;ENST00000303004|401_442|857_884|1315_1373|1374_1417;ENST00000541713|1435_1493|1696_1757	;ENST00000420027|276_316_241_401|284_305_241_401;ENST00000341698|580_595_561_721|584_591_561_721|596_623_561_721|599_614_561_721|676_691_561_721|685_689_561_721;ENST00000371652|677_692_681_821|681_688_681_821|693_720_681_821|696_711_681_821|773_788_681_821|782_786_681_821|789_799_681_821|791_794_681_821|800_835_681_821|804_812_681_821|953_977_881_981|1001_1059_1021_1181|1017_1048_1021_1181|1113_1…	;ENST00000420027|561_721|801_1241|1261_1741;ENST00000341698|361_461|1021_1201|1361_1521|1601_2541;ENST00000371652|1461_1561|2041_2161;ENST00000303004|1_101|141_241|301_401;ENST00000541713|2461_2561|2581_2681
chrX	119	15	5	8	7	9	13	;ENST00000317881|60_100|148_226|228_229|307_326|713_714|813_850;ENST00000320339|1734_1765;ENST00000354416|2909_2936;ENST00000477403	;ENST00000317881|721_768_726_770|1082_1122_1071_1139;ENST00000354416|3565_3673_3497_3594;ENST00000477403|177_200_177_207|311_394_332_396	;ENST00000317881|532_545|1042_1045|1175_1227;ENST00000354416|2997_3024|3081_3111;ENST00000477403;ENST00000371437|504_526|528_584|606_617|618_632|697_716	;ENST00000317881|228_229|307_326|813_850;ENST00000320339;ENST00000354416|3565_3673;ENST00000477403|177_200	;ENST00000317881|60_100_61_161|148_226_61_161|713_714_641_761|721_768_641_761|1082_1122_881_1261;ENST00000320339|1734_1765_1681_1801;ENST00000354416|2909_2936_2921_3081;ENST00000477403|311_394_281_401	;ENST00000317881|381_481;ENST00000320339;ENST00000354416|3101_3321|3341_3461;ENST00000477403;ENST00000371437|381_501|561_761;ENST00000371410|521_621|661_821	;ENST00000317881|60_100|148_226|228_229|813_850;ENST00000320339;ENST00000354416|2909_2936;ENST00000477403|177_200	;ENST00000317881|307_326_301_481|713_714_601_761|721_768_601_761|1082_1122_981_1261;ENST00000320339|1734_1765_1581_1781;ENST00000354416|3565_3673_3481_3641;ENST00000477403|311_394_221_401	;ENST00000414435|281_381;ENST00000317881;ENST00000320339|2121_2221;ENST00000354416|2961_3061|3081_3241|3341_3461;ENST00000477403;ENST00000371437|581_761;ENST00000371410|601_781	;ENST00000317881|60_100|148_226|228_229;ENST00000320339;ENST00000354416|2909_2936;ENST00000477403	;ENST00000317881|307_326_241_481|713_714_581_901|721_768_581_901|813_850_581_901|1082_1122_961_1261;ENST00000320339|1734_1765_1581_1861;ENST00000354416|3565_3673_3241_3641;ENST00000477403|177_200_141_401|311_394_141_401	;ENST00000384446|61_161;ENST00000317881;ENST00000320339|1881_2121;ENST00000354416|2941_3061|3101_3221;ENST00000477403;ENST00000371437|581_761;ENST00000371410|601_821
chr11	60	11	8	10	7	9	14	;ENST00000227520;ENST00000227524|61_117|764_767|772_773|1158_1172|1638_1648|1904_1915;ENST00000227525	;ENST00000227520|1429_1478_1428_1477|1543_1625_1604_1734|1643_1702_1604_1734|1703_1750_1604_1734|1797_1829_1735_1833;ENST00000227524|383_422_398_430|1797_1860_1813_1873;ENST00000227525|1188_1236_1225_1278	;ENST00000227520;ENST00000227524|230_247|441_452|454_501|571_587|1050_1116;ENST00000227525	;ENST00000227520;ENST00000227524|61_117|1158_1172|1638_1648|1904_1915;ENST00000227525	;ENST00000227520|1429_1478_1261_1461|1543_1625_1541_1661|1643_1702_1541_1661|1703_1750_1681_1821|1797_1829_1681_1821;ENST00000227524|383_422_301_441|764_767_741_861|772_773_741_861|1797_1860_1781_1881;ENST00000227525|1188_1236_1181_1281	;ENST00000227520|501_661;ENST00000227524|1241_1421|1981_2141;ENST00000227525|2161_2361;ENST00000537065|1_101	;ENST00000227520;ENST00000227524|61_117|764_767|772_773|1158_1172|1797_1860|1904_1915;ENST00000227525|1188_1236	;ENST00000227520|1429_1478_1341_1501|1543_1625_1541_1881|1643_1702_1541_1881|1703_1750_1541_1881|1797_1829_1541_1881;ENST00000227524|383_422_201_461|1638_1648_1601_1701;ENST00000227525	;ENST00000227520;ENST00000227524|641_761|901_1021;ENST00000227525|2001_2121|2241_2361	;ENST00000227520;ENST00000227524|61_117|764_767|772_773|1158_1172;ENST00000227525|1188_1236	;ENST00000227520|1429_1478_1341_1881|1543_1625_1341_1881|1643_1702_1341_1881|1703_1750_1341_1881|1797_1829_1341_1881;ENST00000227524|383_422_361_581|1638_1648_1541_1641|1797_1860_1661_1921|1904_1915_1661_1921;ENST00000227525	;ENST00000227520;ENST00000227524|661_761;ENST00000227525|2001_2101|2241_2361
chr2	20	1	0	21	10	15	29	;ENST00000175091|1111_1126|1174_1218;ENST00000254351|1178_1217|1238_1295|1376_1398|1399_1460|1473_1532|1546_1571|1602_1650|1963_2022|2031_2087|2309_2323|2830_2851|2918_2931|3027_3067;ENST00000272233|992_1029|1030_1085|1128_1182|1183_1230|1300_1372|1421_1470|1520_1562|1615_1679|1702_1727|2194_2222;ENST00000602736|248_333;ENST00000449391|85_118|90_114|319_335	;ENST00000175091	;ENST00000175091|1048_1104	;ENST00000175091;ENST00000254351|1178_1217|1238_1295|2830_2851|2918_2931;ENST00000272233|1128_1182|1183_1230|1300_1372;ENST00000602736|248_333;ENST00000449391	;ENST00000175091|1111_1126_1101_1241|1174_1218_1101_1241;ENST00000254351|1376_1398_1381_1501|1399_1460_1381_1501|1473_1532_1381_1501|1546_1571_1561_1761|1602_1650_1561_1761|1963_2022_1881_1981|2031_2087_2061_2161|2309_2323_2281_2461|3027_3067_2961_3121;ENST00000272233|992_1029_1001_1101|1030_1085_1001_1101|1421_1470_1401_1661|1520_1562_1401_1661|1615_1679_1401_1661|1702_1727_1681_1921|2194_2222_1…	;ENST00000175091|1501_1681;ENST00000254351|1_101|401_501|601_761|981_1101|2561_2701;ENST00000272233;ENST00000449391	;ENST00000175091;ENST00000254351|1178_1217|1238_1295|1546_1571|1963_2022|2031_2087|2830_2851|2918_2931|3027_3067;ENST00000272233|992_1029|1030_1085|1128_1182|1183_1230|1300_1372|1421_1470|1520_1562|1615_1679;ENST00000602736;ENST00000449391|85_118|90_114|319_335	;ENST00000175091|1111_1126_1041_1241|1174_1218_1041_1241;ENST00000254351|1376_1398_1381_1501|1399_1460_1381_1501|1473_1532_1381_1501|1602_1650_1641_1921|2309_2323_2321_2481;ENST00000272233|1702_1727_1721_2341|2194_2222_1721_2341;ENST00000602736|248_333_181_321	;ENST00000175091|1501_1641;ENST00000254351|2601_2701;ENST00000272233;ENST00000602736	;ENST00000175091;ENST00000254351|1376_1398|1399_1460|1473_1532|1546_1571|1963_2022|2031_2087|2830_2851|2918_2931|3027_3067;ENST00000272233|992_1029|1030_1085;ENST00000602736;ENST00000449391|85_118|90_114|319_335	;ENST00000175091|1111_1126_1121_1221|1174_1218_1121_1221;ENST00000254351|1178_1217_1201_1301|1238_1295_1201_1301|1602_1650_1641_1921|2309_2323_2241_2561;ENST00000272233|1128_1182_1141_2321|1183_1230_1141_2321|1300_1372_1141_2321|1421_1470_1141_2321|1520_1562_1141_2321|1615_1679_1141_2321|1702_1727_1141_2321|2194_2222_1141_2321;ENST00000602736|248_333_181_281	;ENST00000175091|1521_1681;ENST00000254351|2601_2761;ENST00000272233|681_781;ENST00000602736
chr2	42	6	3	7	6	7	9	;ENST00000318522|129_142|775_807;ENST00000468711;ENST00000405592|1812_1846;ENST00000406007|507_532|582_623|646_686	;ENST00000318522|684_774_704_729;ENST00000468711|106_176_114_149;ENST00000405592|1909_1983_1930_1966	;ENST00000318522|513_593;ENST00000468711|30_60|177_192;ENST00000405592	;ENST00000318522|129_142;ENST00000468711;ENST00000405592|1812_1846;ENST00000406007	;ENST00000318522|684_774_601_841|775_807_601_841;ENST00000468711|106_176_61_221;ENST00000405592|1909_1983_1861_2001;ENST00000406007|507_532_421_741|582_623_421_741|646_686_421_741	;ENST00000294964|921_1021|1181_1301|1381_1501|1581_1681|1741_2001|2061_2161|2221_2441;ENST00000318522|441_581|3121_3241|3481_3621|4921_5101;ENST00000468711;ENST00000405592;ENST00000378661|1081_1181|1261_1421;ENST00000406007	;ENST00000318522|129_142;ENST00000468711;ENST00000405592;ENST00000406007|582_623|646_686	;ENST00000318522|684_774_421_841|775_807_421_841;ENST00000468711|106_176_41_241;ENST00000405592|1812_1846_1841_2021|1909_1983_1841_2021;ENST00000406007|507_532_461_561	;ENST00000294964|1201_1301|1741_1921|2301_2441;ENST00000318522|281_401|3481_3621|4921_5181;ENST00000468711;ENST00000405592;ENST00000406007	;ENST00000318522|129_142;ENST00000468711;ENST00000405592|1812_1846;ENST00000406007	;ENST00000318522|684_774_421_841|775_807_421_841;ENST00000468711|106_176_61_241;ENST00000405592|1909_1983_1901_2021;ENST00000406007|507_532_441_721|582_623_441_721|646_686_441_721	;ENST00000294964|1741_1841|2301_2441;ENST00000318522|281_401|3501_3621|4921_5181;ENST00000468711;ENST00000405592;ENST00000406007
chr20	59	3	4	3	3	3	4	;ENST00000243997	;ENST00000243997|58_121_87_142|122_163_87_142|164_241_168_279|326_354_291_418	;ENST00000243997	;ENST00000243997|58_121	;ENST00000243997|122_163_141_241|164_241_141_241|326_354_301_441	;ENST00000243997	;ENST00000243997|58_121	;ENST00000243997|122_163_141_381|164_241_141_381|326_354_141_381	;ENST00000243997	;ENST00000243997|58_121	;ENST00000243997|122_163_121_421|164_241_121_421|326_354_121_421	;ENST00000243997
chr6	4	2	2	2	3	3	4	;ENST00000480058|158_197;ENST00000380118|1220_1257	;ENST00000380118|809_832_739_832|833_900_857_889	;ENST00000380118	;ENST00000480058;ENST00000380118|809_832|833_900	;ENST00000480058|158_197_181_341;ENST00000380118|1220_1257_1101_1301	;ENST00000480058;ENST00000380118;ENST00000328908|801_921	;ENST00000480058|158_197;ENST00000380118	;ENST00000480058;ENST00000380118|809_832_781_961|833_900_781_961|1220_1257_1121_1341	;ENST00000480058|201_341;ENST00000380118	;ENST00000480058|158_197;ENST00000380118	;ENST00000480058;ENST00000380118|809_832_801_941|833_900_801_941|1220_1257_1201_1321	;ENST00000480058|201_321;ENST00000380118
chr1	230	1	0	14	10	20	27	;ENST00000366672|172_175;ENST00000366667|186_212|213_341|272_320|593_608|664_675|1098_1118|1227_1262|1263_1299|1331_1339|1340_1379|1384_1403|1404_1433|1567_1597|1622_1627|1628_1633|1634_1659|1660_1686|1687_1723|1724_1745|1746_1767|1768_1798|1813_1858|1874_1885|1921_1978;ENST00000412344|381_509|440_488		;ENST00000366663|3548_3610	;ENST00000366672;ENST00000366667|186_212|213_341|272_320|1098_1118|1227_1262|1404_1433|1567_1597|1622_1627|1628_1633|1634_1659|1660_1686;ENST00000412344|381_509|440_488	;ENST00000366672|172_175_141_241;ENST00000366667|593_608_601_721|664_675_601_721|1263_1299_1281_1401|1331_1339_1281_1401|1340_1379_1281_1401|1384_1403_1281_1401|1687_1723_1701_1821|1724_1745_1701_1821|1746_1767_1701_1821|1768_1798_1701_1821|1813_1858_1701_1821|1874_1885_1881_2281|1921_1978_1881_2281	;ENST00000366672|1501_1601|2101_2361|2661_2761|3241_3361|3681_3781|3861_4001;ENST00000366667|381_481;ENST00000366663|3461_3561	;ENST00000366672|172_175;ENST00000366667|272_320|593_608|664_675|1098_1118|1227_1262|1263_1299|1331_1339|1340_1379|1384_1403|1567_1597|1622_1627|1628_1633|1634_1659|1660_1686;ENST00000412344|381_509|440_488	;ENST00000366672;ENST00000366667|186_212_121_221|213_341_121_221|1404_1433_1421_1521|1687_1723_1721_1881|1724_1745_1721_1881|1746_1767_1721_1881|1768_1798_1721_1881|1813_1858_1721_1881|1874_1885_1721_1881|1921_1978_1901_2281	;ENST00000366672|1861_1981|2161_2421|3101_3221|3861_4001|4101_4261;ENST00000366667;ENST00000366663|3481_3581	;ENST00000366672|172_175;ENST00000366667|186_212|593_608|664_675|1098_1118;ENST00000412344|381_509|440_488	;ENST00000366672;ENST00000366667|213_341_301_441|272_320_301_441|1227_1262_1241_1341|1263_1299_1241_1341|1331_1339_1241_1341|1340_1379_1241_1341|1384_1403_1401_2281|1404_1433_1401_2281|1567_1597_1401_2281|1622_1627_1401_2281|1628_1633_1401_2281|1634_1659_1401_2281|1660_1686_1401_2281|1687_1723_1401_2281|1724_1745_1401_2281|1746_1767_1401_2281|1768_1798_1401_2281|1813_1858_1401_2281|1874_1885_1401…	;ENST00000366672|2161_2381|4101_4261;ENST00000366669|2821_2921;ENST00000366667|861_981
chrX	153	62	23	19	18	32	42	;ENST00000253122|621_628|726_733|739_744|1472_1478|1925_1964|2085_2160|2227_2238|2244_2255|2583_2637;ENST00000345046;ENST00000218104|3225_3263|3316_3358|3411_3478;ENST00000320857;ENST00000361981|4336_4380|4520_4584|4585_4635;ENST00000494813|64_95;ENST00000464845|288_319|791_791|828_846	;ENST00000253122|807_870_792_842|871_902_871_898|972_1009_997_1089|1205_1233_1219_1252|1290_1366_1282_1367|1424_1471_1421_1467|1479_1491_1479_1492|1500_1511_1493_1523|1558_1617_1551_1613|1619_1656_1637_1670|1739_1796_1731_1748|2481_2528_2480_2495|2920_2941_2911_2970|2979_3011_2971_3018|3308_3359_3293_3357;ENST00000345046|1144_1237_1227_1391|1256_1355_1227_1391|1367_1420_1227_1391;ENST00000218104;…	;ENST00000370251|4760_4870;ENST00000576892|1081_1133;ENST00000253122|750_791|1368_1387|1390_1395|1699_1730|1824_1868|1869_1882|1897_1920|2053_2072|2073_2081|2434_2452|3173_3235|3255_3292|3364_3407;ENST00000345046|499_500;ENST00000218104|154_178|814_841;ENST00000320857;ENST00000494813|184_215|197_215|216_244|298_305|412_436|414_436|437_447|448_481;ENST00000464845|408_439|421_439|440_468|522_529|63…	;ENST00000253122|621_628|726_733|739_744|807_870|871_902|972_1009|1558_1617|1619_1656|1739_1796|1925_1964|2085_2160|2227_2238|2244_2255|2920_2941;ENST00000345046|1367_1420;ENST00000218104|3225_3263;ENST00000320857|1307_1345|1346_1368|1581_1629;ENST00000361981|4336_4380;ENST00000494813|64_95;ENST00000464845|288_319|791_791	;ENST00000253122|1205_1233_1141_1261|1290_1366_1321_1541|1424_1471_1321_1541|1472_1478_1321_1541|1479_1491_1321_1541|1500_1511_1321_1541|2481_2528_2461_2881|2583_2637_2461_2881|2979_3011_2961_3361|3308_3359_2961_3361;ENST00000345046|1144_1237_1121_1361|1256_1355_1121_1361;ENST00000218104|3316_3358_3341_3441|3411_3478_3341_3441;ENST00000320857|1088_1151_1141_1261|1152_1207_1141_1261;ENST0000036198…	;ENST00000370251|4801_5061;ENST00000370211|921_1041|1101_1201;ENST00000331595|2041_2181;ENST00000576892|801_901;ENST00000253122|281_381|3441_3541;ENST00000345046|281_381|541_661|801_961|1421_1581;ENST00000218104|1_101|1461_1561|2621_2781|3541_3661;ENST00000538966|6181_6301;ENST00000489426|1281_1401;ENST00000370092|521_641|1601_1701;ENST00000320857;ENST00000361981|4381_4481|4801_4961;ENST000004948…	;ENST00000253122|621_628|726_733|739_744|871_902|972_1009|1205_1233|1290_1366|1619_1656|1739_1796|1925_1964|2227_2238|2244_2255|3308_3359;ENST00000345046;ENST00000218104|3411_3478;ENST00000320857|1307_1345|1346_1368|1581_1629;ENST00000361981|4336_4380|4520_4584|4585_4635;ENST00000494813|64_95;ENST00000464845|288_319|791_791|828_846	;ENST00000253122|807_870_761_861|1424_1471_1401_1561|1472_1478_1401_1561|1479_1491_1401_1561|1500_1511_1401_1561|1558_1617_1401_1561|2085_2160_2041_2141|2481_2528_2341_2661|2583_2637_2341_2661|2920_2941_2821_3041|2979_3011_2821_3041;ENST00000345046|1144_1237_1201_1381|1256_1355_1201_1381|1367_1420_1201_1381;ENST00000218104|3225_3263_3221_3341|3316_3358_3221_3341;ENST00000320857|1088_1151_1121_128…	;ENST00000370251|4801_5021;ENST00000576892|501_621;ENST00000253122|3121_3301;ENST00000345046|441_661|1481_1581;ENST00000218104|801_901|2341_2461;ENST00000538966|6201_6301;ENST00000489426|1301_1401;ENST00000370092|481_641|1601_1701;ENST00000320857;ENST00000361981|4821_4961;ENST00000494813|161_261|381_501;ENST00000464845|601_761;ENST00000310441|2121_2301|2801_2941|3201_3441|3781_3881|5661_5781|6361…	;ENST00000253122|621_628|1925_1964|2227_2238|2244_2255;ENST00000345046;ENST00000218104|3411_3478;ENST00000320857;ENST00000361981|4336_4380|4520_4584|4585_4635;ENST00000494813;ENST00000464845|791_791|828_846	;ENST00000253122|726_733_721_1041|739_744_721_1041|807_870_721_1041|871_902_721_1041|972_1009_721_1041|1205_1233_1181_1301|1290_1366_1181_1301|1424_1471_1321_1561|1472_1478_1321_1561|1479_1491_1321_1561|1500_1511_1321_1561|1558_1617_1321_1561|1619_1656_1621_1761|1739_1796_1621_1761|2085_2160_2021_2161|2481_2528_2341_2641|2583_2637_2341_2641|2920_2941_2821_3321|2979_3011_2821_3321|3308_3359_2821_3…	;ENST00000370251|4801_5021;ENST00000253122|3541_3661;ENST00000345046|421_561|761_861;ENST00000218104|261_361|801_1001|2361_2461|2721_2901;ENST00000370092|541_641|1481_1581|1601_1701;ENST00000320857|1381_1501;ENST00000361981|4841_4941;ENST00000494813;ENST00000464845|981_1121;ENST00000310441|5041_5141|5341_5441|6481_6581|6961_7121|7141_7321|7481_7701|7721_7841|7921_8021|8201_8361|8481_8861
chr16	31	41	29	24	33	32	52	;ENST00000493902|1538_1588;ENST00000533518|10_32|156_156;ENST00000300851|168_190|375_375;ENST00000394951|667_681|819_823|1881_1961;ENST00000543774|374_437|623_630;ENST00000317508|1246_1301|1511_1543;ENST00000254108|391_429|833_869|909_931|1071_1087|1274_1275|1499_1500;ENST00000570164|1431_1472|1790_1827|1900_1938|2257_2341;ENST00000254109|1453_1502	;ENST00000533518|58_114_80_156|62_109_80_156|155_156_80_156|157_214_157_285|215_258_157_285|308_386_286_407|313_381_286_407|404_407_286_407;ENST00000300851|277_333_299_375|281_328_299_375|374_375_299_375|376_433_376_504|434_477_376_504|527_605_505_697|532_600_505_697|623_694_505_697|629_694_505_697|695_738_505_697|754_826_790_846|756_812_790_846;ENST00000394951|1060_1069_1047_1082|2076_2112_2055_…	;ENST00000535577|1428_1463;ENST00000533518;ENST00000300851;ENST00000394951|543_590|964_998|999_1028|1031_1046|1414_1468|1469_1512|1545_1558|1559_1599|1617_1688;ENST00000543774|1493_1495|1547_1607;ENST00000317508|1621_1662;ENST00000254108|259_295|296_307|568_622|783_799|1599_1620|1758_1793;ENST00000247470|644_675|849_942;ENST00000570164|1657_1690|2637_2649	;ENST00000493902|1538_1588;ENST00000533518|10_32|58_114|62_109|155_156|156_156|308_386|313_381|404_407;ENST00000300851|168_190|277_333|281_328|374_375|375_375|532_600;ENST00000394951|667_681|819_823|1881_1961|2076_2112;ENST00000543774|374_437|623_630|1673_1752;ENST00000317508|1246_1301|1511_1543|1728_1801;ENST00000254108|391_429;ENST00000570164|1790_1827;ENST00000254109|1453_1502	;ENST00000533518|157_214_201_301|215_258_201_301;ENST00000300851|376_433_421_521|434_477_421_521|527_605_601_701|623_694_601_701|629_694_601_701|695_738_601_701|754_826_721_861|756_812_721_861;ENST00000394951|1060_1069_961_1061;ENST00000543774;ENST00000317508|628_802_661_801;ENST00000254108|171_203_101_221|833_869_641_921|909_931_641_921|1071_1087_941_1101|1243_1270_1161_1381|1274_1275_1161_1381|…	;ENST00000535577|1681_1841|2181_2301;ENST00000300850|5381_5501|5841_5941|5961_6061;ENST00000280606|1961_2061;ENST00000533518;ENST00000300851;ENST00000394951|1441_1681;ENST00000543774|741_841|1461_1561;ENST00000317508|981_1081|1141_1241|1301_1401|1581_1701;ENST00000268281|2481_2601;ENST00000254108|1721_1881;ENST00000247470|881_981;ENST00000408912|1841_2001|2641_2881|3281_3541;ENST00000570164	;ENST00000493902|1538_1588;ENST00000533518|10_32|404_407;ENST00000300851|168_190;ENST00000394951|667_681|1060_1069|1881_1961;ENST00000543774|374_437|623_630;ENST00000317508|1246_1301|1511_1543|1728_1801;ENST00000254108|1274_1275|1499_1500;ENST00000570164|1431_1472|1503_1555|1790_1827|1900_1938;ENST00000254109|1453_1502	;ENST00000493902;ENST00000533518|58_114_61_201|62_109_61_201|155_156_61_201|156_156_61_201|157_214_61_201|215_258_221_361|308_386_221_361|313_381_221_361;ENST00000300851|277_333_281_401|281_328_281_401|374_375_281_401|375_375_281_401|376_433_281_401|434_477_441_581|527_605_441_581|532_600_441_581|623_694_681_781|629_694_681_781|695_738_681_781|754_826_681_781|756_812_681_781;ENST00000394951|819_8…	;ENST00000493902|1281_1381;ENST00000535577|2221_2321;ENST00000300850|5561_5661|5841_5941;ENST00000533518;ENST00000300851;ENST00000394951|921_1041|1461_1601;ENST00000543774|901_1001|1081_1181;ENST00000317508;ENST00000254108|481_641|1661_1881;ENST00000247470|861_981;ENST00000570164;ENST00000534277|4721_4841	;ENST00000493902|1538_1588;ENST00000533518|10_32|404_407;ENST00000300851|168_190;ENST00000394951|667_681;ENST00000543774|374_437|623_630;ENST00000317508|628_802|1246_1301|1511_1543|1728_1801;ENST00000254108|391_429|1243_1270|1274_1275|1499_1500;ENST00000570164|1431_1472|1503_1555|1790_1827|1900_1938;ENST00000254109|1453_1502	;ENST00000493902;ENST00000533518|58_114_61_401|62_109_61_401|155_156_61_401|156_156_61_401|157_214_61_401|215_258_61_401|308_386_61_401|313_381_61_401;ENST00000300851|277_333_281_621|281_328_281_621|374_375_281_621|375_375_281_621|376_433_281_621|434_477_281_621|527_605_281_621|532_600_281_621|623_694_681_861|629_694_681_861|695_738_681_861|754_826_681_861|756_812_681_861;ENST00000394951|819_823_…	;ENST00000493902|1281_1381;ENST00000533518;ENST00000300851;ENST00000394951|441_561|1221_1361|1401_1701;ENST00000543774|901_1101|1181_1321;ENST00000254108|61_161|481_641|1361_1461|1661_1881;ENST00000247470|881_981;ENST00000570164;ENST00000534277|4721_4921
chr17	7	132	60	56	53	83	112	;ENST00000548577|277_321|282_316;ENST00000549775|59_103|64_98;ENST00000355035|2_19|123_166;ENST00000269299|261_308|505_549;ENST00000543245|476_486|594_624|1305_1351|1363_1371|1801_1841|1842_1876;ENST00000005340|2504_2546;ENST00000302386|729_742;ENST00000570760|1_13|284_297;ENST00000570828|122_164|458_483|484_496|626_666|627_660;ENST00000577138|395_437;ENST00000336452|1099_1162;ENST00000570780|617…	;ENST00000548577|481_520_437_566|486_517_437_566|560_623_437_566|565_614_437_566|647_694_642_694|654_692_642_694|705_773_705_788|706_769_705_788;ENST00000549775|263_302_219_348|268_299_219_348|342_405_219_348|347_396_219_348|429_476_424_476|436_474_424_476|487_555_487_570|488_551_487_570;ENST00000543245|335_359_343_367|2053_2116_1991_2108|2181_2198_2179_2192;ENST00000005340;ENST00000302386|689_72…	;ENST00000548577|323_341|346_348;ENST00000549775|105_123|128_130;ENST00000546495|902_958;ENST00000543245|763_788|847_880|1036_1046|1209_1263|1612_1621|1623_1657;ENST00000005340|1368_1385|1386_1414|1494_1514|1515_1546;ENST00000320316|1656_1723;ENST00000302386|922_969|938_947|1178_1209;ENST00000570760|477_524|493_502|733_764;ENST00000570828|38_63|64_77|569_585|877_896;ENST00000577138|311_336|337_35…	;ENST00000548577|277_321|282_316|560_623|565_614|647_694|654_692|705_773|706_769;ENST00000549775|59_103|64_98|342_405|347_396|429_476|436_474|487_555|488_551;ENST00000355035;ENST00000269299;ENST00000543245|594_624|1801_1841|1842_1876;ENST00000005340|2504_2546;ENST00000302386|1007_1051;ENST00000570760;ENST00000570828|1_13|122_164|626_666|627_660;ENST00000577138|270_286|395_437;ENST00000336452;ENST…	;ENST00000548577|481_520_421_541|486_517_421_541;ENST00000549775|263_302_201_321|268_299_201_321;ENST00000355035|2_19_1_201|123_166_1_201;ENST00000269299|261_308_41_421|505_549_441_561;ENST00000543245|335_359_301_521|476_486_301_521|1305_1351_1341_1441|1363_1371_1341_1441|2053_2116_2041_2221|2181_2198_2041_2221;ENST00000005340;ENST00000302386|689_728_661_781|712_718_661_781|729_742_661_781|762_79…	;ENST00000548577;ENST00000549775|1201_1401|1581_1701;ENST00000546495|461_661|881_981;ENST00000308027|901_1161|1441_1701;ENST00000355035|1141_1281;ENST00000269299|1321_1501;ENST00000543245|741_901|961_1081|1101_1201|1461_1601;ENST00000005340|1121_1221|1341_1501|1861_2121|2221_2381|2581_2721|2741_2861;ENST00000320316|461_581|641_901|941_1041|1101_1261|1901_2021;ENST00000302386;ENST00000570760;ENST0…	;ENST00000548577|277_321|282_316|565_614|647_694|654_692|705_773|706_769;ENST00000549775|59_103|64_98|342_405|347_396|429_476|436_474;ENST00000355035;ENST00000269299|505_549;ENST00000543245|476_486|594_624|1801_1841|1842_1876|2053_2116|2181_2198;ENST00000005340|2504_2546;ENST00000302386;ENST00000570760;ENST00000570828|1_13|251_254|626_666|627_660;ENST00000577138|395_437;ENST00000336452|641_687|10…	;ENST00000548577|481_520_341_561|486_517_341_561|560_623_341_561;ENST00000549775|263_302_121_341|268_299_121_341|487_555_521_621|488_551_521_621;ENST00000355035|2_19_1_181|123_166_1_181;ENST00000269299|261_308_261_381;ENST00000543245|335_359_301_401|1305_1351_1321_1421|1363_1371_1321_1421;ENST00000005340;ENST00000302386|689_728_601_781|712_718_601_781|729_742_601_781|762_798_601_781|830_871_821_1…	;ENST00000548577;ENST00000549775|1261_1361|1421_1521;ENST00000546495|521_641|681_781;ENST00000308027|581_681|901_1061|1421_1621;ENST00000355035|821_961|1281_1381;ENST00000269299|41_201|1261_1361;ENST00000543245|781_901|1141_1241;ENST00000005340|621_761|1001_1101|1901_2041|2621_2721|2761_2861;ENST00000320316|441_541|1541_1801|1821_2021;ENST00000302386;ENST00000570760;ENST00000570828|741_981;ENST00…	;ENST00000548577|277_321|282_316;ENST00000549775|64_98;ENST00000355035;ENST00000269299;ENST00000543245|335_359|476_486|594_624|1801_1841|1842_1876;ENST00000005340|2504_2546;ENST00000302386;ENST00000570760;ENST00000570828|251_254;ENST00000577138;ENST00000336452;ENST00000570780;ENST00000315601|631_660|646_660|661_667;ENST00000573331|108_126;ENST00000302422|148_166;ENST00000321337|1260_1325;ENST0000…	;ENST00000548577|481_520_321_621|486_517_321_621|560_623_321_621|565_614_321_621|647_694_661_801|654_692_661_801|705_773_661_801|706_769_661_801;ENST00000549775|59_103_101_621|263_302_101_621|268_299_101_621|342_405_101_621|347_396_101_621|429_476_101_621|436_474_101_621|487_555_101_621|488_551_101_621;ENST00000355035|2_19_1_181|123_166_1_181;ENST00000269299|261_308_101_481|505_549_541_761;ENST00…	;ENST00000548577;ENST00000549775|1241_1381;ENST00000546495|541_641;ENST00000308027|1461_1581|1641_1741;ENST00000355035|841_1041|1081_1381;ENST00000269299|1201_1501;ENST00000543245|801_901;ENST00000005340|2741_2861;ENST00000320316|1561_1761|1821_2021;ENST00000302386;ENST00000570760;ENST00000570828;ENST00000577138;ENST00000573699|361_541|621_761;ENST00000336452|81_521;ENST00000570780|101_221|281_54…
chr10	88	0	0	1	3	3	3	;ENST00000224784|854_874|877_884|1076_1118			;ENST00000224784|854_874|877_884	;ENST00000224784|1076_1118_961_1101	;ENST00000224784|121_261|1161_1341	;ENST00000224784	;ENST00000224784|854_874_841_961|877_884_841_961|1076_1118_1061_1341	;ENST00000224784|261_361|641_761	;ENST00000224784	;ENST00000224784|854_874_841_1081|877_884_841_1081|1076_1118_841_1081	;ENST00000224784|1161_1341
chr12	69	10	8	9	9	9	11	;ENST00000435070;ENST00000261267|451_457|469_476|1023_1063	;ENST00000435070|1078_1126_1082_1117|1136_1193_1136_1172;ENST00000261267|548_571_529_575|572_616_529_575|624_667_622_654|1064_1111_1082_1084|1188_1207_1197_1282|1208_1248_1197_1282	;ENST00000435070;ENST00000261267|449_449|715_784;ENST00000299300|939_992	;ENST00000435070;ENST00000261267|451_457|469_476	;ENST00000435070|1078_1126_1081_1221|1136_1193_1081_1221;ENST00000261267|548_571_481_821|572_616_481_821|624_667_481_821|1023_1063_1061_1521|1064_1111_1061_1521|1188_1207_1061_1521|1208_1248_1061_1521	;ENST00000435070;ENST00000261267|81_201;ENST00000299300|901_1061|1741_1841;ENST00000550536|6721_6961	;ENST00000435070|1078_1126|1136_1193;ENST00000261267	;ENST00000261267|451_457_81_821|469_476_81_821|548_571_81_821|572_616_81_821|624_667_81_821|1023_1063_1021_1521|1064_1111_1021_1521|1188_1207_1021_1521|1208_1248_1021_1521	;ENST00000261267;ENST00000299300|901_1021|1521_1621|1761_1861;ENST00000550536|6721_7021	;ENST00000435070|1078_1126|1136_1193;ENST00000261267	;ENST00000261267|451_457_21_821|469_476_21_821|548_571_21_821|572_616_21_821|624_667_21_821|1023_1063_1021_1521|1064_1111_1021_1521|1188_1207_1021_1521|1208_1248_1021_1521	;ENST00000261267;ENST00000299300|901_1061|1721_1821;ENST00000550536|6721_6921
chr13	45	9	11	13	11	12	15	;ENST00000616577|185_214|576_601|748_765;ENST00000517509|1413_1457	;ENST00000616577|103_156_124_145|217_243_228_241|244_266_263_316|267_302_263_316|303_317_263_316|365_430_368_458|431_458_368_458|459_508_459_508|510_525_509_557|556_575_509_557|637_701_653_692;ENST00000517509	;ENST00000616577|707_731;ENST00000517509|1095_1119	;ENST00000616577|103_156;ENST00000517509|1413_1457	;ENST00000616577|185_214_181_781|217_243_181_781|244_266_181_781|267_302_181_781|303_317_181_781|365_430_181_781|431_458_181_781|459_508_181_781|510_525_181_781|556_575_181_781|576_601_181_781|637_701_181_781|748_765_181_781;ENST00000517509	;ENST00000616577|861_1281|1301_1441;ENST00000517509|1661_1761;ENST00000242848|3581_3781	;ENST00000616577|103_156|303_317|748_765;ENST00000517509|1413_1457	;ENST00000616577|185_214_161_281|217_243_161_281|244_266_161_281|267_302_161_281|365_430_381_701|431_458_381_701|459_508_381_701|510_525_381_701|556_575_381_701|576_601_381_701|637_701_381_701;ENST00000517509	;ENST00000616577|861_1421;ENST00000517509|1081_1201|1481_1881;ENST00000242848|3361_3501|3601_3781	;ENST00000616577|103_156|303_317;ENST00000517509|1413_1457	;ENST00000616577|185_214_161_281|217_243_161_281|244_266_161_281|267_302_161_281|365_430_321_761|431_458_321_761|459_508_321_761|510_525_321_761|556_575_321_761|576_601_321_761|637_701_321_761|748_765_321_761;ENST00000517509	;ENST00000616577|861_1441;ENST00000517509|1481_1581|1641_1921
chr15	55	1	0	2	3	3	3	;ENST00000389286|9551_9570|9599_9638|9848_9859		;ENST00000260443|1293_1335	;ENST00000389286|9551_9570	;ENST00000389286|9599_9638_9621_9901|9848_9859_9621_9901	;ENST00000260443|1261_1401;ENST00000389286	;ENST00000389286	;ENST00000389286|9551_9570_9481_9901|9599_9638_9481_9901|9848_9859_9481_9901	;ENST00000260443|1261_1421;ENST00000389286	;ENST00000389286	;ENST00000389286|9551_9570_9481_9901|9599_9638_9481_9901|9848_9859_9481_9901	;ENST00000260443|1281_1421;ENST00000389286
chr4	52	6	3	3	3	3	3	;ENST00000411630	;ENST00000411630|382_442_379_432|511_585_496_575|621_687_603_685	;ENST00000411630|317_378|740_795|839_878	;ENST00000411630	;ENST00000411630|382_442_301_401|511_585_541_641|621_687_541_641	;ENST00000411630|701_861	;ENST00000411630	;ENST00000411630|382_442_261_901|511_585_261_901|621_687_261_901	;ENST00000411630;ENST00000401642|2141_2341	;ENST00000411630	;ENST00000411630|382_442_221_901|511_585_221_901|621_687_221_901	;ENST00000411630;ENST00000401642|2181_2341
chr6	85	4	2	2	3	3	3	;ENST00000623163|101_127	;ENST00000623163|47_63_52_95|64_100_52_95	;ENST00000623163|130_179|180_192|248_248	;ENST00000623163|47_63	;ENST00000623163|64_100_81_221|101_127_81_221	;ENST00000616122|1061_1281;ENST00000623163	;ENST00000623163	;ENST00000623163|47_63_1_261|64_100_1_261|101_127_1_261	;ENST00000616122|1061_1281;ENST00000623163	;ENST00000623163	;ENST00000623163|47_63_1_281|64_100_1_281|101_127_1_281	;ENST00000616122|1081_1281;ENST00000623163
chr11	3	15	2	3	3	5	7	;ENST00000324932|5752_5785;ENST00000528216|596_647|832_866|1230_1271;ENST00000351018|53_81	;ENST00000324932;ENST00000528216;ENST00000351018|767_774_768_824|984_1037_1007_1079	;ENST00000324932|5636_5653|5819_5831;ENST00000528216|499_531|717_732|908_949|1334_1385|1716_1741;ENST00000351018|410_429|844_876|919_968|1080_1120|1177_1243|1267_1306	;ENST00000324932|5752_5785;ENST00000528216|832_866;ENST00000351018|53_81|767_774	;ENST00000324932;ENST00000528216|596_647_521_641|1230_1271_1041_1241;ENST00000351018|984_1037_921_1081	;ENST00000324932|5641_5741|5961_6141;ENST00000528216|901_1021|1401_1561|1681_1781;ENST00000351018|1201_1301	;ENST00000324932|5752_5785;ENST00000528216|832_866;ENST00000351018|53_81|767_774	;ENST00000324932;ENST00000528216|596_647_501_801|1230_1271_1081_1241;ENST00000351018|984_1037_981_1141	;ENST00000380525|2561_2701;ENST00000324932|5821_6141;ENST00000528216|881_1041|1301_1401|1521_1781;ENST00000351018|161_301|341_481	;ENST00000324932;ENST00000528216|832_866;ENST00000351018|767_774	;ENST00000324932|5752_5785_5781_5881;ENST00000528216|596_647_561_801|1230_1271_1081_1401;ENST00000351018|53_81_1_101|984_1037_901_1281	;ENST00000380525|2581_2681;ENST00000324932|5961_6141;ENST00000528216|1461_1621|1681_1781;ENST00000351018|361_481
chr12	46	2	2	4	5	4	6	;ENST00000398637;ENST00000256689|3573_3596|3597_3619|3683_3721|3772_3815	;ENST00000398637|3423_3470_3469_3523|3471_3541_3469_3523	;ENST00000398637|3304_3343	;ENST00000398637|3423_3470;ENST00000256689|3772_3815	;ENST00000398637|3471_3541_3521_3621;ENST00000256689|3573_3596_3561_3761|3597_3619_3561_3761|3683_3721_3561_3761	;ENST00000398637|3241_3421;ENST00000256689|4101_4301|4681_4881	;ENST00000398637;ENST00000256689|3573_3596	;ENST00000398637|3423_3470_3421_3541|3471_3541_3421_3541;ENST00000256689|3597_3619_3601_3761|3683_3721_3601_3761|3772_3815_3801_3901	;ENST00000398637|3241_3381|3601_3701;ENST00000256689|4121_4301|4701_4881	;ENST00000398637;ENST00000256689|3573_3596|3597_3619	;ENST00000398637|3423_3470_3241_3781|3471_3541_3241_3781;ENST00000256689|3683_3721_3621_3741|3772_3815_3781_3901	;ENST00000398637;ENST00000256689|4101_4301|4681_4881
chr20	1	16	5	7	5	10	12	;ENST00000333082|298_301|940_964|1026_1054|1091_1136;ENST00000474657;ENST00000461211|1737_1746|1747_1781|2001_2045	;ENST00000333082|853_932_887_932|1226_1304_1236_1348;ENST00000474657|279_321_285_303|378_449_420_493;ENST00000461211|2215_2260_2250_2297	;ENST00000333082|388_400|528_531|534_539|933_937;ENST00000474657|276_278|506_555|556_579|580_588;ENST00000461211|1550_1581|1557_1571|1969_2000	;ENST00000333082|298_301;ENST00000474657|279_321;ENST00000461211|1737_1746|1747_1781|2001_2045	;ENST00000333082|853_932_561_881|940_964_961_1061|1026_1054_961_1061|1091_1136_1121_1421|1226_1304_1121_1421;ENST00000474657|378_449_341_621;ENST00000461211|2215_2260_2181_2541	;ENST00000333082;ENST00000474657;ENST00000461211|1341_1441|3461_3581;ENST00000400068|1501_1661|2001_2101|2241_2401|2501_2701	;ENST00000333082|853_932|940_964|1026_1054;ENST00000474657|279_321;ENST00000461211|1737_1746|1747_1781|2215_2260	;ENST00000333082|298_301_241_381|1091_1136_1121_1421|1226_1304_1121_1421;ENST00000474657|378_449_321_641;ENST00000461211|2001_2045_1881_2161	;ENST00000333082;ENST00000474657|101_201;ENST00000461211|2301_2541|3441_3601;ENST00000400068|1461_1561|2241_2441|2581_2701|3141_3241|3961_4061	;ENST00000333082;ENST00000474657;ENST00000461211|1737_1746|1747_1781	;ENST00000333082|298_301_261_1421|853_932_261_1421|940_964_261_1421|1026_1054_261_1421|1091_1136_261_1421|1226_1304_261_1421;ENST00000474657|279_321_281_641|378_449_281_641;ENST00000461211|2001_2045_1881_2221|2215_2260_1881_2221	;ENST00000333082;ENST00000474657|41_201;ENST00000461211|2301_2521|3441_3601;ENST00000400068|2001_2101|2321_2461|2521_2721
chr19	17	37	15	25	12	30	55	;ENST00000215061;ENST00000291442|1594_1610|1990_2023;ENST00000598188|282_351|294_331|828_857;ENST00000596542|214_283|226_263|701_730;ENST00000247706|890_924|1694_1727|2006_2053;ENST00000595444|374_376|403_455|832_863;ENST00000593466|481_515;ENST00000252593|538_548|706_815;ENST00000528911|737_793;ENST00000252603|835_869;ENST00000252599|692_724|756_814|851_901|948_949|950_959|1080_1084|1181_1213|14…	;ENST00000215061|986_1040_975_1099;ENST00000291442|2150_2171_2113_2193;ENST00000598188;ENST00000596542;ENST00000595444;ENST00000593466|231_273_244_266|274_285_274_284;ENST00000252593;ENST00000252603;ENST00000252599|1741_1811_1792_1818|2052_2135_2090_2146|2958_3004_2955_3041|3005_3057_2955_3041;ENST00000222247|83_96_84_98|266_279_248_279|280_346_280_332|371_409_399_409|410_429_410_436|486_519_481_…	;ENST00000595618|725_757|879_889;ENST00000215061;ENST00000291442|1674_1680|1829_1862|2045_2063|2262_2285;ENST00000598188|787_792|857_886|871_877|1170_1205;ENST00000596542|660_665|730_759|744_750;ENST00000595444|642_704;ENST00000593466;ENST00000252593|449_486|506_530|963_982;ENST00000252603|370_383;ENST00000252599|2318_2378|2474_2515;ENST00000594202|1891_1906|1907_1918;ENST00000222247|100_102	;ENST00000215061|986_1040;ENST00000291442|1594_1610;ENST00000598188|282_351|294_331;ENST00000596542|214_283|226_263;ENST00000247706|890_924|1694_1727;ENST00000595444|403_455;ENST00000593466|481_515;ENST00000252593|538_548;ENST00000528911|737_793;ENST00000252603|835_869;ENST00000252599|692_724|756_814|1080_1084|1181_1213|1476_1507|1531_1560|1629_1649|1880_1928|2052_2135|3171_3199|3283_3343;ENST000…	;ENST00000215061;ENST00000291442|1990_2023_1921_2181|2150_2171_1921_2181;ENST00000598188|828_857_781_1001;ENST00000596542|701_730_561_881;ENST00000247706|2006_2053_1821_2021;ENST00000595444|374_376_281_381|832_863_761_861;ENST00000593466|231_273_41_361|274_285_41_361;ENST00000252593|706_815_681_821;ENST00000252603;ENST00000252599|851_901_861_961|948_949_861_961|950_959_861_961|1741_1811_1721_1841…	;ENST00000597479|21_161;ENST00000595618|201_301|4301_4401|6221_6421|6561_6681|6821_6941;ENST00000215061|401_521|801_921;ENST00000291442;ENST00000598188|1241_1461;ENST00000596542|321_441;ENST00000247706|941_1041;ENST00000595444;ENST00000593466|381_481;ENST00000252593|101_201|881_1001;ENST00000252595|2881_3061|3141_3381;ENST00000252603|561_661;ENST00000252599;ENST00000594202|1961_2061|2141_2241|226…	;ENST00000215061|986_1040;ENST00000291442|1594_1610|1990_2023|2150_2171;ENST00000598188|282_351|294_331;ENST00000596542|214_283|226_263;ENST00000247706|890_924|1694_1727;ENST00000595444|374_376|403_455;ENST00000593466|231_273|274_285|481_515;ENST00000252593|538_548|706_815;ENST00000528911|737_793;ENST00000252603|835_869;ENST00000252599|692_724|756_814|851_901|948_949|950_959|1080_1084|1181_1213|1…	;ENST00000215061;ENST00000291442;ENST00000598188|828_857_801_1001;ENST00000596542|701_730_681_861;ENST00000247706|2006_2053_1981_2081;ENST00000595444|832_863_701_841;ENST00000252593;ENST00000252599|1741_1811_1761_1881|1880_1928_1761_1881|2180_2237_2221_2481|2958_3004_2921_3221|3005_3057_2921_3221|3101_3140_2921_3221|3171_3199_2921_3221;ENST00000318683;ENST00000527031|2580_2714_2501_2721;ENST00000…	;ENST00000597479|41_161|1801_1961;ENST00000595618|641_801;ENST00000215061|881_981;ENST00000291442|941_1061;ENST00000598188|501_621|1341_1461;ENST00000596542|381_501;ENST00000247706;ENST00000595444;ENST00000252593|421_521;ENST00000252595|2901_3041;ENST00000252599|2541_2641|2761_2881;ENST00000594202|3101_3201;ENST00000318683|1621_1721;ENST00000527031|2341_2461;ENST00000222247|161_261	;ENST00000215061;ENST00000291442|1594_1610;ENST00000598188|282_351|294_331;ENST00000596542|214_283|226_263;ENST00000247706|890_924|1694_1727;ENST00000595444|403_455;ENST00000593466|274_285;ENST00000252593|538_548|706_815;ENST00000528911|737_793;ENST00000252603|835_869;ENST00000252599|692_724|756_814|851_901|948_949|950_959|1080_1084|1181_1213|1476_1507|1531_1560|1629_1649|2052_2135;ENST0000031868…	;ENST00000215061|986_1040_881_1061;ENST00000291442|1990_2023_2021_2201|2150_2171_2021_2201;ENST00000598188|828_857_721_1001;ENST00000596542|701_730_581_721;ENST00000247706|2006_2053_1981_2081;ENST00000595444|374_376_301_401|832_863_741_861;ENST00000593466|231_273_161_261|481_515_421_581;ENST00000252593;ENST00000252603;ENST00000252599|1741_1811_1701_1881|1880_1928_1701_1881|2180_2237_2221_2481|288…	;ENST00000597479|1_101|1821_1961;ENST00000595618|641_781|6841_6941|7501_7621;ENST00000215061;ENST00000291442|2301_2401;ENST00000598188|1141_1281|1341_1461;ENST00000596542|761_881;ENST00000247706|1821_1921;ENST00000595444;ENST00000593466;ENST00000252593|901_1001;ENST00000252603|421_701|901_1001;ENST00000252599|2541_2641;ENST00000527031;ENST00000222247
chr1	18	0	0	2	1	2	2	;ENST00000290597|1858_1895|2014_2036			;ENST00000290597	;ENST00000290597|1858_1895_1761_1861|2014_2036_1901_2101	;ENST00000494072|2161_2261;ENST00000290597|1141_1241	;ENST00000290597|1858_1895	;ENST00000290597|2014_2036_2021_2121	;ENST00000494072|1161_1261;ENST00000290597	;ENST00000290597	;ENST00000290597|1858_1895_1701_1881|2014_2036_1961_2121	;ENST00000494072|1741_1841;ENST00000290597|721_821
chr17	47	8	4	6	6	8	11	;ENST00000535458;ENST00000351111|181_228|609_674|879_891|932_955|1398_1462;ENST00000407215|588_634|805_854;ENST00000225573	;ENST00000535458|677_716_647_733;ENST00000351111|229_250_236_303|400_413_405_417;ENST00000225573|1424_1498_1491_1497	;ENST00000525007|190_220;ENST00000535458;ENST00000351111|1029_1054|1220_1311;ENST00000225573|1334_1365	;ENST00000535458|677_716;ENST00000351111|400_413|609_674|1398_1462;ENST00000407215|588_634;ENST00000225573	;ENST00000535458;ENST00000351111|181_228_141_261|229_250_141_261|879_891_841_1101|932_955_841_1101;ENST00000407215|805_854_821_961;ENST00000225573|1424_1498_1361_1541	;ENST00000535458|2661_2881|3061_3161;ENST00000351111|1161_1361;ENST00000407215|241_401|1061_1181|1361_1461;ENST00000376741|2061_2221|2321_2541;ENST00000225573|2021_2301;ENST00000536708|1741_1861	;ENST00000535458;ENST00000351111|400_413|609_674|879_891;ENST00000407215|588_634|805_854;ENST00000225573	;ENST00000535458|677_716_621_781;ENST00000351111|181_228_121_281|229_250_121_281|932_955_901_1081|1398_1462_1381_1541;ENST00000407215;ENST00000225573|1424_1498_1361_1461	;ENST00000535458|2281_2421|2661_3161;ENST00000351111|1221_1341;ENST00000407215|961_1061;ENST00000376741|2441_2541;ENST00000225573|2041_2321;ENST00000536708|1381_1521|1841_1961	;ENST00000535458;ENST00000351111|400_413;ENST00000407215|588_634|805_854;ENST00000225573	;ENST00000535458|677_716_661_761;ENST00000351111|181_228_61_281|229_250_61_281|609_674_561_681|879_891_781_1001|932_955_781_1001|1398_1462_1221_1481;ENST00000225573|1424_1498_1441_1541	;ENST00000425159|661_761;ENST00000535458|2281_2421|2661_2781|2801_3021|3061_3161;ENST00000351111;ENST00000225573|2061_2301;ENST00000536708|1381_1481|1841_1961
chr22	17	4	1	1	2	2	2	;ENST00000253413|972_1048	;ENST00000253413|1095_1176_1053_1197	;ENST00000253413|864_898;ENST00000317361|851_877|1003_1035	;ENST00000253413|1095_1176	;ENST00000253413|972_1048_881_1081	;ENST00000253413|1241_1341;ENST00000441493|8501_8641;ENST00000476405|3381_3521	;ENST00000253413	;ENST00000253413|972_1048_901_1101|1095_1176_901_1101	;ENST00000253413|1221_1341	;ENST00000253413	;ENST00000253413|972_1048_921_1141|1095_1176_921_1141	;ENST00000319363|3321_3481;ENST00000253413;ENST00000317361|921_1021
chr12	56	76	45	39	45	46	65	;ENST00000356464|627_660;ENST00000548861|32_33;ENST00000303305|438_495|508_509|1704_1730;ENST00000546591|114_152;ENST00000394048|1833_1848;ENST00000550697|339_415;ENST00000394023|2959_2994;ENST00000345093;ENST00000424625|254_302;ENST00000549143|129_159|525_543|1274_1321;ENST00000549318|42_123|124_150|557_559|748_778;ENST00000546466|103_105|200_287;ENST00000548474|65_109;ENST00000550920	;ENST00000356464|614_626_619_626;ENST00000548861|402_429_407_429|430_454_430_464|455_489_430_464;ENST00000303305|878_905_883_905|906_930_906_940|931_969_906_940|970_999_970_1001|1791_1814_1780_1820|1917_1956_1912_1962;ENST00000546591|187_214_179_214|215_237_215_237|238_258_238_262;ENST00000394048|2091_2124_2047_2128;ENST00000550697|738_781_736_785;ENST00000345093|1555_1611_1516_1646;ENST000005491…	;ENST00000262032|4446_4470|4566_4603;ENST00000356464;ENST00000548861;ENST00000303305|1002_1046|1049_1055;ENST00000546591;ENST00000394048|1990_2024;ENST00000553066|943_971;ENST00000550697|214_226|425_486|551_590|591_613|614_661|806_889;ENST00000345093;ENST00000447747|400_416;ENST00000548241|582_602;ENST00000549143|404_412|930_939|1722_1780|1965_1989|2246_2258|2472_2489|2533_2565|2624_2642|2717_276…	;ENST00000356464|614_626;ENST00000548861;ENST00000303305|1704_1730|1791_1814;ENST00000546591|114_152|187_214|215_237|238_258;ENST00000394048|1833_1848;ENST00000550697|339_415;ENST00000394023|2959_2994;ENST00000345093|1555_1611;ENST00000424625|254_302;ENST00000549143|814_826|860_885;ENST00000549318|451_556|557_559;ENST00000546466|1_102|103_105;ENST00000548474|65_109|133_174|267_397;ENST00000550920…	;ENST00000356464|627_660_641_741;ENST00000548861|32_33_1_481|402_429_1_481|430_454_1_481|455_489_1_481;ENST00000303305|438_495_321_441|508_509_481_981|878_905_481_981|906_930_481_981|931_969_481_981|970_999_481_981|1917_1956_1861_2001;ENST00000394048|2091_2124_2041_2141;ENST00000550697|738_781_741_841;ENST00000394023;ENST00000345093;ENST00000549143|8_89_61_181|11_77_61_181|129_159_61_181|168_180_…	;ENST00000262032|4361_4741;ENST00000356464|241_341;ENST00000548861;ENST00000303305|1121_1321|1481_1581|2441_2541;ENST00000394048|2701_2801|4121_4221;ENST00000553066|381_481|501_601|821_941;ENST00000550697|481_721;ENST00000553176|221_361;ENST00000394023|3301_3401|3441_4081|4141_4261;ENST00000345093|2061_2161;ENST00000447747|581_761;ENST00000548241|461_601;ENST00000549143|241_461|1701_1801|2441_266…	;ENST00000356464|614_626|627_660;ENST00000548861|32_33;ENST00000303305|438_495|508_509;ENST00000546591;ENST00000394048|1833_1848|2091_2124;ENST00000550697|339_415|738_781;ENST00000394023|2959_2994;ENST00000345093;ENST00000424625|254_302;ENST00000549143|1274_1321;ENST00000549318|42_123|124_150|557_559;ENST00000546466|1_102|103_105|200_287;ENST00000548474|65_109|133_174;ENST00000550920	;ENST00000548861|402_429_121_481|430_454_121_481|455_489_121_481;ENST00000303305|878_905_601_1101|906_930_601_1101|931_969_601_1101|970_999_601_1101|1704_1730_1601_2001|1791_1814_1601_2001|1917_1956_1601_2001;ENST00000546591|114_152_141_261|187_214_141_261|215_237_141_261|238_258_141_261;ENST00000394048;ENST00000550697;ENST00000394023;ENST00000345093|1555_1611_1461_1581;ENST00000549143|8_89_1_181…	;ENST00000262032|4481_4741;ENST00000549282|441_561;ENST00000548861;ENST00000303305|1121_1241|1281_1461;ENST00000546591;ENST00000394048|2701_2801|3221_3321|3661_3781|3801_4221|4241_4381;ENST00000553066|1181_1281;ENST00000550697|781_901;ENST00000553176|221_361;ENST00000394023|3041_3141|3581_3761|3801_4261;ENST00000345093|2021_2161|4041_4141|4181_4281;ENST00000548241|441_641;ENST00000549143|261_361|…	;ENST00000356464;ENST00000548861;ENST00000303305|438_495|508_509;ENST00000546591;ENST00000394048|1833_1848|2091_2124;ENST00000550697|339_415;ENST00000394023|2959_2994;ENST00000345093|1555_1611;ENST00000424625|254_302;ENST00000549143|129_159|168_180|525_543;ENST00000549318|42_123|124_150|451_556|557_559|748_778|787_824;ENST00000546466|1_102|103_105;ENST00000548474;ENST00000550920	;ENST00000356464|614_626_401_721|627_660_401_721;ENST00000548861|32_33_1_261|402_429_281_481|430_454_281_481|455_489_281_481;ENST00000303305|878_905_881_1601|906_930_881_1601|931_969_881_1601|970_999_881_1601|1704_1730_1621_2001|1791_1814_1621_2001|1917_1956_1621_2001;ENST00000546591|114_152_141_401|187_214_141_401|215_237_141_401|238_258_141_401;ENST00000394048;ENST00000550697|738_781_521_901;EN…	;ENST00000262032|4501_4741;ENST00000356464;ENST00000549282|461_561;ENST00000548861;ENST00000303305|521_721|761_861;ENST00000546591;ENST00000394048|2721_2821|3821_4061|4081_4381;ENST00000553066|401_501|1181_1301;ENST00000550697;ENST00000553176|221_341;ENST00000394023|3641_4061|4141_4261;ENST00000345093|2041_2141|4181_4281;ENST00000424625|41_141;ENST00000548241|521_621;ENST00000549143|1381_1501;ENS…
chr3	12	10	11	10	11	11	11	;ENST00000429711	;ENST00000429711|50_95_50_95|96_113_96_144|114_138_96_144|143_187_96_144|188_196_184_196|197_211_197_244|212_242_197_244|258_303_251_313|339_377_349_378|380_399_379_394|400_520_417_529	;ENST00000251849|2622_2648;ENST00000429711	;ENST00000429711|339_377	;ENST00000429711|50_95_81_261|96_113_81_261|114_138_81_261|143_187_81_261|188_196_81_261|197_211_81_261|212_242_81_261|258_303_81_261|380_399_381_501|400_520_381_501	;ENST00000251849|2741_2841;ENST00000429711;ENST00000273221|3481_3581|3841_4001|4601_4701|5061_5161	;ENST00000429711	;ENST00000429711|50_95_61_261|96_113_61_261|114_138_61_261|143_187_61_261|188_196_61_261|197_211_61_261|212_242_61_261|258_303_61_261|339_377_341_581|380_399_341_581|400_520_341_581	;ENST00000415684|2081_2221;ENST00000251849|2521_2621|3041_3161;ENST00000429711;ENST00000273221|1641_1741|3281_3381|3421_3521|3841_3941|4381_4541|4621_4721	;ENST00000429711	;ENST00000429711|50_95_1_601|96_113_1_601|114_138_1_601|143_187_1_601|188_196_1_601|197_211_1_601|212_242_1_601|258_303_1_601|339_377_1_601|380_399_1_601|400_520_1_601	;ENST00000415684|2081_2201;ENST00000251849|2521_2621;ENST00000429711;ENST00000273221|3841_3941|4401_4541|4601_4741
chr9	121	5	3	7	5	8	30	;ENST00000373840|893_933;ENST00000373823|912_950|1098_1101|1102_1223|1321_1351|1398_1418|1419_1435|1459_1517|1569_1633|1664_1727|1803_1853|1854_1880|1881_1941|1968_2082|2131_2230|2286_2321|2322_2353|2399_2448|2462_2488|2545_2662|2728_2733|2828_2854|2941_2990|3022_3135|3187_3200;ENST00000538954|1042_1099|1110_1143	;ENST00000373840|812_851_779_842;ENST00000373823|2231_2285_2251_2276;ENST00000538954|1000_1041_975_1035	;ENST00000373840|939_991;ENST00000373823|3237_3282;ENST00000538954	;ENST00000373840|812_851|893_933;ENST00000373823|912_950|1098_1101|1102_1223|1321_1351|1569_1633|1664_1727|1803_1853|1854_1880|1881_1941|1968_2082|2131_2230|2231_2285|2286_2321|2322_2353|2399_2448|2462_2488|2545_2662|2828_2854;ENST00000538954|1000_1041|1042_1099|1110_1143	;ENST00000373823|1398_1418_1381_1481|1419_1435_1381_1481|1459_1517_1381_1481|2728_2733_2701_2801|2941_2990_2861_2961|3022_3135_3021_3121|3187_3200_3141_3241	;ENST00000373823	;ENST00000373840|812_851|893_933;ENST00000373823|912_950|1098_1101|1102_1223|1321_1351|1398_1418|1419_1435|1459_1517|1569_1633|1664_1727|1803_1853|1854_1880|1881_1941|1968_2082|2286_2321|2322_2353|2399_2448|2462_2488|2545_2662|2728_2733|2828_2854|2941_2990|3022_3135|3187_3200;ENST00000538954	;ENST00000373823|2131_2230_2141_2261|2231_2285_2141_2261;ENST00000538954|1000_1041_941_1181|1042_1099_941_1181|1110_1143_941_1181	;ENST00000373823;ENST00000538954	;ENST00000373840|893_933;ENST00000373823|912_950|1098_1101|1102_1223|1321_1351|1398_1418|1419_1435|1459_1517|1569_1633|1664_1727|1803_1853|1854_1880|1881_1941|1968_2082|2286_2321|2322_2353|2399_2448|2462_2488|2545_2662|2728_2733|2828_2854|2941_2990;ENST00000538954	;ENST00000373840|812_851_761_861;ENST00000373823|2131_2230_2141_2241|2231_2285_2141_2241|3022_3135_3121_3221|3187_3200_3121_3221;ENST00000538954|1000_1041_961_1161|1042_1099_961_1161|1110_1143_961_1161	;ENST00000373840;ENST00000373823;ENST00000538954
chr3	101	8	6	3	4	6	6	;ENST00000464595	;ENST00000464595|197_231_217_231|232_237_232_241|316_335_313_342|336_342_313_342|343_354_343_363|459_479_453_479	;ENST00000464595|151_184|398_435|594_634	;ENST00000464595|197_231|232_237|459_479	;ENST00000464595|316_335_241_401|336_342_241_401|343_354_241_401	;ENST00000496294|81_181|201_301;ENST00000464595;ENST00000491511|4761_4861	;ENST00000464595|197_231|232_237	;ENST00000464595|316_335_321_461|336_342_321_461|343_354_321_461|459_479_321_461	;ENST00000496294|1_141|201_301;ENST00000464595|481_661;ENST00000491511|4581_4681	;ENST00000464595	;ENST00000464595|197_231_121_661|232_237_121_661|316_335_121_661|336_342_121_661|343_354_121_661|459_479_121_661	;ENST00000496294|1_181|201_441;ENST00000464595;ENST00000491511|4741_4841
chr3	197	11	8	8	5	8	8	;ENST00000464167	;ENST00000464167|218_235_208_228|236_275_236_265|279_355_279_290|387_414_390_431|415_431_390_431|432_520_436_467|548_576_532_576|577_605_577_656	;ENST00000464167	;ENST00000464167	;ENST00000464167|218_235_221_721|236_275_221_721|279_355_221_721|387_414_221_721|415_431_221_721|432_520_221_721|548_576_221_721|577_605_221_721	;ENST00000296350|2981_3101;ENST00000469371|681_781;ENST00000464167	;ENST00000464167|218_235|236_275|279_355	;ENST00000464167|387_414_361_721|415_431_361_721|432_520_361_721|548_576_361_721|577_605_361_721	;ENST00000469371|241_361|421_521|561_781;ENST00000438796|4981_5081|5521_5681;ENST00000464167	;ENST00000464167	;ENST00000464167|218_235_181_701|236_275_181_701|279_355_181_701|387_414_181_701|415_431_181_701|432_520_181_701|548_576_181_701|577_605_181_701	;ENST00000469371|241_361|441_561;ENST00000438796|4981_5081|5521_5681;ENST00000464167
chr7	99	23	9	14	13	13	17	;ENST00000638617|273_289|979_1005|1859_1866;ENST00000262942|242_258|948_974;ENST00000414062;ENST00000483612|285_323|411_503|600_639	;ENST00000638617|197_219_169_219|220_246_221_249|1065_1131_1052_1075|2312_2326_2296_2348;ENST00000262942|166_188_138_188|189_215_190_218|1034_1100_1021_1044;ENST00000414062|176_252_170_257|184_249_170_257	;ENST00000361368|2560_2599;ENST00000638617|1166_1191|1660_1695|1938_1941;ENST00000262942;ENST00000443222|358_383;ENST00000403633|442_471|892_913|914_1055;ENST00000413834|72_144|92_138;ENST00000436336|129_171;ENST00000414062|73_145|93_139|146_169|258_296	;ENST00000638617|273_289;ENST00000262942|242_258;ENST00000414062;ENST00000483612|285_323	;ENST00000638617|197_219_61_261|220_246_61_261|979_1005_941_1101|1065_1131_941_1101|1859_1866_1821_1921|2312_2326_2261_2381;ENST00000262942|166_188_41_241|189_215_41_241|948_974_921_1061|1034_1100_921_1061;ENST00000414062|176_252_141_341|184_249_141_341;ENST00000483612|411_503_481_661|600_639_481_661	;ENST00000361368|2421_2541;ENST00000638617|341_441|1161_1281;ENST00000262942|441_541;ENST00000443222|361_481;ENST00000403633|441_841;ENST00000292478|2961_3201;ENST00000436336|641_741|1021_1141|1421_1581|1621_1721;ENST00000414062;ENST00000483612	;ENST00000638617|1859_1866|2312_2326;ENST00000262942;ENST00000414062;ENST00000483612|285_323|411_503	;ENST00000638617|197_219_81_321|220_246_81_321|273_289_81_321|979_1005_941_1101|1065_1131_941_1101;ENST00000262942|166_188_61_301|189_215_61_301|242_258_61_301|948_974_901_1201|1034_1100_901_1201;ENST00000414062|176_252_181_341|184_249_181_341;ENST00000483612|600_639_541_661	;ENST00000638617|481_701;ENST00000262942|481_661;ENST00000403633|461_561|641_781;ENST00000292478|3021_3201;ENST00000436336|1201_1321|1481_1581;ENST00000414062;ENST00000483612	;ENST00000638617|273_289|1859_1866|2312_2326;ENST00000262942;ENST00000414062;ENST00000483612|285_323	;ENST00000638617|197_219_141_261|220_246_141_261|979_1005_961_1141|1065_1131_961_1141;ENST00000262942|166_188_121_261|189_215_121_261|242_258_121_261|948_974_921_1201|1034_1100_921_1201;ENST00000414062|176_252_81_341|184_249_81_341;ENST00000483612|411_503_441_661|600_639_441_661	;ENST00000638617|541_661|1481_1641;ENST00000262942|481_641|1281_1381;ENST00000403633|421_541|681_841|901_1001;ENST00000292478|3041_3201;ENST00000436336|641_741|1201_1381|1481_1641;ENST00000414062;ENST00000483612
chr8	27	0	0	2	2	5	12	;ENST00000316403|422_487|880_936|993_1149|1150_1233|1236_1322|1323_1340|1341_1388|1515_1536|1553_1570|1711_1727|1775_1845|1846_1973			;ENST00000316403|422_487|880_936|993_1149|1150_1233|1236_1322|1323_1340|1341_1388|1515_1536|1553_1570|1711_1727	;ENST00000316403|1775_1845_1821_2001|1846_1973_1821_2001	;ENST00000521924|221_321;ENST00000316403|621_721	;ENST00000316403|422_487|880_936|1150_1233|1236_1322|1323_1340|1341_1388|1515_1536|1553_1570|1711_1727|1775_1845	;ENST00000316403|993_1149_1021_1141|1846_1973_1881_2041	;ENST00000521924|221_321;ENST00000316403|561_661	;ENST00000316403|422_487|880_936|993_1149|1150_1233|1236_1322|1323_1340|1341_1388	;ENST00000316403|1515_1536_1421_1581|1553_1570_1421_1581|1711_1727_1621_2041|1775_1845_1621_2041|1846_1973_1621_2041	;ENST00000316403
chr4	56	1	0	4	6	5	6	;ENST00000264220|2011_2063;ENST00000342756|2171_2223|2224_2240|2537_2559|2570_2643|2644_2690	;ENST00000264220	;ENST00000264220|2215_2226	;ENST00000264220;ENST00000342756|2171_2223|2224_2240	;ENST00000264220|2011_2063_2061_2201;ENST00000342756|2537_2559_2341_2541|2570_2643_2561_2721|2644_2690_2561_2721	;ENST00000264220;ENST00000514888|2941_3101;ENST00000342756;ENST00000264230|3141_3261	;ENST00000264220;ENST00000342756	;ENST00000264220|2011_2063_2061_2241;ENST00000342756|2171_2223_2221_2501|2224_2240_2221_2501|2537_2559_2541_2721|2570_2643_2541_2721|2644_2690_2541_2721	;ENST00000264220;ENST00000514888|1401_1501|1861_2141|2741_2881|2941_3101;ENST00000342756;ENST00000264230|3141_3261	;ENST00000264220;ENST00000342756|2537_2559	;ENST00000264220|2011_2063_2061_2241;ENST00000342756|2171_2223_2221_2521|2224_2240_2221_2521|2570_2643_2601_2721|2644_2690_2601_2721	;ENST00000264220;ENST00000514888|1401_1521|2021_2141|2741_2881|2941_3101;ENST00000342756;ENST00000264230|3121_3241
chr4	39	16	11	9	10	11	12	;ENST00000295955;ENST00000316423|205_336;ENST00000510152	;ENST00000295955|39_55_38_58|56_58_38_58|59_80_59_105|289_317_288_317|318_332_318_334|431_450_405_450|451_487_451_479|615_642_612_648|643_648_612_648|649_653_649_659;ENST00000510152|54_103_61_118	;ENST00000295955|106_130|191_221|222_249|507_531|532_564;ENST00000261427|501_540;ENST00000510152	;ENST00000295955|39_55|56_58|59_80;ENST00000316423;ENST00000510152	;ENST00000295955|289_317_161_361|318_332_161_361|431_450_401_521|451_487_401_521|615_642_641_741|643_648_641_741|649_653_641_741;ENST00000316423|205_336_181_281;ENST00000510152|54_103_61_201	;ENST00000349703|1041_1221;ENST00000295955;ENST00000316423;ENST00000261427|521_641;ENST00000510152	;ENST00000295955|289_317;ENST00000316423|205_336;ENST00000510152	;ENST00000295955|39_55_21_141|56_58_21_141|59_80_21_141|318_332_321_681|431_450_321_681|451_487_321_681|615_642_321_681|643_648_321_681|649_653_321_681;ENST00000316423;ENST00000510152|54_103_21_181	;ENST00000349703|1121_1221;ENST00000257408|3701_3901;ENST00000295955|161_261;ENST00000509519|781_961;ENST00000316423|1621_1741|2081_2261;ENST00000295958|1681_1941;ENST00000261427|521_661;ENST00000507766|3941_4141;ENST00000510152	;ENST00000295955;ENST00000316423|205_336;ENST00000510152	;ENST00000295955|39_55_21_741|56_58_21_741|59_80_21_741|289_317_21_741|318_332_21_741|431_450_21_741|451_487_21_741|615_642_21_741|643_648_21_741|649_653_21_741;ENST00000316423;ENST00000510152|54_103_21_201	;ENST00000349703|1041_1141;ENST00000257408|3781_3881;ENST00000295955;ENST00000509519|781_1001;ENST00000316423|2161_2261;ENST00000295958|1701_1941;ENST00000261427|521_661;ENST00000507766|3941_4161;ENST00000510152
chr12	6	79	53	46	45	56	79	;ENST00000162749|534_545|1103_1190|1191_1260|1261_1337|2075_2099|2142_2159;ENST00000546296|605_647;ENST00000315579|3230_3267|3289_3294;ENST00000459255;ENST00000541782;ENST00000229239|696_699;ENST00000537442|1222_1251;ENST00000319770|1657_1725|1828_1913;ENST00000203630|1362_1415|1499_1539;ENST00000540667;ENST00000545321|584_593;ENST00000229270|566_571;ENST00000523102|742_770;ENST00000356654|1532_1…	;ENST00000162749|1745_1771_1740_1779;ENST00000546296|648_653_648_734;ENST00000459255|213_322_216_290|232_284_216_290|233_280_216_290;ENST00000541782|160_248_163_237|179_231_163_237|180_227_163_237;ENST00000229239|630_643_627_643|644_647_644_688|648_677_644_688|678_692_644_688|833_879_804_853|895_901_870_902|903_912_903_920|913_941_903_920|942_973_921_972|974_988_981_989|1096_1109_1092_1109|1111_1…	;ENST00000162749|447_484|923_925|988_1022;ENST00000546296;ENST00000229238|491_534|894_924;ENST00000459255;ENST00000541782;ENST00000229239|602_626|710_714|1042_1073|1192_1199;ENST00000203630|710_743|1456_1494|1593_1625|1626_1701|1919_1941;ENST00000540667|219_273|275_336;ENST00000422785|128_155|361_388;ENST00000229270|490_523|1055_1067;ENST00000356654|170_226|868_943|1031_1057|1938_1979|3213_3240|3…	;ENST00000162749|1261_1337|1745_1771;ENST00000546296;ENST00000315579|3230_3267|3289_3294;ENST00000459255;ENST00000541782;ENST00000229239|630_643|644_647|895_901|903_912|913_941|942_973|974_988|1240_1279|1289_1334|1445_1490|1491_1513|1514_1544|1545_1586|1625_1675|1676_1707;ENST00000537442|1222_1251;ENST00000319770|1657_1725|1828_1913;ENST00000203630|1362_1415;ENST00000540667;ENST00000545321|584_59…	;ENST00000162749|534_545_341_541|1103_1190_1081_1261|1191_1260_1081_1261|2075_2099_1961_2201|2142_2159_1961_2201;ENST00000546296|605_647_541_681|648_653_541_681;ENST00000315579;ENST00000459255|213_322_141_281|232_284_141_281|233_280_141_281;ENST00000541782|160_248_81_221|179_231_81_221|180_227_81_221;ENST00000229239|648_677_661_841|678_692_661_841|696_699_661_841|833_879_661_841|1096_1109_1101_12…	;ENST00000011684|1541_1641|1821_2061|2541_2661;ENST00000162749|701_1041;ENST00000546296;ENST00000229238|401_521|761_861|901_1001;ENST00000315579|3821_3941|3981_4121|4601_5041|5361_5481;ENST00000459255;ENST00000541782;ENST00000229239;ENST00000537442|1801_1901|1961_2081|2121_2301|2341_2461;ENST00000544484|1181_1301|4801_5001|5021_5361|5501_5601|5921_6181|6201_6381|6401_6541;ENST00000319770|2681_282…	;ENST00000162749|1103_1190|1191_1260|1261_1337|1745_1771|2142_2159;ENST00000546296|648_653;ENST00000315579|3230_3267|3289_3294;ENST00000459255|213_322|232_284|233_280;ENST00000541782;ENST00000229239|942_973|974_988|1289_1334|1445_1490|1491_1513|1514_1544|1545_1586|1625_1675|1676_1707;ENST00000537442|1222_1251;ENST00000319770|1657_1725;ENST00000203630;ENST00000540667|788_820;ENST00000545321|584_59…	;ENST00000162749|534_545_401_661|2075_2099_2001_2141;ENST00000546296|605_647_521_621;ENST00000315579;ENST00000541782|160_248_81_181|179_231_81_181|180_227_81_181;ENST00000229239|630_643_541_941|644_647_541_941|648_677_541_941|678_692_541_941|696_699_541_941|833_879_541_941|895_901_541_941|903_912_541_941|913_941_541_941|1096_1109_1021_1241|1111_1132_1021_1241|1133_1158_1021_1241|1172_1176_1021_12…	;ENST00000011684|901_1001;ENST00000162749|921_1081;ENST00000546296;ENST00000229238|521_661|721_901;ENST00000315579|3821_4061|4261_4381|4781_4961|5081_5181|5221_5541;ENST00000541782;ENST00000229239;ENST00000436152|1581_1681;ENST00000537442|1681_1921|2141_2241|2361_2501;ENST00000544484|1141_1241|4821_4941|5301_5581|5921_6101|6201_6481;ENST00000319770|2701_2941;ENST00000543155|1061_1221|1361_1481|15…	;ENST00000162749|1261_1337;ENST00000546296|648_653;ENST00000315579|3230_3267|3289_3294;ENST00000459255;ENST00000541782;ENST00000229239|1240_1279|1289_1334|1445_1490;ENST00000537442|1222_1251;ENST00000319770|1657_1725|1828_1913;ENST00000203630;ENST00000540667;ENST00000545321|584_593;ENST00000229270;ENST00000523102|742_770;ENST00000356654|750_781|827_855|1282_1326|1834_1888|3483_3511;ENST0000053764…	;ENST00000162749|534_545_421_661|1103_1190_701_1201|1191_1260_701_1201|1745_1771_1701_1821|2075_2099_1921_2221|2142_2159_1921_2221;ENST00000546296|605_647_521_621;ENST00000315579;ENST00000459255|213_322_141_261|232_284_141_261|233_280_141_261;ENST00000541782|160_248_81_221|179_231_81_221|180_227_81_221;ENST00000229239|630_643_541_1221|644_647_541_1221|648_677_541_1221|678_692_541_1221|696_699_541…	;ENST00000162749;ENST00000546296|681_781;ENST00000229238|721_981;ENST00000315579|4281_4381|4721_4901|5081_5181|5361_5541;ENST00000459255;ENST00000541782;ENST00000229239;ENST00000537442|1801_1901|2101_2261|2501_2601;ENST00000544484|5101_5481|5561_5661|5701_5841|5861_6101|6201_6501;ENST00000543155|1821_1941;ENST00000203630|881_1041;ENST00000540667|81_301;ENST00000290510|2481_2601;ENST00000229268|12…
chr12	54	30	13	10	9	10	14	;ENST00000209875;ENST00000546500;ENST00000262061;ENST00000551109|1225_1283	;ENST00000209875|11012_11082_10984_11028|11021_11040_10984_11028|11138_11177_11147_11226;ENST00000546500|561_610_608_630|832_882_874_893|1276_1291_1276_1291|1292_1321_1292_1313|1372_1424_1367_1435|1462_1522_1499_1522|1523_1572_1523_1536|1583_1598_1583_1599;ENST00000262061|717_745_709_727|775_820_756_793;ENST00000551109	;ENST00000209875;ENST00000546500|631_649|720_747|748_752|895_908|1180_1197|1199_1207|1344_1366;ENST00000312156|235_316|317_362|491_659;ENST00000262061|576_592|615_631|834_872|873_916;ENST00000551109|1173_1212	;ENST00000209875|11012_11082|11021_11040|11138_11177;ENST00000546500|561_610;ENST00000262061;ENST00000551109	;ENST00000546500|832_882_661_841|1276_1291_981_1641|1292_1321_981_1641|1372_1424_981_1641|1462_1522_981_1641|1523_1572_981_1641|1583_1598_981_1641;ENST00000262061|717_745_601_761|775_820_801_921;ENST00000551109|1225_1283_1101_1241	;ENST00000635546|381_501;ENST00000546500|1761_1941;ENST00000312156|381_561|801_901|1481_1601;ENST00000262061|1561_1781;ENST00000551109|1721_1821|1861_1961|1981_2141|2221_2361	;ENST00000209875|11012_11082|11021_11040|11138_11177;ENST00000546500|832_882;ENST00000262061;ENST00000551109|1225_1283	;ENST00000546500|561_610_541_681|1276_1291_1061_1621|1292_1321_1061_1621|1372_1424_1061_1621|1462_1522_1061_1621|1523_1572_1061_1621|1583_1598_1061_1621;ENST00000262061|717_745_581_1021|775_820_581_1021;ENST00000551109	;ENST00000546500|1761_2001;ENST00000312156|401_561|781_881|1421_1521;ENST00000262061|1461_1821;ENST00000551109|1881_1981|2121_2361	;ENST00000209875|11012_11082|11021_11040|11138_11177;ENST00000546500;ENST00000262061;ENST00000551109|1225_1283	;ENST00000546500|561_610_521_961|832_882_521_961|1276_1291_1001_1661|1292_1321_1001_1661|1372_1424_1001_1661|1462_1522_1001_1661|1523_1572_1001_1661|1583_1598_1001_1661;ENST00000262061|717_745_601_1001|775_820_601_1001;ENST00000551109	;ENST00000635546|301_401;ENST00000546500|1761_2001;ENST00000262061|1461_1881;ENST00000551109|2181_2361
chr1	23	25	12	11	9	16	21	;ENST00000356634|2025_2085|2682_2695;ENST00000418342|7221_7305;ENST00000374550;ENST00000374514|412_416|418_458|724_760|1080_1099|1130_1163|1258_1304	;ENST00000356634;ENST00000374550|42_50_41_51|52_92_52_70|129_196_105_146|253_308_251_292|310_349_310_322|350_407_323_353|408_441_354_416|442_483_442_452|484_530_453_519|531_552_520_551|553_574_553_628;ENST00000374514|923_949_905_944	;ENST00000356634|2569_2593|2733_2744;ENST00000374550|197_199|206_240;ENST00000374514|462_478|484_484|490_495|1341_1376|1405_1448|1778_1793	;ENST00000356634|2682_2695;ENST00000418342|7221_7305;ENST00000374550|408_441|442_483;ENST00000374514|412_416|418_458|724_760|923_949|1080_1099|1130_1163	;ENST00000356634|2025_2085_2081_2221;ENST00000374550|42_50_1_121|52_92_1_121|129_196_181_381|253_308_181_381|310_349_181_381|350_407_181_381|484_530_521_621|531_552_521_621|553_574_521_621;ENST00000374514|1258_1304_1181_1281	;ENST00000356634|2241_2361|2461_2561|2921_3021;ENST00000374561|621_781|1041_1141;ENST00000374550;ENST00000418390|1461_1641|2421_2661;ENST00000374514|181_281|1361_1461|1681_1801;ENST00000481736|941_1041|1341_1441	;ENST00000356634|2682_2695;ENST00000418342|7221_7305;ENST00000374550|129_196|442_483|484_530|531_552|553_574;ENST00000374514|724_760|923_949|1080_1099|1130_1163|1258_1304	;ENST00000356634|2025_2085_1881_2141;ENST00000374550|42_50_21_121|52_92_21_121|253_308_301_421|310_349_301_421|350_407_301_421|408_441_301_421;ENST00000374514|412_416_381_481|418_458_381_481	;ENST00000356634|2161_2401|2541_2641;ENST00000374561|641_741;ENST00000374550;ENST00000418390|1521_1641|2521_2661;ENST00000374524|41_141;ENST00000374514|1661_1761;ENST00000481736|1681_1781;ENST00000341154|1041_1141	;ENST00000356634|2682_2695;ENST00000418342|7221_7305;ENST00000374550;ENST00000374514|724_760|923_949|1080_1099	;ENST00000356634|2025_2085_1981_2081;ENST00000374550|42_50_1_121|52_92_1_121|129_196_181_621|253_308_181_621|310_349_181_621|350_407_181_621|408_441_181_621|442_483_181_621|484_530_181_621|531_552_181_621|553_574_181_621;ENST00000374514|412_416_381_541|418_458_381_541|1130_1163_1161_1321|1258_1304_1161_1321	;ENST00000356634|2221_2321|2441_2641|2861_3001;ENST00000374561|981_1081;ENST00000374550;ENST00000418390|1481_1581|2741_2881;ENST00000374514|581_681|1701_1801;ENST00000481736|1621_1721;ENST00000341154|1041_1141
chr1	44	15	14	10	6	17	19	;ENST00000355387|2162_2197|2636_2661|2754_2799|2840_2854;ENST00000497035;ENST00000372201|1205_1225	;ENST00000355387|2281_2352_2260_2333;ENST00000497035|224_232_224_270|233_250_224_270|264_277_224_270|295_319_294_312|320_330_313_330|331_350_331_347|351_378_348_411|379_405_348_411|406_430_348_411|431_457_431_453|458_516_471_515|517_606_516_570|607_617_607_618	;ENST00000355387|2465_2548|3034_3074;ENST00000372224|2697_2716;ENST00000497035	;ENST00000355387|2636_2661|2754_2799|2840_2854;ENST00000497035|224_232|233_250|264_277|295_319|320_330|607_617;ENST00000372201	;ENST00000355387|2162_2197_2181_2341|2281_2352_2181_2341;ENST00000497035|331_350_341_561|351_378_341_561|379_405_341_561|406_430_341_561|431_457_341_561|458_516_341_561|517_606_341_561;ENST00000372201|1205_1225_1061_1281	;ENST00000361745|501_621;ENST00000456170|121_221|461_621|881_981;ENST00000355387|1321_1421|1541_1681|2361_2541|2901_3001;ENST00000497035;ENST00000372201|1681_1801;ENST00000447970|1_141	;ENST00000355387|2636_2661;ENST00000497035|224_232|233_250|264_277|295_319|320_330|331_350|351_378|379_405|406_430|431_457|607_617;ENST00000372201|1205_1225	;ENST00000355387|2162_2197_2181_2341|2281_2352_2181_2341|2754_2799_2741_2841|2840_2854_2741_2841;ENST00000497035|458_516_461_561|517_606_461_561;ENST00000372201	;ENST00000361745|541_681;ENST00000456170|1_301|801_921;ENST00000355387|1321_1421|2521_2621;ENST00000497035;ENST00000372201|1701_1801;ENST00000620860|1501_1601	;ENST00000355387|2636_2661;ENST00000497035;ENST00000372201|1205_1225	;ENST00000355387|2162_2197_2181_2341|2281_2352_2181_2341|2754_2799_2721_2841|2840_2854_2721_2841;ENST00000497035|224_232_201_661|233_250_201_661|264_277_201_661|295_319_201_661|320_330_201_661|331_350_201_661|351_378_201_661|379_405_201_661|406_430_201_661|431_457_201_661|458_516_201_661|517_606_201_661|607_617_201_661;ENST00000372201	;ENST00000361745|1441_1541;ENST00000456170|61_181|241_381|461_561|581_721|781_1001;ENST00000355387|2481_2621|2961_3061;ENST00000372242|341_441;ENST00000497035;ENST00000372201|1681_1841;ENST00000447970|1_121;ENST00000620860|1501_1601
chr20	44	16	7	10	8	10	12	;ENST00000411544;ENST00000353703|440_454|935_968|1815_1844|2521_2558;ENST00000372806|5388_5423	;ENST00000411544|549_628_584_671|629_677_584_671;ENST00000353703|1402_1443_1399_1435|1482_1517_1470_1513|1605_1682_1627_1686|2220_2264_2218_2275|2589_2631_2590_2640	;ENST00000372970|1080_1098;ENST00000262605|2781_2846;ENST00000411544;ENST00000353703|883_896|899_903|1687_1731|2098_2128|2145_2171|2706_2730|2849_2911|2954_2991	;ENST00000411544|549_628|629_677;ENST00000353703;ENST00000372806	;ENST00000353703|440_454_401_801|935_968_901_1701|1402_1443_901_1701|1482_1517_901_1701|1605_1682_901_1701|1815_1844_1721_1841|2220_2264_1961_2261|2521_2558_2461_2981|2589_2631_2461_2981;ENST00000372806|5388_5423_5321_5441	;ENST00000372970|841_941|1001_1201;ENST00000316673|1181_1281|1361_1461;ENST00000262605|2681_2921;ENST00000372891|781_1041|1241_1341;ENST00000353703|2281_2441;ENST00000372813|801_901|941_1241|1741_1881;ENST00000372806|5581_5681	;ENST00000411544|549_628|629_677;ENST00000353703|440_454|1815_1844;ENST00000372806	;ENST00000411544;ENST00000353703|935_968_461_1801|1402_1443_461_1801|1482_1517_461_1801|1605_1682_461_1801|2220_2264_1981_2481|2521_2558_2501_2961|2589_2631_2501_2961;ENST00000372806|5388_5423_5321_5521	;ENST00000372970|981_1201;ENST00000316673|1201_1301;ENST00000262605|2501_2601|2781_2921;ENST00000411544|441_541;ENST00000372891|921_1061|1101_1221|1241_1441;ENST00000353703|161_281;ENST00000372813|941_1081|1181_1441|1821_1921;ENST00000372806|5541_5681|5741_5861	;ENST00000411544|549_628|629_677;ENST00000353703;ENST00000372806	;ENST00000353703|440_454_361_461|935_968_481_1321|1402_1443_1401_2961|1482_1517_1401_2961|1605_1682_1401_2961|1815_1844_1401_2961|2220_2264_1401_2961|2521_2558_1401_2961|2589_2631_1401_2961;ENST00000372806|5388_5423_5321_5661	;ENST00000372970|981_1101;ENST00000262605|2601_2921;ENST00000372891|941_1061|1121_1221|1241_1361;ENST00000353703|61_261;ENST00000372813|821_921|1241_1541|1801_1901;ENST00000372806|5761_5861
chr19	39	26	13	8	7	14	18	;ENST00000425673|4713_4756;ENST00000599539|345_353;ENST00000314349;ENST00000595545;ENST00000157812|628_661|783_830|1151_1189	;ENST00000599539|1_53_1_68|109_167_135_165|193_203_178_265|234_267_178_265|268_315_268_309|390_441_390_445|442_497_390_445;ENST00000314349|840_879_815_883|1332_1393_1296_1351|1500_1550_1448_1527;ENST00000595545|247_271_255_294|462_496_459_525;ENST00000157812|1442_1522_1497_1573	;ENST00000599539|69_94|344_344;ENST00000314349|761_814|1078_1131|1149_1170|1281_1294;ENST00000595545|10_28|29_30|165_204|295_328|368_420;ENST00000157812|543_575|1286_1289	;ENST00000425673|4713_4756;ENST00000599539|1_53|109_167|193_203|390_441|442_497;ENST00000314349|1332_1393;ENST00000595545|247_271|462_496;ENST00000157812|628_661	;ENST00000599539|234_267_261_361|268_315_261_361|345_353_261_361;ENST00000314349|840_879_781_901|1500_1550_1421_1521;ENST00000157812|783_830_821_921|1151_1189_1081_1181|1442_1522_1441_1581	;ENST00000602004|1_121|461_561;ENST00000602243|261_361;ENST00000221265|1601_1821|1901_2061;ENST00000599417|461_661;ENST00000599539;ENST00000599117|2021_2121|2661_2861|2881_3441|3721_3821;ENST00000314349|641_741|1001_1201;ENST00000616721|11741_11861|11881_11981|12121_12261|12421_12601;ENST00000596581|321_421;ENST00000157812|501_601	;ENST00000425673|4713_4756;ENST00000599539|1_53|109_167|193_203|345_353;ENST00000314349|1332_1393|1500_1550;ENST00000595545|247_271|462_496;ENST00000157812|628_661|783_830	;ENST00000599539|234_267_221_341|268_315_221_341|390_441_401_541|442_497_401_541;ENST00000314349|840_879_661_881;ENST00000595545;ENST00000157812|1151_1189_1101_1321|1442_1522_1441_1581	;ENST00000221265|1961_2061;ENST00000599539;ENST00000599117|941_1041|2901_3061|3721_3841;ENST00000314349|981_1161;ENST00000595545|341_461|521_621|761_861;ENST00000596581|301_421;ENST00000157812	;ENST00000425673|4713_4756;ENST00000599539;ENST00000314349|1332_1393;ENST00000595545;ENST00000157812|628_661|783_830	;ENST00000599539|1_53_1_541|109_167_1_541|193_203_1_541|234_267_1_541|268_315_1_541|345_353_1_541|390_441_1_541|442_497_1_541;ENST00000314349|840_879_721_881|1500_1550_1441_1601;ENST00000595545|247_271_261_701|462_496_261_701;ENST00000157812|1151_1189_1161_1581|1442_1522_1161_1581	;ENST00000221265|1881_2061;ENST00000599539;ENST00000599117|2681_2801|2921_3041|3101_3201|3361_3521|3681_3901;ENST00000314349|981_1161;ENST00000595545|1_121|761_881;ENST00000596581|321_421;ENST00000157812|481_621
chr1	167	8	7	11	9	6	13	;ENST00000367866|1661_1717|2118_2184;ENST00000359523|3106_3130|3254_3327|3371_3435|3485_3530	;ENST00000367866|1519_1557_1519_1540|1558_1610_1590_1620|1729_1845_1723_1776|2220_2266_2185_2252|2304_2369_2296_2355;ENST00000359523|3571_3642_3621_3655|3677_3723_3685_3727	;ENST00000367866|1625_1626;ENST00000359523	;ENST00000367866|2304_2369;ENST00000359523|3571_3642	;ENST00000367866|1519_1557_1541_1821|1558_1610_1541_1821|1661_1717_1541_1821|1729_1845_1541_1821|2118_2184_2141_2301|2220_2266_2141_2301;ENST00000359523|3106_3130_3101_3201|3254_3327_3321_3501|3371_3435_3321_3501|3485_3530_3321_3501|3677_3723_3701_3801	;ENST00000367866|2481_2621;ENST00000359523	;ENST00000367866|1729_1845|2304_2369;ENST00000359523|3106_3130|3485_3530	;ENST00000367866|1519_1557_1541_1721|1558_1610_1541_1721|1661_1717_1541_1721|2118_2184_2001_2261|2220_2266_2001_2261;ENST00000359523|3254_3327_3181_3281|3371_3435_3321_3481|3571_3642_3581_3801|3677_3723_3581_3801	;ENST00000367866|2481_2621|3121_3301;ENST00000359523	;ENST00000367866|1519_1557|1558_1610|1661_1717|1729_1845;ENST00000359523|3106_3130|3571_3642|3677_3723	;ENST00000367866|2118_2184_2021_2601|2220_2266_2021_2601|2304_2369_2021_2601;ENST00000359523|3254_3327_3181_3281|3371_3435_3341_3501|3485_3530_3341_3501	;ENST00000367866|3121_3241;ENST00000359523
chr7	134	1	1	3	3	3	4	;ENST00000378509;ENST00000285930|684_717|1123_1183;ENST00000417172|460_521	;ENST00000378509|1974_2019_1965_1995	;ENST00000378509	;ENST00000378509;ENST00000285930;ENST00000417172|460_521	;ENST00000378509|1974_2019_1921_2041;ENST00000285930|684_717_561_781|1123_1183_981_1141;ENST00000417172	;ENST00000378509;ENST00000285930|1201_1401;ENST00000359579|921_1061|1301_1581;ENST00000417172|601_701|721_861	;ENST00000378509;ENST00000285930;ENST00000417172|460_521	;ENST00000378509|1974_2019_1921_2241;ENST00000285930|684_717_521_721|1123_1183_1041_1141;ENST00000417172	;ENST00000378509;ENST00000285930;ENST00000359579|1001_1581;ENST00000417172|561_701	;ENST00000378509;ENST00000285930;ENST00000417172|460_521	;ENST00000378509|1974_2019_1921_2381;ENST00000285930|684_717_561_741|1123_1183_1041_1401;ENST00000417172	;ENST00000378509|2481_2601;ENST00000285930;ENST00000359579|1041_1581;ENST00000417172|581_701
chr22	37	52	35	41	39	55	85	;ENST00000401419|208_240|353_368|414_444|710_739|818_852|1069_1104;ENST00000610767|647_681;ENST00000488141|1587_1613|1965_1979;ENST00000249014|707_740|855_883|1854_1883|1917_1934|2032_2077;ENST00000343632|2148_2171|2196_2203|2837_2882;ENST00000215904|100_140|745_766|1739_1807|1742_1797|1921_1960;ENST00000215909|46_91;ENST00000406386|5812_5823;ENST00000340857|463_515|544_604|865_919|952_981|1058_1…	;ENST00000401419|1177_1276_1158_1196;ENST00000249014|789_808_776_820|890_899_893_924|980_1074_995_1096|1175_1186_1157_1208;ENST00000343632|1865_1912_1887_1914|1969_2022_1987_2053|2038_2066_1987_2053|2697_2747_2694_2708;ENST00000215904|937_1009_908_948|942_1003_908_948;ENST00000215909|135_177_105_150;ENST00000323205;ENST00000412331|620_648_630_653|649_664_630_653|665_701_669_687|666_693_669_687|70…	;ENST00000401419;ENST00000249014|296_326;ENST00000343632|1915_1926|2203_2259|3080_3129;ENST00000215904|1134_1169|1288_1363|1866_1896;ENST00000215909|100_104|432_503;ENST00000493862|911_950;ENST00000455236|753_788;ENST00000323205|775_795;ENST00000412331|1005_1017|1660_1705|1828_1860;ENST00000623726|1527_1572|1695_1727;ENST00000623111|5403_5444;ENST00000484894|431_482	;ENST00000401419|208_240|353_368|414_444|710_739|818_852|1069_1104;ENST00000610767|647_681;ENST00000488141|1587_1613;ENST00000249014|1917_1934;ENST00000343632|2038_2066|2148_2171|2196_2203|2697_2747|2837_2882;ENST00000215904|100_140|745_766|937_1009|942_1003|1739_1807|1742_1797|1921_1960;ENST00000215909|46_91|135_177;ENST00000406386|5812_5823;ENST00000340857;ENST00000323205;ENST00000215941|1221_1…	;ENST00000401419|1177_1276_1141_1261;ENST00000610767;ENST00000488141|1965_1979_1861_1981;ENST00000249014|707_740_701_821|789_808_701_821|855_883_861_1041|890_899_861_1041|980_1074_861_1041|1175_1186_1101_1301|1854_1883_1761_1881|2032_2077_1941_2121;ENST00000343632|1865_1912_1781_2001|1969_2022_1781_2001;ENST00000215904;ENST00000406386;ENST00000340857|463_515_441_561|544_604_441_561|865_919_781_88…	;ENST00000403892|621_741|1261_1361;ENST00000401419;ENST00000610767|1161_1281|1301_1461;ENST00000397110|941_1181|1441_1541;ENST00000416983|901_1001|1021_1121|1201_1301|1781_1881|1921_2021;ENST00000488141|301_421|981_1081|1101_1221|2041_2161;ENST00000249014|261_381;ENST00000343632|1541_1641|2301_2641|3041_3141;ENST00000417536|2381_2681;ENST00000215904|1141_1481;ENST00000493862|541_781;ENST000004552…	;ENST00000401419|208_240|353_368|414_444|710_739|818_852|1069_1104;ENST00000610767;ENST00000488141|1587_1613|1965_1979;ENST00000249014|707_740|855_883|890_899|980_1074|1175_1186|1854_1883|1917_1934;ENST00000343632|2697_2747|2837_2882;ENST00000215904|100_140|745_766|937_1009|942_1003|1739_1807|1742_1797;ENST00000215909|46_91|135_177;ENST00000406386|5812_5823;ENST00000340857|463_515|1349_1405;ENST0…	;ENST00000401419|1177_1276_1121_1221;ENST00000610767|647_681_561_661;ENST00000488141;ENST00000249014|789_808_741_841|2032_2077_2001_2141;ENST00000343632|1865_1912_1821_1941|1969_2022_2001_2241|2038_2066_2001_2241|2148_2171_2001_2241|2196_2203_2001_2241;ENST00000215904|1921_1960_1821_2001;ENST00000406386;ENST00000340857|544_604_521_621|865_919_841_1301|952_981_841_1301|1058_1086_841_1301|1120_1158…	;ENST00000401419;ENST00000610767;ENST00000397110|1021_1121;ENST00000416983|1761_1861|1881_2021;ENST00000488141|1621_1721;ENST00000249014;ENST00000343632|821_921|3001_3141;ENST00000417536|1341_1441;ENST00000215904|1181_1281|1361_1481|1561_1721;ENST00000493862|581_721|881_981;ENST00000455236|421_561;ENST00000406386|7661_7761|8001_8121;ENST00000340857;ENST00000323205|301_401;ENST00000215941|1581_190…	;ENST00000401419|208_240|353_368|414_444|710_739|818_852;ENST00000610767|647_681;ENST00000488141|1587_1613;ENST00000249014;ENST00000343632|1865_1912|1969_2022|2038_2066|2148_2171|2196_2203|2697_2747|2837_2882;ENST00000215904|100_140|745_766|937_1009|942_1003;ENST00000215909|46_91;ENST00000406386|5812_5823;ENST00000340857|463_515|544_604;ENST00000323205;ENST00000215941|1221_1272|1363_1418;ENST0000…	;ENST00000401419|1069_1104_1081_1221|1177_1276_1081_1221;ENST00000488141|1965_1979_1881_2001;ENST00000249014|707_740_701_821|789_808_701_821|855_883_841_1261|890_899_841_1261|980_1074_841_1261|1175_1186_841_1261|1854_1883_1801_1921|1917_1934_1801_1921|2032_2077_2001_2181;ENST00000343632;ENST00000215904|1739_1807_1521_2001|1742_1797_1521_2001|1921_1960_1521_2001;ENST00000215909|135_177_161_541;ENS…	;ENST00000403892|1181_1281|1361_1461|1621_1781;ENST00000401419;ENST00000416983|1061_1161|1761_1861|1921_2021;ENST00000488141|2041_2141;ENST00000249014|161_401|581_681|1621_1721;ENST00000343632|1721_1821|3001_3141;ENST00000417536|1341_1461|1561_1661|2281_2381|2441_2541;ENST00000215904|1121_1481;ENST00000215909;ENST00000406386|7661_7801|8001_8121;ENST00000340857;ENST00000323205|981_1101;ENST0000021…
chr17	41	32	12	14	18	21	31	;ENST00000361566|351_413|734_788;ENST00000462917|5_64|65_146;ENST00000393930;ENST00000355468|453_470|1149_1172|2170_2230|2310_2350|2484_2527|2584_2619;ENST00000585664|398_422;ENST00000517701|44_91|793_819;ENST00000352035|1036_1051;ENST00000393892|1232_1276|1722_1774|2191_2243|2278_2322;ENST00000457167|1655_1684	;ENST00000361566;ENST00000462917|147_184_170_181;ENST00000393930|1380_1387_1376_1396|2714_2793_2642_2721|2819_2885_2810_2892|2921_2939_2893_2951;ENST00000517701|104_145_125_187|164_187_125_187|188_281_189_195;ENST00000393892|1600_1660_1603_1640|2097_2141_2139_2183|2492_2543_2534_2576;ENST00000457167|1716_1768_1700_1775	;ENST00000361566|21_69|158_179|1282_1303|1334_1371;ENST00000462917;ENST00000393930|346_400|894_924|925_942|1079_1120|1363_1375|1828_1834|2248_2263|2270_2279|2499_2528|3165_3221;ENST00000517701|407_447|468_531|532_551|553_563;ENST00000393892|2592_2631;ENST00000457167	;ENST00000361566|351_413|734_788;ENST00000462917;ENST00000393930|1380_1387|2921_2939;ENST00000355468|453_470|1149_1172|2170_2230|2310_2350|2584_2619;ENST00000585664|398_422;ENST00000517701|44_91|104_145|793_819;ENST00000352035|1036_1051;ENST00000393892|1232_1276|1722_1774|2278_2322;ENST00000457167	;ENST00000361566;ENST00000462917|5_64_1_181|65_146_1_181|147_184_1_181;ENST00000393930|2714_2793_2641_2921|2819_2885_2641_2921;ENST00000355468|2484_2527_2441_2561;ENST00000585664;ENST00000517701|164_187_161_341|188_281_161_341;ENST00000352035;ENST00000393892|1600_1660_1501_1621|2097_2141_2041_2201|2191_2243_2041_2201|2492_2543_2421_2521;ENST00000457167|1655_1684_1501_1821|1716_1768_1501_1821	;ENST00000361566|421_521;ENST00000462917|881_1101|1161_1481|1581_1741|1901_2021|2041_2141;ENST00000393930|1021_1121|2261_2361|2461_2561;ENST00000355468|1641_1761;ENST00000585664|101_201;ENST00000517701|361_461|921_1021;ENST00000352035|1381_1501|1521_1621|1821_1941|3101_3221|3241_3341|3521_3641|3921_4101|4121_4321;ENST00000393892|121_221|1801_1941|2561_2681;ENST00000457167|1361_1481|1841_1961	;ENST00000361566|351_413|734_788;ENST00000462917;ENST00000393930|1380_1387|2921_2939;ENST00000355468|453_470|1149_1172|2484_2527|2584_2619;ENST00000585664;ENST00000517701|793_819;ENST00000352035|1036_1051;ENST00000393892|1232_1276|1722_1774|2278_2322;ENST00000457167	;ENST00000361566;ENST00000462917|5_64_61_201|65_146_61_201|147_184_61_201;ENST00000393930|2714_2793_2601_2901|2819_2885_2601_2901;ENST00000355468|2170_2230_2201_2381|2310_2350_2201_2381;ENST00000585664|398_422_421_521;ENST00000517701|44_91_1_461|104_145_1_461|164_187_1_461|188_281_1_461;ENST00000352035;ENST00000393892|1600_1660_1401_1661|2097_2141_2001_2221|2191_2243_2001_2221|2492_2543_2521_2681…	;ENST00000361566|1281_1381;ENST00000462917|861_1061|1161_1721|1861_2141;ENST00000393930|1641_1741|3141_3241;ENST00000355468|1821_2101;ENST00000585664|81_181;ENST00000517701|921_1021;ENST00000352035|3041_3221|3381_3501|3541_3661|3921_4101|4141_4321;ENST00000393892|881_981;ENST00000457167	;ENST00000361566|351_413|734_788;ENST00000462917;ENST00000393930|1380_1387;ENST00000355468|453_470|1149_1172|2584_2619;ENST00000585664;ENST00000517701|793_819;ENST00000352035|1036_1051;ENST00000393892|1232_1276|1722_1774;ENST00000457167	;ENST00000361566;ENST00000462917|5_64_1_221|65_146_1_221|147_184_1_221;ENST00000393930|2714_2793_2781_2961|2819_2885_2781_2961|2921_2939_2781_2961;ENST00000355468|2170_2230_2121_2381|2310_2350_2121_2381|2484_2527_2401_2501;ENST00000585664|398_422_401_521;ENST00000517701|44_91_1_461|104_145_1_461|164_187_1_461|188_281_1_461;ENST00000352035;ENST00000393892|1600_1660_1381_1681|2097_2141_1941_2241|21…	;ENST00000361566|1_101|461_581|1181_1381;ENST00000462917|861_1101|1161_1781|1861_2141;ENST00000393930|3141_3241;ENST00000355468|1301_1441|1821_2101;ENST00000585664|21_121;ENST00000517701|861_1001;ENST00000352035|3081_3201|3381_3501|3981_4081|4141_4321;ENST00000393892|1821_1921;ENST00000457167
chr11	119	33	18	12	17	19	27	;ENST00000532567;ENST00000617285|1945_1965;ENST00000530167|466_503|806_852;ENST00000409993;ENST00000336702;ENST00000264036|1984_2029;ENST00000311413|255_277|1099_1124|1572_1606|1917_1950|2726_2739	;ENST00000532567|1_49_1_23|50_105_50_88|106_145_132_145|179_196_179_189|327_362_335_362|363_371_363_381|422_454_437_461;ENST00000530167|1216_1230_1190_1243;ENST00000409993|2714_2742_2718_2738|2829_2897_2768_2847|2924_2936_2870_2984|3033_3176_3024_3055;ENST00000336702|1516_1556_1535_1568;ENST00000264036|2077_2118_2062_2145;ENST00000311413|544_592_537_545|2280_2296_2247_2313|2515_2580_2535_2585|264…	;ENST00000532567|218_271|463_475;ENST00000530167|1410_1457|1458_1516|1517_1561;ENST00000409993;ENST00000336702|1590_1636;ENST00000264036;ENST00000311413|366_402|453_501|1999_2030|2099_2107|2589_2631	;ENST00000532567|1_49|327_362|363_371|422_454;ENST00000617285|1945_1965;ENST00000530167|466_503|806_852|1216_1230;ENST00000409993|2714_2742;ENST00000336702|1516_1556;ENST00000264036;ENST00000311413|1099_1124|2280_2296|2515_2580|2649_2690|2726_2739	;ENST00000532567|50_105_101_301|106_145_101_301|179_196_101_301;ENST00000617285;ENST00000530167;ENST00000409993|2829_2897_2761_3041|2924_2936_2761_3041|3033_3176_2761_3041;ENST00000336702;ENST00000264036|1984_2029_1941_2081|2077_2118_1941_2081;ENST00000311413|255_277_161_661|544_592_161_661|1572_1606_1521_1761|1917_1950_1881_2141	;ENST00000532567;ENST00000525102|1681_1821|2201_2401|2461_2601;ENST00000617285|2021_2121|3061_3581|3601_3741|3901_4181|4281_4521;ENST00000530167|1261_1361|1381_1501;ENST00000409993;ENST00000336702|2901_3001;ENST00000264036|2441_2541|3001_3101;ENST00000311413;ENST00000455332|1161_1361|2201_2481|2541_2661|2741_2901;ENST00000341398|801_981	;ENST00000532567|1_49|50_105;ENST00000617285|1945_1965;ENST00000530167|466_503|806_852;ENST00000409993;ENST00000336702|1516_1556;ENST00000264036|2077_2118;ENST00000311413|1099_1124|1572_1606|2726_2739	;ENST00000532567|106_145_141_501|179_196_141_501|327_362_141_501|363_371_141_501|422_454_141_501;ENST00000617285;ENST00000530167|1216_1230_1141_1261;ENST00000409993|2714_2742_2681_3161|2829_2897_2681_3161|2924_2936_2681_3161|3033_3176_2681_3161;ENST00000336702;ENST00000264036|1984_2029_1941_2041;ENST00000311413|255_277_201_621|544_592_201_621|1917_1950_1881_2081|2280_2296_2201_2381|2515_2580_2561…	;ENST00000532567;ENST00000525102|2121_2361|2461_2601;ENST00000617285|2541_2641|3061_3441|3481_3761|3901_4061|4181_4521;ENST00000530167|1361_1521;ENST00000409993;ENST00000336702|3041_3141;ENST00000264036|2241_2341|2661_2781|2901_3101;ENST00000311413;ENST00000455332|921_1081|1921_2041|2081_2261|2341_2481	;ENST00000532567|363_371|422_454;ENST00000617285|1945_1965;ENST00000530167|806_852;ENST00000409993;ENST00000336702|1516_1556;ENST00000264036|1984_2029|2077_2118;ENST00000311413|1572_1606	;ENST00000532567|1_49_21_361|50_105_21_361|106_145_21_361|179_196_21_361|327_362_21_361;ENST00000617285;ENST00000530167|466_503_461_641|1216_1230_1121_1281;ENST00000409993|2714_2742_2681_2781|2829_2897_2841_3201|2924_2936_2841_3201|3033_3176_2841_3201;ENST00000264036;ENST00000311413|255_277_201_581|544_592_201_581|1099_1124_1001_1101|1917_1950_1901_2161|2280_2296_2221_2741|2515_2580_2221_2741|264…	;ENST00000532567;ENST00000525102|2141_2361|2461_2561;ENST00000617285|3281_3421|3501_3601|3641_4081|4181_4521;ENST00000536185|341_441;ENST00000530167|1_101|1301_1601;ENST00000409993;ENST00000264036|2241_2341|2661_2781;ENST00000311413|1141_1241|1261_1361;ENST00000455332|2381_2481|2581_2681|2801_2901
chr11	46	13	5	4	6	10	14	;ENST00000343674|2721_2761;ENST00000405308|517_561|595_633;ENST00000467930;ENST00000311907|493_553|554_575|576_615|618_628|949_957|1262_1288	;ENST00000343674;ENST00000405308|707_747_692_756|886_966_914_966|994_1066_967_1075|1103_1118_1092_1145;ENST00000467930|365_430_375_418	;ENST00000343674|1170_1178|1179_1194|2033_2047|2233_2286;ENST00000405308|658_673|674_691|776_828;ENST00000467930	;ENST00000343674|2721_2761;ENST00000405308|517_561|595_633|707_747;ENST00000467930|365_430;ENST00000311907|554_575|576_615|618_628|949_957|1262_1288	;ENST00000343674;ENST00000405308|886_966_901_1161|994_1066_901_1161|1103_1118_901_1161;ENST00000311907|493_553_441_541	;ENST00000343674|1501_1621|3581_3801;ENST00000405308|361_481;ENST00000314845|3761_4001|4061_4161|4701_4881;ENST00000311956|441_561|1041_1141|1201_1301|2361_2521|2781_2901|3121_3261;ENST00000311764|781_881|1101_1241|1561_1661;ENST00000311907|1681_1781|1881_2021;ENST00000529230|5861_6081;ENST00000528488|1381_1501	;ENST00000343674;ENST00000405308|517_561|595_633|707_747;ENST00000467930|365_430;ENST00000311907|576_615|618_628|949_957|1262_1288	;ENST00000343674|2721_2761_2701_2801;ENST00000405308|886_966_941_1161|994_1066_941_1161|1103_1118_941_1161;ENST00000467930;ENST00000311907|493_553_441_561|554_575_441_561	;ENST00000343674;ENST00000405308;ENST00000314845|3621_3721|3821_4001|4461_4561;ENST00000467930|201_301;ENST00000311956|1261_1421|3201_3361;ENST00000311764|1081_1181;ENST00000311907;ENST00000529230|5721_5821|5901_6061|6221_6321|6361_6461	;ENST00000343674;ENST00000405308|595_633;ENST00000467930;ENST00000311907|618_628|949_957|1262_1288	;ENST00000343674|2721_2761_2561_2821;ENST00000405308|517_561_421_541|707_747_661_841|886_966_901_1161|994_1066_901_1161|1103_1118_901_1161;ENST00000467930|365_430_321_461;ENST00000311907|493_553_461_581|554_575_461_581|576_615_461_581	;ENST00000343674|1121_1241|1361_1461|3601_3801;ENST00000405308;ENST00000467930|101_301;ENST00000311956|2761_2881|3201_3361;ENST00000311907|1561_1661|1821_2021;ENST00000529230|5881_5981|6301_6441
chr19	58	23	13	2	5	14	20	;ENST00000601521|887_931;ENST00000593393;ENST00000354590|1385_1418|1572_1597|1866_1909;ENST00000593582|489_501;ENST00000253023|1309_1351;ENST00000596579|340_385	;ENST00000601521|471_521_467_513|534_607_534_582|649_725_641_669|726_796_670_850|797_850_670_850|851_877_851_863|962_977_938_977|980_1030_983_1033|1031_1078_983_1033|1079_1089_1079_1097|1100_1145_1098_1148;ENST00000593393|468_519_449_544;ENST00000354590;ENST00000593582;ENST00000253023|525_571_549_558	;ENST00000601521|1167_1192;ENST00000593393|368_415;ENST00000595851|382_423;ENST00000354590|1460_1503|1939_2002;ENST00000593582|136_154;ENST00000253023|763_783|977_990|991_1028|1120_1184	;ENST00000601521|471_521|534_607|649_725|726_796|797_850|851_877|887_931|962_977|980_1030|1031_1078|1079_1089|1100_1145;ENST00000593393|468_519;ENST00000354590|1572_1597;ENST00000593582|489_501;ENST00000253023|525_571|1309_1351;ENST00000596579|340_385	;ENST00000593393;ENST00000354590|1385_1418_1081_1401|1866_1909_1881_2041;ENST00000253023	;ENST00000621650|3021_3141|3161_3261|3541_3641;ENST00000634676|321_421;ENST00000593393|1661_1761|2921_3041;ENST00000536459|3281_3381|3421_3521|3541_3681;ENST00000596341|2181_2281|2741_2841|3681_3801;ENST00000595851|81_181;ENST00000354590;ENST00000600006|661_761;ENST00000253023|361_461|821_981|1101_1201;ENST00000600004|2301_2401	;ENST00000601521|471_521|726_796|797_850|851_877|887_931|962_977|980_1030|1031_1078;ENST00000593393|468_519;ENST00000354590|1385_1418|1572_1597|1866_1909;ENST00000593582|489_501;ENST00000253023|525_571;ENST00000596579|340_385	;ENST00000601521|534_607_581_681|649_725_581_681|1079_1089_1081_1181|1100_1145_1081_1181;ENST00000593393;ENST00000354590;ENST00000593582;ENST00000253023|1309_1351_1261_1381	;ENST00000621650|3101_3281|3361_3481;ENST00000601521;ENST00000593393|2921_3041;ENST00000536459|3321_3481|3581_3781;ENST00000595851|221_341;ENST00000354590|1921_2041;ENST00000593582|101_201;ENST00000600006|101_201|521_621;ENST00000253023|721_821|861_981	;ENST00000601521|887_931|962_977;ENST00000593393|468_519;ENST00000354590|1385_1418|1866_1909;ENST00000593582|489_501;ENST00000253023;ENST00000596579	;ENST00000601521|471_521_441_621|534_607_441_621|649_725_701_861|726_796_701_861|797_850_701_861|851_877_701_861|980_1030_1001_1181|1031_1078_1001_1181|1079_1089_1001_1181|1100_1145_1001_1181;ENST00000593393;ENST00000354590|1572_1597_1481_1661;ENST00000593582;ENST00000253023|525_571_561_661|1309_1351_1261_1361;ENST00000596579|340_385_101_361	;ENST00000621650|3081_3601;ENST00000634676|281_421;ENST00000601521;ENST00000593393|2921_3041;ENST00000536459|3321_3521|3541_3781;ENST00000595851|221_341;ENST00000354590|1921_2141|2221_2341;ENST00000593582|81_201|361_461;ENST00000253023|681_1241;ENST00000596579|481_581
chr20	37	6	2	2	6	4	6	;ENST00000456102|135_185|301_313|655_669;ENST00000373606|1151_1175;ENST00000373448	;ENST00000456102|266_286_245_295;ENST00000373606;ENST00000373448|3766_3818_3788_3791	;ENST00000456102|709_791;ENST00000373606|237_254|256_267|780_793;ENST00000373448	;ENST00000456102|135_185|266_286|301_313|655_669;ENST00000373606;ENST00000373448	;ENST00000373606|1151_1175_1001_1181;ENST00000373448|3766_3818_3741_3941	;ENST00000373606|261_421|661_821;ENST00000405275|1021_1121|1541_1661|1961_2061;ENST00000373448|2921_3021|3581_3681	;ENST00000456102;ENST00000373606;ENST00000373448	;ENST00000456102|135_185_61_321|266_286_61_321|301_313_61_321|655_669_661_781;ENST00000373606|1151_1175_1001_1201;ENST00000373448|3766_3818_3581_3941	;ENST00000456102;ENST00000373606|481_841;ENST00000405275|1021_1121|1361_1501|1581_1681|1741_1881|1961_2061;ENST00000373448	;ENST00000456102|266_286|301_313;ENST00000373606;ENST00000373448	;ENST00000456102|135_185_61_201|655_669_541_781;ENST00000373606|1151_1175_921_1201;ENST00000373448|3766_3818_3721_3941	;ENST00000456102;ENST00000373606|181_281|461_841;ENST00000405275|1001_1121|1761_1901;ENST00000373448
chr6	36	13	3	4	6	7	9	;ENST00000476951|398_402;ENST00000373731|5428_5458;ENST00000615513|698_729|849_891|1428_1443;ENST00000483552|478_491;ENST00000373616	;ENST00000373731;ENST00000615513;ENST00000483552;ENST00000373616|1303_1459_1374_1451|1665_1739_1659_1734|1775_1818_1770_1845	;ENST00000373731|5350_5403;ENST00000615513|923_957|1947_2008|2045_2059;ENST00000483552|572_609;ENST00000373616|522_531|1115_1132|1195_1297|1855_1901|1935_1986	;ENST00000476951|398_402;ENST00000373731;ENST00000615513|849_891;ENST00000483552|478_491;ENST00000373616|1303_1459|1665_1739	;ENST00000373731|5428_5458_5361_5501;ENST00000615513|698_729_621_821|1428_1443_1341_1481;ENST00000483552;ENST00000373616|1775_1818_1741_1841	;ENST00000373731;ENST00000613941|1_121;ENST00000615513|481_601|941_1081|1221_1321|1541_1661|1721_1841|1881_2061;ENST00000483552|501_621;ENST00000373616|801_901|1501_1601|1861_1961	;ENST00000476951|398_402;ENST00000373731;ENST00000615513|1428_1443;ENST00000483552|478_491;ENST00000373616	;ENST00000373731|5428_5458_5341_5501;ENST00000615513|698_729_641_1041|849_891_641_1041;ENST00000483552;ENST00000373616|1303_1459_1241_1421|1665_1739_1721_2001|1775_1818_1721_2001	;ENST00000373731|4701_4881;ENST00000615513|481_581|1321_1421|1601_1781|1961_2101;ENST00000483552|501_621;ENST00000480824|4241_4361;ENST00000373616	;ENST00000476951|398_402;ENST00000373731;ENST00000615513;ENST00000483552|478_491;ENST00000373616	;ENST00000373731|5428_5458_5261_5501;ENST00000615513|698_729_661_1101|849_891_661_1101|1428_1443_1281_1481;ENST00000483552;ENST00000373616|1303_1459_1181_1521|1665_1739_1681_2001|1775_1818_1681_2001	;ENST00000373731|4681_4841|4941_5081;ENST00000615513|1621_1781|1841_2101;ENST00000483552|501_621;ENST00000480824|4241_4361|4381_4481;ENST00000373616|481_581|721_821|921_1021
chr6	32	14	9	11	9	11	17	;ENST00000435363|3558_3588|3589_3589|3632_3646|3683_3731|3864_3968;ENST00000361568|629_646;ENST00000428388|1075_1092;ENST00000395496;ENST00000375094|441_478	;ENST00000395496|1208_1260_1230_1270|1261_1319_1230_1270|1492_1542_1475_1524|1584_1608_1556_1595|1633_1681_1627_1682|1705_1806_1683_1796|1807_1844_1797_1847;ENST00000375094|589_603_588_603|604_625_604_629	;ENST00000395496|1057_1100|1139_1182|1371_1474|1897_2002;ENST00000375094|562_579	;ENST00000435363|3558_3588|3589_3589|3632_3646|3683_3731;ENST00000361568;ENST00000428388;ENST00000395496;ENST00000375094|589_603|604_625	;ENST00000435363|3864_3968_3761_3881;ENST00000361568|629_646_601_741;ENST00000428388|1075_1092_1041_1181;ENST00000395496|1208_1260_1081_1481|1261_1319_1081_1481|1492_1542_1501_1621|1584_1608_1501_1621|1633_1681_1641_2101|1705_1806_1641_2101|1807_1844_1641_2101;ENST00000375094|441_478_461_561	;ENST00000435363;ENST00000375156|941_1041;ENST00000361568;ENST00000428388;ENST00000395496;ENST00000375094;ENST00000374825|3281_3381|4241_4341	;ENST00000435363|3558_3588|3589_3589|3632_3646|3683_3731|3864_3968;ENST00000361568|629_646;ENST00000428388;ENST00000395496|1807_1844;ENST00000375094|441_478	;ENST00000428388|1075_1092_1081_1181;ENST00000395496|1208_1260_1081_1221|1261_1319_1261_1501|1492_1542_1261_1501|1584_1608_1541_1641|1633_1681_1541_1641|1705_1806_1681_1801;ENST00000375094|589_603_521_621|604_625_521_621	;ENST00000428388;ENST00000395496|1861_2021;ENST00000375094	;ENST00000435363|3558_3588|3589_3589|3632_3646;ENST00000361568|629_646;ENST00000428388|1075_1092;ENST00000395496;ENST00000375094|441_478	;ENST00000435363|3683_3731_3721_3861|3864_3968_3881_4041;ENST00000395496|1208_1260_1081_2101|1261_1319_1081_2101|1492_1542_1081_2101|1584_1608_1081_2101|1633_1681_1081_2101|1705_1806_1081_2101|1807_1844_1081_2101;ENST00000375094|589_603_521_701|604_625_521_701	;ENST00000435363|4161_4261|4581_4721|4921_5221;ENST00000395496;ENST00000375094;ENST00000374825|3181_3381|3401_3661
chr1	30	0	0	0	1	1	1	;ENST00000424085|2919_2976			;ENST00000424085|2919_2976	;ENST00000424085	;ENST00000424085|3041_3341	;ENST00000424085	;ENST00000424085|2919_2976_2761_3461	;ENST00000424085	;ENST00000424085	;ENST00000424085|2919_2976_2761_3461	;ENST00000424085
chr1	39	5	2	2	3	3	3	;ENST00000482028|224_234	;ENST00000482028|279_326_299_326|344_417_327_346	;ENST00000482028|458_588;ENST00000324379|1060_1083	;ENST00000482028|224_234	;ENST00000482028|279_326_301_621|344_417_301_621	;ENST00000372967|201_361;ENST00000482028	;ENST00000482028	;ENST00000482028|224_234_181_621|279_326_181_621|344_417_181_621	;ENST00000372967|101_201|261_361|421_541;ENST00000482028	;ENST00000482028	;ENST00000482028|224_234_181_621|279_326_181_621|344_417_181_621	;ENST00000372967|121_541;ENST00000482028;ENST00000438210|121_241
chr1	84	4	1	1	1	1	1	;ENST00000487806	;ENST00000487806|402_485_401_437	;ENST00000487806|326_333|334_389	;ENST00000487806	;ENST00000487806|402_485_201_541	;ENST00000487806	;ENST00000487806	;ENST00000487806|402_485_141_541	;ENST00000487806	;ENST00000487806	;ENST00000487806|402_485_141_541	;ENST00000487806
chr1	152	3	1	2	2	2	2	;ENST00000271638|424_472	;ENST00000271638|496_564_479_524	;ENST00000271638|368_400	;ENST00000271638	;ENST00000271638|424_472_361_581|496_564_361_581	;ENST00000271638|61_301	;ENST00000271638	;ENST00000271638|424_472_441_581|496_564_441_581	;ENST00000271638|161_401	;ENST00000271638	;ENST00000271638|424_472_341_581|496_564_341_581	;ENST00000271638|181_301
chr1	183	2	0	2	2	2	2	;ENST00000258341|5089_5159|5170_5221		;ENST00000367537|5542_5615|5676_5687	;ENST00000258341	;ENST00000258341|5089_5159_5141_5261|5170_5221_5141_5261	;ENST00000258341;ENST00000367537|5621_5741;ENST00000367521|4421_4561	;ENST00000258341	;ENST00000258341|5089_5159_5141_5261|5170_5221_5141_5261	;ENST00000258341;ENST00000367537|5601_5741	;ENST00000258341	;ENST00000258341|5089_5159_5141_5261|5170_5221_5141_5261	;ENST00000258341;ENST00000367537|5641_5741
chr10	72	12	5	10	4	7	11	;ENST00000373109|1634_1760|1836_1938|1958_1998;ENST00000615507|66_73|347_415;ENST00000307365|1222_1231;ENST00000338820;ENST00000398761	;ENST00000615507;ENST00000307365|1275_1336_1305_1353|1404_1413_1397_1424|1562_1638_1600_1667;ENST00000338820|404_417_386_410;ENST00000398761|1753_1806_1773_1847	;ENST00000615507|210_232|423_464|490_537;ENST00000307365|803_834|947_1019;ENST00000338820|381_385;ENST00000398761|1872_1904	;ENST00000373109;ENST00000615507|66_73;ENST00000307365;ENST00000338820;ENST00000398761	;ENST00000373109|1634_1760_1621_1721|1836_1938_1801_1981|1958_1998_1801_1981;ENST00000615507|347_415_401_541;ENST00000307365|1222_1231_941_1241|1275_1336_1261_1521|1404_1413_1261_1521|1562_1638_1601_1741;ENST00000338820|404_417_381_481;ENST00000398761|1753_1806_1741_1881	;ENST00000373109|2861_2961|2981_3141|3181_3301|3441_3541|3561_3661|5221_5341;ENST00000615507;ENST00000307365;ENST00000338820|3441_3541|3721_3821;ENST00000398761|1581_1701	;ENST00000373109|1634_1760|1836_1938|1958_1998;ENST00000615507|66_73;ENST00000307365|1222_1231|1275_1336;ENST00000338820|404_417;ENST00000398761	;ENST00000373109;ENST00000615507|347_415_381_541;ENST00000307365|1404_1413_1361_1521|1562_1638_1601_1741;ENST00000338820;ENST00000398761|1753_1806_1741_1881	;ENST00000373109|3201_3301|3621_3741;ENST00000615507|81_281|2521_2621;ENST00000363300|1_101;ENST00000307365|781_881|1041_1141;ENST00000338820|861_981|3721_3821|3861_3961|4001_4181|4201_4301;ENST00000398761|2241_2341;ENST00000624201|441_541	;ENST00000373109|1634_1760|1836_1938|1958_1998;ENST00000615507;ENST00000307365;ENST00000338820|404_417;ENST00000398761	;ENST00000373109;ENST00000615507|66_73_61_301|347_415_381_541;ENST00000307365|1222_1231_1081_1461|1275_1336_1081_1461|1404_1413_1081_1461|1562_1638_1601_1741;ENST00000338820;ENST00000398761|1753_1806_1741_1861	;ENST00000373109|3621_3741;ENST00000615507|2521_2621;ENST00000363300|1_101;ENST00000307365;ENST00000338820|4001_4161;ENST00000398761|1581_1681;ENST00000624201|441_561
chr10	95	6	3	8	6	6	8	;ENST00000329399|426_442|443_485|486_547|943_948;ENST00000371224|2371_2411	;ENST00000329399|596_637_582_632|1232_1286_1171_1278|1320_1384_1331_1395;ENST00000371224	;ENST00000329399|352_357|362_412;ENST00000371224|2343_2344	;ENST00000329399;ENST00000371224	;ENST00000329399|426_442_401_621|443_485_401_621|486_547_401_621|596_637_401_621|943_948_841_981|1232_1286_1121_1261|1320_1384_1281_1441;ENST00000371224|2371_2411_2301_2401	;ENST00000329399|221_381|1001_1101;ENST00000371224|2461_2581|2601_2701|2741_2881|2941_3121|3161_3341	;ENST00000329399|943_948;ENST00000371224|2371_2411	;ENST00000329399|426_442_221_441|443_485_461_661|486_547_461_661|596_637_461_661|1232_1286_1141_1441|1320_1384_1141_1441;ENST00000371224	;ENST00000329399|781_901;ENST00000371224|2441_2641|2941_3081|3201_3341	;ENST00000329399|943_948;ENST00000371224|2371_2411	;ENST00000329399|426_442_201_941|443_485_201_941|486_547_201_941|596_637_201_941|1232_1286_1101_1441|1320_1384_1101_1441;ENST00000371224	;ENST00000329399;ENST00000371224|2461_2561|2741_2841|2941_3341
chr11	32	0	0	2	2	2	3	;ENST00000054950|2089_2185|2186_2237;ENST00000531921|49_106			;ENST00000054950;ENST00000531921|49_106	;ENST00000054950|2089_2185_2081_2241|2186_2237_2081_2241	;ENST00000054950	;ENST00000054950;ENST00000531921|49_106	;ENST00000054950|2089_2185_2141_2241|2186_2237_2141_2241	;ENST00000054950	;ENST00000054950;ENST00000531921|49_106	;ENST00000054950|2089_2185_2081_2261|2186_2237_2081_2261	;ENST00000054950
chr11	33	1	1	1	1	1	1	;ENST00000525763	;ENST00000525763|373_445_383_520	;ENST00000525763	;ENST00000525763	;ENST00000525763|373_445_321_501	;ENST00000525763	;ENST00000525763	;ENST00000525763|373_445_341_521	;ENST00000525763	;ENST00000525763	;ENST00000525763|373_445_341_441	;ENST00000525763
chr11	43	1	0	1	1	1	1	;ENST00000278353|2315_2352	;ENST00000278353	;ENST00000278353|2479_2523	;ENST00000278353	;ENST00000278353|2315_2352_2301_2501	;ENST00000533072|101_201;ENST00000278353	;ENST00000278353	;ENST00000278353|2315_2352_2341_2501	;ENST00000278353	;ENST00000278353	;ENST00000278353|2315_2352_2301_2501	;ENST00000278353
chr12	24	0	0	1	1	1	1	;ENST00000261192|4897_4936			;ENST00000261192	;ENST00000261192|4897_4936_4681_5061	;ENST00000261192	;ENST00000261192	;ENST00000261192|4897_4936_4681_5101	;ENST00000261192	;ENST00000261192	;ENST00000261192|4897_4936_4681_5061	;ENST00000261192
chr12	130	7	3	3	3	3	4	;ENST00000543796|249_294	;ENST00000543796|881_898_865_892|1042_1092_1070_1142|1152_1211_1143_1221	;ENST00000543796|316_332|449_497|506_519|578_635	;ENST00000543796|881_898	;ENST00000543796|249_294_281_401|1042_1092_961_1241|1152_1211_961_1241	;ENST00000543796|461_741	;ENST00000543796|881_898	;ENST00000543796|249_294_281_581|1042_1092_921_1261|1152_1211_921_1261	;ENST00000543796|601_801	;ENST00000543796|881_898	;ENST00000543796|249_294_261_381|1042_1092_921_1261|1152_1211_921_1261	;ENST00000543796|481_581|601_881
chr13	46	0	0	1	1	1	1	;ENST00000181383|1627_1662			;ENST00000181383	;ENST00000181383|1627_1662_1481_1661	;ENST00000181383	;ENST00000181383	;ENST00000181383|1627_1662_1481_1701	;ENST00000181383	;ENST00000181383	;ENST00000181383|1627_1662_1501_1701	;ENST00000181383
chr14	51	1	2	2	2	2	2	;ENST00000261700	;ENST00000261700|922_965_908_1010|988_1027_908_1010	;ENST00000261700	;ENST00000261700	;ENST00000261700|922_965_921_1081|988_1027_921_1081	;ENST00000261700	;ENST00000261700	;ENST00000261700|922_965_921_1081|988_1027_921_1081	;ENST00000261700|6301_6421	;ENST00000261700	;ENST00000261700|922_965_921_1061|988_1027_921_1061	;ENST00000261700|6281_6421
chr15	28	0	0	1	1	1	1	;ENST00000544920|251_300			;ENST00000544920	;ENST00000544920|251_300_241_361	;ENST00000544920	;ENST00000544920	;ENST00000544920|251_300_221_361	;ENST00000544920	;ENST00000544920	;ENST00000544920|251_300_101_341	;ENST00000544920
chr16	13	0	0	0	1	1	1	;ENST00000311895|3742_3809			;ENST00000311895|3742_3809			;ENST00000311895	;ENST00000311895|3742_3809_3701_3821	;ENST00000311895	;ENST00000311895	;ENST00000311895|3742_3809_3721_3881	;ENST00000311895
chr16	20	0	0	1	1	1	1	;ENST00000381337|2424_2477			;ENST00000381337	;ENST00000381337|2424_2477_2321_2481	;ENST00000381337;ENST00000564457|281_421	;ENST00000381337	;ENST00000381337|2424_2477_2321_2461	;ENST00000381337;ENST00000563617|141_241;ENST00000564457|281_401	;ENST00000381337	;ENST00000381337|2424_2477_2321_2501	;ENST00000381337
chr16	71	6	1	1	1	1	1	;ENST00000544564	;ENST00000544564|1308_1358_1311_1345	;ENST00000544564|1100_1166|1212_1223|1224_1241|1242_1281|1381_1399	;ENST00000544564	;ENST00000544564|1308_1358_1181_1381	;ENST00000568961|1741_1841;ENST00000544564	;ENST00000544564	;ENST00000544564|1308_1358_1201_1361	;ENST00000544564	;ENST00000544564	;ENST00000544564|1308_1358_1201_1401	;ENST00000544564
chr17	1	19	8	16	14	16	24	;ENST00000264335|1001_1039;ENST00000359786|574_591;ENST00000571958|48_93;ENST00000453066|391_434;ENST00000254722|107_151|220_246|248_269|323_398|410_446|447_472|648_687|1025_1057|1058_1119|1144_1158|1206_1326|1350_1401	;ENST00000264335|1061_1111_1076_1109|1304_1344_1312_1351|1524_1555_1489_1562|1621_1652_1617_1654|1732_1801_1729_1821|1844_1876_1822_1902;ENST00000571958|163_246_163_203;ENST00000254722|1402_1499_1431_1476	;ENST00000264335|976_983|1148_1173|1386_1408|1563_1611;ENST00000398970|1358_1374|2268_2282;ENST00000421807|1901_1935;ENST00000574810|887_926;ENST00000571958|120_151|304_342;ENST00000254722	;ENST00000264335;ENST00000359786|574_591;ENST00000571958|48_93|163_246;ENST00000453066;ENST00000254722|107_151|648_687|1025_1057|1058_1119|1144_1158	;ENST00000264335|1001_1039_1021_1161|1061_1111_1021_1161|1304_1344_1181_1641|1524_1555_1181_1641|1621_1652_1181_1641|1732_1801_1701_1961|1844_1876_1701_1961;ENST00000359786;ENST00000453066|391_434_341_461;ENST00000254722|220_246_181_281|248_269_181_281|323_398_341_441|410_446_341_441|447_472_461_601|1206_1326_1261_1541|1350_1401_1261_1541|1402_1499_1261_1541	;ENST00000302538|5021_5141;ENST00000264335;ENST00000398970|1341_1581|1681_1801|2161_2441|2461_2581;ENST00000359786|2681_2781|3521_3661|3761_3901|3941_4061|4601_4741|4961_5061;ENST00000421807|1821_1941|2701_2841;ENST00000301335|1801_1941|2121_2221|2541_2641;ENST00000574810|801_901;ENST00000453066;ENST00000254722	;ENST00000264335;ENST00000359786|574_591;ENST00000571958|48_93|163_246;ENST00000453066|391_434;ENST00000254722|107_151|220_246|248_269|323_398|410_446|648_687	;ENST00000264335|1001_1039_1021_1481|1061_1111_1021_1481|1304_1344_1021_1481|1524_1555_1501_1961|1621_1652_1501_1961|1732_1801_1501_1961|1844_1876_1501_1961;ENST00000359786;ENST00000254722|447_472_461_581|1025_1057_981_1081|1058_1119_981_1081|1144_1158_1141_1241|1206_1326_1141_1241|1350_1401_1301_1521|1402_1499_1301_1521	;ENST00000302538|4801_4921;ENST00000264335;ENST00000398970|1321_1741|1761_1901|1981_2101|2201_2581;ENST00000359786|1601_1701|3521_3661|3801_3941|4421_4521|4961_5081;ENST00000421807|1841_1941;ENST00000313486|1121_1421;ENST00000455636|361_461;ENST00000254722;ENST00000305513|3041_3141	;ENST00000264335|1001_1039;ENST00000359786|574_591;ENST00000571958|48_93|163_246;ENST00000453066;ENST00000254722|107_151|220_246|248_269|323_398	;ENST00000264335|1061_1111_1041_1201|1304_1344_1321_1461|1524_1555_1481_1961|1621_1652_1481_1961|1732_1801_1481_1961|1844_1876_1481_1961;ENST00000359786;ENST00000571958;ENST00000453066|391_434_341_461;ENST00000254722|410_446_441_561|447_472_441_561|648_687_681_781|1025_1057_981_1081|1058_1119_981_1081|1144_1158_1121_1241|1206_1326_1121_1241|1350_1401_1301_1521|1402_1499_1301_1521	;ENST00000264335;ENST00000398970|1341_2541;ENST00000359786|3541_3661|3721_3821|3961_4141|4241_4761|4901_5081;ENST00000421807|1821_1921;ENST00000313486|1141_1241|1321_1421;ENST00000301335|1681_1781|2461_2581;ENST00000571958|261_361;ENST00000453066|181_321|581_681|741_841;ENST00000254722
chr17	34	1	1	0	1	1	1	;ENST00000378526	;ENST00000378526|3232_3282_3209_3238	;ENST00000378526	;ENST00000378526|3232_3282			;ENST00000378526	;ENST00000378526|3232_3282_3221_3341	;ENST00000378526	;ENST00000378526	;ENST00000378526|3232_3282_3241_3341	;ENST00000378526
chr17	68	2	3	4	4	4	4	;ENST00000330459|257_322;ENST00000358598	;ENST00000330459|323_398_350_356;ENST00000358598|1267_1316_1284_1357|1332_1390_1284_1357	;ENST00000330459;ENST00000358598	;ENST00000330459;ENST00000358598	;ENST00000330459|257_322_301_401|323_398_301_401;ENST00000358598|1267_1316_1241_1361|1332_1390_1241_1361	;ENST00000330459|761_861|1441_1581|1941_2141;ENST00000622750|2381_2541;ENST00000358598	;ENST00000330459;ENST00000358598	;ENST00000330459|257_322_261_401|323_398_261_401;ENST00000358598|1267_1316_1141_1421|1332_1390_1141_1421	;ENST00000330459|481_1241|1361_1581|1781_2181;ENST00000448504|4461_4561;ENST00000358598	;ENST00000330459;ENST00000358598	;ENST00000330459|257_322_301_401|323_398_301_401;ENST00000358598|1267_1316_1221_1401|1332_1390_1221_1401	;ENST00000330459|501_601|621_721|821_921|941_1121|1241_1341|1381_1581|1841_2181;ENST00000358598
chr18	27	0	0	1	1	1	1	;ENST00000269141|4068_4108			;ENST00000269141	;ENST00000269141|4068_4108_4061_4321	;ENST00000269141	;ENST00000269141	;ENST00000269141|4068_4108_4061_4201	;ENST00000269141|4221_4321	;ENST00000269141	;ENST00000269141|4068_4108_4061_4301	;ENST00000269141
chr2	11	1	0	1	2	2	2	;ENST00000315872|6119_6147|6599_6653		;ENST00000396097|5120_5185	;ENST00000315872|6119_6147	;ENST00000315872|6599_6653_6601_6721	;ENST00000315872|6381_6541;ENST00000381486|7681_7781;ENST00000396097|4501_4741|4781_4941|5101_5221	;ENST00000315872	;ENST00000315872|6119_6147_6041_6321|6599_6653_6401_6661	;ENST00000315872;ENST00000471343|141_241|261_381;ENST00000381486|7601_7781;ENST00000396097|4501_4941|5081_5221	;ENST00000315872	;ENST00000315872|6119_6147_6041_6321|6599_6653_6341_6621	;ENST00000315872;ENST00000471343|241_341;ENST00000396097|4501_4941|5101_5221
chr2	102	0	0	1	0	1	1	;ENST00000258436|1160_1168			;ENST00000258436	;ENST00000258436|1160_1168_1101_1241	;ENST00000258436	;ENST00000258436|1160_1168			;ENST00000258436	;ENST00000258436|1160_1168_1101_1201	;ENST00000258436
chr2	175	12	5	0	2	4	6	;ENST00000284727;ENST00000272748|5531_5586	;ENST00000284727|2920_2952_2920_2952|2953_3003_2953_3034|3044_3064_3060_3064|3101_3145_3070_3145|3146_3166_3146_3160;ENST00000272748	;ENST00000284727|3248_3300|3301_3339|3340_3366|3367_3437|3438_3575;ENST00000272748|5419_5510	;ENST00000284727|2920_2952|2953_3003|3044_3064|3101_3145|3146_3166;ENST00000272748|5531_5586	;ENST00000284727;ENST00000272748	;ENST00000284727|3241_3621;ENST00000272748|5861_6061	;ENST00000284727|2920_2952|2953_3003|3044_3064;ENST00000272748|5531_5586	;ENST00000284727|3101_3145_3121_3621|3146_3166_3121_3621;ENST00000272748	;ENST00000284727;ENST00000272748|5621_5741|5781_6061	;ENST00000284727|3044_3064|3101_3145;ENST00000272748	;ENST00000284727|2920_2952_2861_2981|2953_3003_2861_2981|3146_3166_3161_3281;ENST00000272748|5531_5586_5501_5621	;ENST00000284727|3301_3621;ENST00000272748|5641_5761|5861_6041
chr2	179	0	0	1	1	1	1	;ENST00000428443|7050_7082			;ENST00000428443	;ENST00000428443|7050_7082_7061_7161	;ENST00000428443	;ENST00000428443	;ENST00000428443|7050_7082_7061_7181	;ENST00000428443	;ENST00000428443	;ENST00000428443|7050_7082_7061_7221	;ENST00000428443
chr2	230	2	0	0	0	1	1	;ENST00000457215|673_680	;ENST00000457215	;ENST00000457215|418_432|702_729	;ENST00000457215|673_680			;ENST00000457215|673_680	;ENST00000457215	;ENST00000477068|2561_2661;ENST00000457215|421_521	;ENST00000457215	;ENST00000457215|673_680_641_761	;ENST00000457215
chr22	49	3	2	2	3	3	8	;ENST00000330817|1850_1918;ENST00000450207|758_778;ENST00000360612|1498_1530|1719_1777|1806_1853|1970_2034	;ENST00000330817|2179_2301_2261_2285;ENST00000360612|2263_2284_2242_2286	;ENST00000330817;ENST00000360612|1229_1248	;ENST00000330817|2179_2301;ENST00000450207|758_778;ENST00000360612|1498_1530|1719_1777|1806_1853|1970_2034	;ENST00000330817|1850_1918_1861_1961;ENST00000360612|2263_2284_2061_2361	;ENST00000330817|1161_1261;ENST00000360612|1581_1701	;ENST00000330817|2179_2301;ENST00000450207|758_778;ENST00000360612|1498_1530|1719_1777|1970_2034	;ENST00000330817|1850_1918_1741_1881;ENST00000360612|1806_1853_1841_1941|2263_2284_2141_2321	;ENST00000330817|1181_1301;ENST00000360612	;ENST00000330817|1850_1918|2179_2301;ENST00000450207|758_778;ENST00000360612|1498_1530|1719_1777	;ENST00000360612|1806_1853_1781_1901|1970_2034_2021_2341|2263_2284_2021_2341	;ENST00000360612
chr3	8	0	0	1	1	1	1	;ENST00000544814|1318_1355			;ENST00000544814	;ENST00000544814|1318_1355_1241_1421	;ENST00000544814|1021_1181	;ENST00000544814	;ENST00000544814|1318_1355_1201_1421	;ENST00000544814|421_521|1021_1121	;ENST00000544814	;ENST00000544814|1318_1355_1221_1421	;ENST00000544814
chr3	17	1	1	0	1	1	1	;ENST00000253692	;ENST00000253692|4568_4627_4533_4600	;ENST00000253692	;ENST00000253692|4568_4627			;ENST00000253692	;ENST00000253692|4568_4627_4521_4701	;ENST00000253692	;ENST00000253692	;ENST00000253692|4568_4627_4521_4681	;ENST00000253692
chr3	96	0	0	1	2	2	2	;ENST00000600213|229_260|317_361			;ENST00000600213|317_361	;ENST00000600213|229_260_21_301	;ENST00000600213|401_761	;ENST00000600213	;ENST00000600213|229_260_21_761|317_361_21_761	;ENST00000600213|841_1021	;ENST00000600213	;ENST00000600213|229_260_21_761|317_361_21_761	;ENST00000600213|841_1041
chr3	140	1	1	1	1	1	1	;ENST00000446041	;ENST00000446041|1412_1458_1419_1445	;ENST00000446041	;ENST00000446041	;ENST00000446041|1412_1458_1321_1461	;ENST00000446041	;ENST00000446041	;ENST00000446041|1412_1458_1261_1481	;ENST00000446041	;ENST00000446041	;ENST00000446041|1412_1458_1261_1461	;ENST00000446041
chr3	187	0	0	1	0	1	1	;ENST00000438077|308_348			;ENST00000438077	;ENST00000438077|308_348_61_381	;ENST00000438077	;ENST00000438077|308_348	;ENST00000438077	;ENST00000438077|181_281	;ENST00000438077	;ENST00000438077|308_348_1_321	;ENST00000438077
chr4	10	6	2	3	2	3	3	;ENST00000499869|2018_2052	;ENST00000499869|2096_2159_2095_2119|2737_2762_2669_2762	;ENST00000499869|741_748|777_830|845_868|2763_2830	;ENST00000499869	;ENST00000499869|2018_2052_2041_2361|2096_2159_2041_2361|2737_2762_2741_3041	;ENST00000499869|241_361|481_641|821_921|1061_1161|1421_1521|2401_2521	;ENST00000499869|2018_2052	;ENST00000499869|2096_2159_2061_2341|2737_2762_2621_3021	;ENST00000499869|721_821|1061_1241|2381_2501	;ENST00000499869	;ENST00000499869|2018_2052_1961_2301|2096_2159_1961_2301|2737_2762_2621_3041	;ENST00000499869|701_821|881_1001|1061_1241|1741_1861|2401_2501
chr4	44	1	0	1	1	1	1	;ENST00000506793|3685_3726	;ENST00000506793	;ENST00000506793|3837_3862	;ENST00000506793	;ENST00000506793|3685_3726_3641_3821	;ENST00000506793	;ENST00000506793	;ENST00000506793|3685_3726_3641_3821	;ENST00000506793	;ENST00000506793	;ENST00000506793|3685_3726_3641_3801	;ENST00000506793
chr4	158	0	0	1	1	1	1	;ENST00000264433|5725_5764			;ENST00000264433	;ENST00000264433|5725_5764_5621_5861	;ENST00000264433	;ENST00000264433	;ENST00000264433|5725_5764_5621_5781	;ENST00000264433	;ENST00000264433	;ENST00000264433|5725_5764_5621_5841	;ENST00000264433
chr5	40	3	1	1	1	1	1	;ENST00000274242	;ENST00000274242|408_446_441_504	;ENST00000274242|116_153|155_157	;ENST00000274242	;ENST00000274242|408_446_421_521	;ENST00000274242	;ENST00000274242	;ENST00000274242|408_446_261_521	;ENST00000274242|101_201|2261_2361	;ENST00000274242	;ENST00000274242|408_446_101_521	;ENST00000274242
chr5	71	1	0	1	1	1	1	;ENST00000340941|2818_2853	;ENST00000340941	;ENST00000340941|2954_2986	;ENST00000340941	;ENST00000340941|2818_2853_2721_2941	;ENST00000340941	;ENST00000340941	;ENST00000340941|2818_2853_2721_2961	;ENST00000340941|3161_3281	;ENST00000340941	;ENST00000340941|2818_2853_2721_2821	;ENST00000340941|3181_3281
chr5	135	19	2	1	1	4	5	;ENST00000265340|512_558|2204_2266;ENST00000511689|1559_1588	;ENST00000265340|1077_1137_1103_1130|1172_1214_1191_1234;ENST00000511689	;ENST00000265340|1015_1057|1250_1295|1538_1568|1771_1793;ENST00000511689|772_783|999_1071|1076_1082|1157_1182|1183_1277|1284_1297|1344_1372|1373_1428|1519_1543|1544_1547|1800_1876|1889_1934|2128_2164	;ENST00000265340|1077_1137|1172_1214|2204_2266;ENST00000511689|1559_1588	;ENST00000265340|512_558_461_561;ENST00000511689	;ENST00000265340|1481_1681;ENST00000511689|381_481|941_1041|1701_2021|2041_2221	;ENST00000265340|512_558|1077_1137|1172_1214|2204_2266;ENST00000511689	;ENST00000265340;ENST00000511689|1559_1588_1401_2001	;ENST00000265340|1481_1601|2301_2401;ENST00000511689|621_721|921_1101|1161_1321|2061_2221	;ENST00000265340|512_558;ENST00000511689	;ENST00000265340|1077_1137_941_1241|1172_1214_941_1241|2204_2266_2261_2401;ENST00000511689|1559_1588_1461_2221	;ENST00000265340|641_741|1261_1361|1441_1681;ENST00000511689|901_1061|1141_1281
chr6	38	1	1	1	1	1	1	;ENST00000373365	;ENST00000373365|1839_1889_1840_1888	;ENST00000373365	;ENST00000373365	;ENST00000373365|1839_1889_1781_1881	;ENST00000373365	;ENST00000373365	;ENST00000373365|1839_1889_1801_1921	;ENST00000373365	;ENST00000373365	;ENST00000373365|1839_1889_1821_1921	;ENST00000373365
chr6	53	1	0	1	2	2	2	;ENST00000350082|281_285|363_415		;ENST00000370918|2972_3028	;ENST00000350082|281_285	;ENST00000350082|363_415_321_501	;ENST00000350082;ENST00000370939|1141_1261|1441_1561;ENST00000370918|2901_3081	;ENST00000350082	;ENST00000350082|281_285_281_381|363_415_281_381	;ENST00000350082;ENST00000370939|1121_1261|1401_1501;ENST00000370918|2901_3081	;ENST00000350082	;ENST00000350082|281_285_221_321|363_415_341_501	;ENST00000350082;ENST00000370939|1161_1261|1401_1501;ENST00000370918|2901_3081
chr6	75	5	1	1	1	1	1	;ENST00000370081	;ENST00000370081|640_686_601_695	;ENST00000370081|504_515|583_600|759_791;ENST00000436928|374_412	;ENST00000370081	;ENST00000370081|640_686_621_841	;ENST00000370081|361_461	;ENST00000370081	;ENST00000370081|640_686_401_841	;ENST00000370081;ENST00000436928|141_241|281_381	;ENST00000370081	;ENST00000370081|640_686_421_841	;ENST00000370081
chr6	107	0	0	2	1	2	2	;ENST00000369002|1640_1649|1686_1736			;ENST00000369002	;ENST00000369002|1640_1649_1601_1841|1686_1736_1601_1841	;ENST00000317357|4401_4581;ENST00000369002	;ENST00000369002|1640_1649	;ENST00000369002|1686_1736_1721_1881	;ENST00000317357|4621_4741;ENST00000369002	;ENST00000369002	;ENST00000369002|1640_1649_1601_1881|1686_1736_1601_1881	;ENST00000317357|4621_4741;ENST00000369002
chr7	17	0	0	0	0	1	1	;ENST00000242057|5172_5189			;ENST00000242057|5172_5189			;ENST00000242057|5172_5189	;ENST00000242057	;ENST00000242057|5241_5341	;ENST00000242057	;ENST00000242057|5172_5189_5101_5241	;ENST00000242057
chr8	17	2	1	1	1	2	2	;ENST00000361272;ENST00000494857|5883_5913	;ENST00000361272|933_1015_938_988	;ENST00000361272	;ENST00000361272;ENST00000494857|5883_5913	;ENST00000361272|933_1015_861_1021	;ENST00000361272|1101_1421;ENST00000327578|7501_7601	;ENST00000361272;ENST00000494857|5883_5913	;ENST00000361272|933_1015_861_961;ENST00000494857	;ENST00000361272|1141_1401;ENST00000494857|5681_5801|5981_6081;ENST00000327578|7321_7421|7501_7601	;ENST00000361272;ENST00000494857	;ENST00000361272|933_1015_901_1001;ENST00000494857|5883_5913_5701_5941	;ENST00000361272|1161_1421;ENST00000494857;ENST00000327578|7181_7281|7501_7601
chr8	26	1	1	1	1	1	1	;ENST00000380737	;ENST00000380737|2170_2208_2113_2184	;ENST00000380737	;ENST00000380737	;ENST00000380737|2170_2208_2121_2321	;ENST00000380737	;ENST00000380737	;ENST00000380737|2170_2208_2081_2381	;ENST00000380737	;ENST00000380737	;ENST00000380737|2170_2208_2081_2381	;ENST00000380737
chr8	33	0	0	0	0	1	1	;ENST00000459299|52_73			;ENST00000459299|52_73			;ENST00000459299|52_73			;ENST00000459299	;ENST00000459299|52_73_1_101	;ENST00000459299
chr8	70	1	1	1	1	1	1	;ENST00000521425	;ENST00000521425|3287_3312_3250_3317	;ENST00000521425	;ENST00000521425	;ENST00000521425|3287_3312_3261_3381	;ENST00000521425	;ENST00000521425	;ENST00000521425|3287_3312_3261_3381	;ENST00000521425	;ENST00000521425	;ENST00000521425|3287_3312_3261_3381	;ENST00000521425
chr8	124	4	3	2	1	2	5	;ENST00000276689;ENST00000523430|59_109|110_139	;ENST00000276689|285_342_259_296|497_535_501_556|600_631_589_639	;ENST00000276689	;ENST00000276689|600_631;ENST00000523430|59_109|110_139	;ENST00000276689|285_342_281_501|497_535_281_501	;ENST00000276689|161_261	;ENST00000276689|497_535|600_631;ENST00000523430|59_109|110_139	;ENST00000276689|285_342_281_401	;ENST00000276689|161_261	;ENST00000276689|497_535;ENST00000523430|59_109|110_139	;ENST00000276689|285_342_281_381|600_631_581_681	;ENST00000276689
chr8	125	0	0	1	1	1	1	;ENST00000311922|3511_3533			;ENST00000311922	;ENST00000311922|3511_3533_3521_3621	;ENST00000467740|141_241;ENST00000311922	;ENST00000311922	;ENST00000311922|3511_3533_3461_3621	;ENST00000311922	;ENST00000311922	;ENST00000311922|3511_3533_3521_3621	;ENST00000311922
chr8	127	0	0	5	1	5	9	;ENST00000259523|824_875|1016_1033|1278_1318|1386_1424|1562_1584|1624_1662|1721_1763|1797_1871|1872_1941			;ENST00000259523|1278_1318|1562_1584|1624_1662|1721_1763	;ENST00000259523|824_875_761_1021|1016_1033_761_1021|1386_1424_1361_1461|1797_1871_1781_1921|1872_1941_1781_1921	;ENST00000519282|981_1081;ENST00000259523	;ENST00000259523|824_875|1016_1033|1386_1424|1562_1584|1624_1662|1721_1763|1797_1871|1872_1941	;ENST00000259523|1278_1318_1141_1281	;ENST00000519282|1041_1201;ENST00000259523;ENST00000520913|361_581	;ENST00000259523|824_875|1016_1033|1278_1318|1386_1424	;ENST00000259523|1562_1584_1561_1661|1624_1662_1561_1661|1721_1763_1761_1881|1797_1871_1761_1881|1872_1941_1761_1881	;ENST00000519282|981_1201;ENST00000259523
chrX	41	1	1	0	1	1	1	;ENST00000324545	;ENST00000324545|8718_8724_8714_8758	;ENST00000324545	;ENST00000324545|8718_8724	;ENST00000324545	;ENST00000324545|8741_8861	;ENST00000324545	;ENST00000324545|8718_8724_8641_8861	;ENST00000324545	;ENST00000324545	;ENST00000324545|8718_8724_8641_8861	;ENST00000324545
chrX	109	1	1	1	1	1	1	;ENST00000469796	;ENST00000469796|4407_4453_4413_4441	;ENST00000469796	;ENST00000469796	;ENST00000469796|4407_4453_4361_4501	;ENST00000469796	;ENST00000469796	;ENST00000469796|4407_4453_4361_4501	;ENST00000469796	;ENST00000469796	;ENST00000469796|4407_4453_4381_4481	;ENST00000469796
chr12	123	23	11	12	10	11	14	;ENST00000541002;ENST00000618072|55_76|315_352;ENST00000420886;ENST00000262225|241_281	;ENST00000541002|142_218_110_158|154_208_110_158|304_355_268_325|313_355_268_325;ENST00000618072|281_309_255_294|484_529_491_536|773_849_741_789|785_839_741_789|935_997_899_956|944_991_899_956;ENST00000420886|2462_2485_2460_2491	;ENST00000541002;ENST00000618072|94_94|438_469;ENST00000420886;ENST00000424014|1361_1404|1436_1466	;ENST00000541002;ENST00000618072|55_76;ENST00000420886|2462_2485;ENST00000262225	;ENST00000541002|142_218_41_181|154_208_41_181|304_355_201_381|313_355_201_381;ENST00000618072|281_309_301_541|315_352_301_541|484_529_301_541|773_849_561_821|785_839_561_821|935_997_841_1001|944_991_841_1001;ENST00000420886;ENST00000262225|241_281_221_321	;ENST00000541002;ENST00000618072|101_221;ENST00000420886|2221_2401|7881_8121|9321_9421;ENST00000376874|1421_1521;ENST00000262225|1261_1501|1981_2101;ENST00000542286|2641_2741;ENST00000618160|2781_2901	;ENST00000541002;ENST00000618072|55_76|281_309|315_352;ENST00000420886;ENST00000262225|241_281	;ENST00000541002|142_218_1_381|154_208_1_381|304_355_1_381|313_355_1_381;ENST00000618072|484_529_361_1001|773_849_361_1001|785_839_361_1001|935_997_361_1001|944_991_361_1001;ENST00000420886|2462_2485_2221_2481;ENST00000262225	;ENST00000624878|5301_5441;ENST00000541002;ENST00000618072;ENST00000420886|7981_8081|9501_9601;ENST00000330479|2801_2941;ENST00000280571|5101_5201|5321_5621;ENST00000376874|2681_2821;ENST00000262225|1261_1501;ENST00000542286|2581_2681;ENST00000618160|2101_2201|2501_2701|2741_2901;ENST00000545059|2341_2441	;ENST00000541002;ENST00000618072|281_309|315_352;ENST00000420886;ENST00000262225|241_281	;ENST00000541002|142_218_1_381|154_208_1_381|304_355_1_381|313_355_1_381;ENST00000618072|55_76_61_181|484_529_361_541|773_849_561_1001|785_839_561_1001|935_997_561_1001|944_991_561_1001;ENST00000420886|2462_2485_2241_2481;ENST00000262225	;ENST00000541002;ENST00000618072;ENST00000420886|7941_8101|9141_9261|9321_9421|9501_9601;ENST00000330479|2641_2741;ENST00000280571|1241_1341|4901_5001|5401_5501;ENST00000376874|2721_2821;ENST00000262225|1261_1501;ENST00000618160|2101_2221|2521_2901;ENST00000545059|2361_2481
chrX	71	18	13	14	15	13	21	;ENST00000333646|6552_6612;ENST00000374029|204_225|429_455|625_673|718_812|904_977;ENST00000314425|4661_4701;ENST00000535149|976_988	;ENST00000333646|6222_6252_6230_6252|6253_6261_6253_6276|6305_6376_6330_6390|6434_6475_6443_6475|6476_6483_6476_6487|6659_6698_6657_6692|6699_6709_6699_6787;ENST00000314425;ENST00000535149|1935_1962_1928_1972|2132_2182_2094_2181|2292_2337_2333_2390|2345_2397_2333_2390|2398_2418_2414_2455|2458_2523_2468_2532	;ENST00000333646|6169_6180;ENST00000314425|4516_4545;ENST00000535149|1027_1034|1988_2068|2785_2815	;ENST00000333646|6222_6252|6253_6261|6659_6698|6699_6709;ENST00000374029|429_455|625_673|718_812;ENST00000314425;ENST00000535149	;ENST00000333646|6305_6376_6341_6461|6434_6475_6341_6461|6476_6483_6481_6621|6552_6612_6481_6621;ENST00000374029|204_225_141_241|904_977_941_1041;ENST00000314425|4661_4701_4581_4721;ENST00000535149|976_988_841_981|1935_1962_1761_2141|2132_2182_1761_2141|2292_2337_2321_2721|2345_2397_2321_2721|2398_2418_2321_2721|2458_2523_2321_2721	;ENST00000483560|421_521;ENST00000333646|6121_6221;ENST00000374029|1241_1521;ENST00000314425|5241_5461;ENST00000535149|1441_1581|2741_2861	;ENST00000333646|6253_6261;ENST00000374029|429_455|718_812|904_977;ENST00000314425|4661_4701;ENST00000535149|976_988	;ENST00000333646|6222_6252_6121_6241|6305_6376_6281_6881|6434_6475_6281_6881|6476_6483_6281_6881|6552_6612_6281_6881|6659_6698_6281_6881|6699_6709_6281_6881;ENST00000374029|204_225_161_421|625_673_541_641;ENST00000314425;ENST00000535149|1935_1962_1641_2201|2132_2182_1641_2201|2292_2337_2261_2881|2345_2397_2261_2881|2398_2418_2261_2881|2458_2523_2261_2881	;ENST00000333646;ENST00000374029|1181_1341;ENST00000314425|4961_5161|5241_5481;ENST00000535149|781_901|1001_1181	;ENST00000333646|6222_6252|6253_6261|6305_6376|6659_6698|6699_6709;ENST00000374029|904_977;ENST00000314425|4661_4701;ENST00000535149|976_988	;ENST00000333646|6434_6475_6461_6561|6476_6483_6461_6561|6552_6612_6461_6561;ENST00000374029|204_225_221_481|429_455_221_481|625_673_541_641|718_812_701_881;ENST00000314425;ENST00000535149|1935_1962_1621_2201|2132_2182_1621_2201|2292_2337_2221_2881|2345_2397_2221_2881|2398_2418_2221_2881|2458_2523_2221_2881	;ENST00000333646|6781_6881;ENST00000374029|1001_1141|1181_1341|1481_1581;ENST00000314425|4981_5081|5121_5221|5281_5481;ENST00000535149|1061_1161
chr15	65	3	0	10	2	11	17	;ENST00000204549|82_120|846_889;ENST00000327987|692_714|1209_1225|1689_1747|1748_1813|1814_1846|1863_1903|1940_1973|2360_2369|2405_2436|3166_3217|3397_3472|3628_3635|3707_3743|3809_3862;ENST00000341861|4478_4502		;ENST00000569304|126_157|207_265|274_324	;ENST00000204549;ENST00000327987|692_714|1209_1225|1863_1903|2360_2369|2405_2436|3707_3743|3809_3862;ENST00000341861	;ENST00000204549|82_120_61_241|846_889_821_1101;ENST00000327987|1689_1747_1721_1841|1748_1813_1721_1841|1814_1846_1721_1841|1940_1973_1921_2021|3166_3217_3201_3401|3397_3472_3201_3401|3628_3635_3481_3681;ENST00000341861|4478_4502_4441_4561	;ENST00000204549|1121_1301|1401_1521;ENST00000327987|541_641|2681_2801|2921_3081|3881_4461;ENST00000341861;ENST00000261875|3041_3161;ENST00000569304|81_341	;ENST00000204549|82_120|846_889;ENST00000327987|692_714|1209_1225|1689_1747|1748_1813|1814_1846|1863_1903|1940_1973|2360_2369|2405_2436|3397_3472|3628_3635|3707_3743|3809_3862;ENST00000341861	;ENST00000204549;ENST00000327987|3166_3217_3201_3381;ENST00000341861|4478_4502_4421_4561	;ENST00000204549|1061_1161|1301_1581|2501_2601;ENST00000327987|1361_1461|2201_2301|2741_2841|3941_4041|4081_4241;ENST00000341861;ENST00000261875|3041_3161;ENST00000443035|8261_8361;ENST00000569304|81_341	;ENST00000204549|82_120|846_889;ENST00000327987|692_714|1209_1225|1814_1846|3707_3743;ENST00000341861	;ENST00000204549;ENST00000327987|1689_1747_1641_1761|1748_1813_1641_1761|1863_1903_1861_2081|1940_1973_1861_2081|2360_2369_2361_2461|2405_2436_2361_2461|3166_3217_2921_3681|3397_3472_2921_3681|3628_3635_2921_3681|3809_3862_3781_4241;ENST00000341861|4478_4502_4441_4561	;ENST00000204549|1121_1221|1261_1481;ENST00000327987|721_821|1301_1401|2161_2321|2661_2901;ENST00000341861;ENST00000261875|3041_3161;ENST00000443035|8261_8361;ENST00000569304|121_321
chr22	28	6	6	9	10	11	13	;ENST00000216037|931_979|1021_1054|1109_1167|1659_1700;ENST00000544604|992_1017|1402_1491|2970_2993	;ENST00000216037|1055_1081_1078_1105|1082_1108_1078_1105|1266_1321_1263_1305|1350_1356_1326_1412|1366_1413_1326_1412|1605_1641_1597_1644	;ENST00000216037|989_998|1203_1262	;ENST00000216037|931_979;ENST00000544604|992_1017|1402_1491|2970_2993	;ENST00000216037|1021_1054_1021_1621|1055_1081_1021_1621|1082_1108_1021_1621|1109_1167_1021_1621|1266_1321_1021_1621|1350_1356_1021_1621|1366_1413_1021_1621|1605_1641_1021_1621|1659_1700_1641_1841;ENST00000544604	;ENST00000216037|461_561|821_921;ENST00000544604|481_581|3021_3221	;ENST00000216037;ENST00000544604|992_1017|1402_1491|2970_2993	;ENST00000216037|931_979_761_961|1021_1054_1021_1141|1055_1081_1021_1141|1082_1108_1021_1141|1109_1167_1021_1141|1266_1321_1161_1841|1350_1356_1161_1841|1366_1413_1161_1841|1605_1641_1161_1841|1659_1700_1161_1841;ENST00000544604	;ENST00000216037|581_701;ENST00000544604|801_941|3041_3221	;ENST00000216037;ENST00000544604|992_1017|1402_1491	;ENST00000216037|931_979_761_1841|1021_1054_761_1841|1055_1081_761_1841|1082_1108_761_1841|1109_1167_761_1841|1266_1321_761_1841|1350_1356_761_1841|1366_1413_761_1841|1605_1641_761_1841|1659_1700_761_1841;ENST00000544604|2970_2993_2941_3221	;ENST00000216037|241_481|621_741;ENST00000544604|1_121|481_601|741_981|1061_1241|1501_1661
chr7	101	16	9	3	5	10	14	;ENST00000337619|992_1037;ENST00000454310|338_338|339_354;ENST00000305105|818_840;ENST00000449367|583_640	;ENST00000337619;ENST00000454310|60_75_45_82|246_288_241_295|635_638_635_638|642_655_639_653|669_808_683_765|809_890_852_911|946_1035_1000_1028;ENST00000305105|1054_1128_1064_1202|1129_1168_1064_1202;ENST00000449367	;ENST00000337619|1137_1199;ENST00000454310|83_89|167_217|334_338|418_491;ENST00000305105|841_909;ENST00000449367|127_165|501_549	;ENST00000337619;ENST00000454310|60_75|246_288|338_338|339_354|635_638|642_655|669_808;ENST00000305105|818_840|1054_1128|1129_1168;ENST00000449367|583_640	;ENST00000337619|992_1037_1021_1181;ENST00000454310|809_890_881_1001|946_1035_881_1001;ENST00000305105;ENST00000449367	;ENST00000306085|3221_3321|3561_3701|3781_3901|3981_4441|4701_4841|6201_6541|7881_7981|9161_9281;ENST00000223095|721_881|901_1021|1261_1461|2281_2381;ENST00000337619|541_641|841_961;ENST00000249330|2421_2561;ENST00000223114|981_1121;ENST00000454310;ENST00000305105|461_561;ENST00000308344|241_361|1101_1281;ENST00000449367|261_381|421_561;ENST00000313669|961_1101|2321_2421;ENST00000437600|2201_2361…	;ENST00000337619;ENST00000454310|60_75|246_288|338_338|339_354|635_638|642_655|946_1035;ENST00000305105|818_840;ENST00000449367|583_640	;ENST00000337619|992_1037_821_1001;ENST00000454310|669_808_761_861|809_890_761_861;ENST00000305105|1054_1128_1021_1141|1129_1168_1021_1141;ENST00000449367	;ENST00000306085|2801_2941|3181_3381|3521_3921|4281_4761|5961_6301|6341_6521|6621_6741|7881_8001|9181_9281;ENST00000223095|61_161|761_881|1521_1641|1761_1881|2021_2161;ENST00000337619|701_801;ENST00000249330|1861_1961|2461_2561;ENST00000223114|161_281|1361_1961;ENST00000454310;ENST00000305105;ENST00000449367|441_581;ENST00000313669|1881_2001|2181_2281|2921_3021;ENST00000437600|2181_2281|2701_2841…	;ENST00000337619;ENST00000454310|60_75|338_338|339_354|635_638;ENST00000305105;ENST00000449367	;ENST00000337619|992_1037_701_1021;ENST00000454310|246_288_221_321|642_655_641_841|669_808_641_841|809_890_641_841|946_1035_861_1081;ENST00000305105|818_840_681_841|1054_1128_981_1201|1129_1168_981_1201;ENST00000449367|583_640_361_621	;ENST00000306085|3161_3341|3421_3921|4281_4901|5941_6301|6341_6501;ENST00000223095|1761_1881;ENST00000337619|1041_1141;ENST00000249330|2461_2561;ENST00000223114|521_621|1241_2001;ENST00000454310;ENST00000305105|461_581;ENST00000308344|1181_1281;ENST00000449367;ENST00000313669|2461_2581;ENST00000437600|2661_2881
chr7	5	18	6	4	5	8	9	;ENST00000415009|1299_1323;ENST00000464611|401_427;ENST00000382361|2600_2638	;ENST00000464611|131_158_103_151|189_238_217_239|273_335_265_329;ENST00000382361|1571_1673_1660_1699|1723_1807_1757_1807|2481_2539_2471_2536	;ENST00000464611|46_76|240_254|355_396|453_467|561_608;ENST00000382361|1363_1382|1501_1524|1986_2029|2090_2103|2291_2352|2693_2758	;ENST00000415009|1299_1323;ENST00000464611|131_158|189_238;ENST00000382361|1571_1673|2481_2539	;ENST00000415009;ENST00000464611|273_335_241_701|401_427_241_701;ENST00000382361|1723_1807_1701_1821|2600_2638_2621_2761	;ENST00000288828|1121_1261|1401_1501|1581_1781|1821_1921;ENST00000399537|681_781|1321_1441|2781_2921|3401_3501|3541_3661|3761_3861|4101_4201|5021_5161|6541_6641|7261_7481|7521_7661|8161_8461|9641_9741|9881_10081|10201_10301|10341_10501;ENST00000610122|121_221;ENST00000415009|1501_1621;ENST00000464611;ENST00000382361|61_161|1961_2081|2281_2441;ENST00000425013|1421_1541|2561_2781|3201_3301|3781_398…	;ENST00000415009|1299_1323;ENST00000464611|131_158;ENST00000382361|2481_2539|2600_2638	;ENST00000464611|189_238_181_641|273_335_181_641|401_427_181_641;ENST00000382361|1571_1673_1641_1741|1723_1807_1641_1741	;ENST00000288828|561_661|1141_1261|1381_1481|1701_1801;ENST00000399537|3401_3501|8001_8121|8161_8421|9961_10081|10161_10321;ENST00000608012|281_381|781_921;ENST00000464611;ENST00000382361|2261_2381|2641_2761;ENST00000425013|1401_1541|2921_3041|3381_3541|4321_4541	;ENST00000415009|1299_1323;ENST00000464611;ENST00000382361	;ENST00000464611|131_158_1_701|189_238_1_701|273_335_1_701|401_427_1_701;ENST00000382361|1571_1673_1621_1861|1723_1807_1621_1861|2481_2539_2461_2561|2600_2638_2581_2761	;ENST00000288828|701_801|1561_1801;ENST00000434816|341_481;ENST00000399537|2861_2961|7521_7621|8021_8121|8261_8401|9961_10061|10161_10261|10361_10481;ENST00000608012|821_921;ENST00000464611;ENST00000382361|1321_1521|2241_2421;ENST00000425013|2641_2841|2861_3021|4301_4601|4661_4821
chrX	47	43	20	13	14	24	33	;ENST00000377604;ENST00000457458|572_575|943_957|1043_1072|1073_1120|1333_1352|1355_1355|1693_1707;ENST00000290277|236_246|920_921|1873_1906|1907_1913;ENST00000218388|499_505;ENST00000247161|475_521	;ENST00000377604|2365_2404_2391_2433;ENST00000457458|958_985_963_1033|1235_1284_1241_1282|1502_1549_1517_1549|1574_1625_1574_1609|1790_1812_1775_1813|1851_1891_1824_1887|1892_1967_1892_1974|1968_2022_1892_1974|2023_2118_2028_2193;ENST00000290277|593_638_570_669|1782_1812_1795_1851|2063_2099_2073_2159;ENST00000218388|458_498_441_482|552_610_541_575|669_687_638_689|731_793_735_877|807_847_735_877;E…	;ENST00000377811|1237_1284;ENST00000377604|1142_1159|1783_1796|2044_2090|2436_2436|2757_2800;ENST00000457458|867_895|1148_1159|1168_1185|1431_1440|1570_1573|1727_1737|2602_2620;ENST00000290277|679_724|774_777|1477_1488|2446_2460;ENST00000218388|209_243|305_321;ENST00000247161|213_238|1491_1528;ENST00000333119|203_218|285_304|388_412|413_456	;ENST00000377604;ENST00000457458|943_957|958_985|1235_1284|1333_1352|1355_1355|1502_1549|1574_1625|1693_1707|1790_1812|1851_1891;ENST00000290277|236_246|1782_1812|1873_1906|1907_1913|2063_2099;ENST00000218388|458_498|499_505|552_610|669_687;ENST00000247161|475_521	;ENST00000377604|2365_2404_2261_2561;ENST00000457458|572_575_481_581|1043_1072_1061_1181|1073_1120_1061_1181|1892_1967_1961_2121|1968_2022_1961_2121|2023_2118_1961_2121;ENST00000290277|593_638_561_941|920_921_561_941;ENST00000218388|731_793_781_881|807_847_781_881;ENST00000247161|1266_1288_1141_1281|1296_1328_1321_1501	;ENST00000377604|601_701|3301_3401|3641_3741;ENST00000377351|461_561|641_781|881_1061|1541_1661|1921_2041|2581_2801|2841_2941|3241_3461;ENST00000457458|641_741|841_941|2341_2441|2501_2681|2721_2941|3041_3141;ENST00000377107|1581_1681|1901_2001|2441_2541|3121_3421;ENST00000290277|2201_2301;ENST00000218388|61_201;ENST00000247161|1941_2121|2141_2241|2401_2521	;ENST00000377604;ENST00000457458|572_575|943_957|958_985|1235_1284|1333_1352|1355_1355|1693_1707|1892_1967|1968_2022;ENST00000290277|236_246|1782_1812|1873_1906|1907_1913|2063_2099;ENST00000218388|731_793|807_847;ENST00000247161|475_521|1266_1288|1296_1328	;ENST00000377604|2365_2404_2301_2601;ENST00000457458|1043_1072_1061_1181|1073_1120_1061_1181|1502_1549_1541_1641|1574_1625_1541_1641|1790_1812_1741_1881|1851_1891_1741_1881|2023_2118_2041_2181;ENST00000290277|593_638_561_701|920_921_801_941;ENST00000218388|458_498_461_561|499_505_461_561|552_610_461_561|669_687_601_701;ENST00000247161	;ENST00000377604|2661_2761|3061_3161;ENST00000377351|421_521|681_781|821_1021|1541_1741|2621_2741|2841_3001|3061_3161|3281_3461;ENST00000457458|841_941|2441_2561;ENST00000377107|1641_1821|2761_2981|3081_3181|3361_3461;ENST00000290277|1481_1581|2101_2321|2401_2501;ENST00000218388|261_401;ENST00000247161|561_661|1361_1501|1641_1821|1881_2221;ENST00000333119|161_281|301_521	;ENST00000377604;ENST00000457458|572_575|943_957|958_985;ENST00000290277|236_246|920_921|2063_2099;ENST00000218388;ENST00000247161|475_521|1266_1288|1296_1328	;ENST00000377604|2365_2404_2301_2421;ENST00000457458|1043_1072_1021_1461|1073_1120_1021_1461|1235_1284_1021_1461|1333_1352_1021_1461|1355_1355_1021_1461|1502_1549_1541_1641|1574_1625_1541_1641|1693_1707_1701_1921|1790_1812_1701_1921|1851_1891_1701_1921|1892_1967_1701_1921|1968_2022_1961_2221|2023_2118_1961_2221;ENST00000290277|593_638_561_661|1782_1812_1741_1941|1873_1906_1741_1941|1907_1913_1741…	;ENST00000377811|761_881|1081_1321;ENST00000377604|1801_1901|2641_2781|3641_3741;ENST00000377351|1921_2021|2621_2781|2841_2981|3181_3461;ENST00000457458|2441_2621|2721_2841;ENST00000377107|2781_3501;ENST00000290277|261_361|1461_1561|2181_2501;ENST00000218388;ENST00000247161|341_441|1401_1501|1641_1781|1901_2101;ENST00000333119|341_561
chr20	25	2	1	1	2	6	8	;ENST00000354989|226_259|359_364|447_496|498_515|2065_2079|2415_2487|2540_2589	;ENST00000354989|2657_2666_2629_2659	;ENST00000354989|1773_1796	;ENST00000354989|226_259|359_364|447_496|498_515|2415_2487|2540_2589|2657_2666	;ENST00000354989|2065_2079_2001_2161	;ENST00000537502|2661_2761|3161_3501;ENST00000354989|1_101|1181_1381|2261_2361;ENST00000216962|421_641|2721_2901|2961_3541|3581_3681	;ENST00000354989|226_259|359_364|2065_2079|2415_2487|2540_2589|2657_2666	;ENST00000354989|447_496_461_601|498_515_461_601	;ENST00000537502|2281_2381|2661_2761;ENST00000354989|701_821|1521_1621;ENST00000216962|61_161|961_1061|1941_2041|2341_2441|2661_2761|3341_3501;ENST00000278886|4621_4721|4741_4861	;ENST00000354989|359_364|2540_2589	;ENST00000354989|226_259_201_301|447_496_401_861|498_515_401_861|2065_2079_2001_2161|2415_2487_2321_2501|2657_2666_2601_2701	;ENST00000354989|1201_1641|1721_1821;ENST00000216962|2661_2801|2961_3061|3341_3521|3561_3661|3861_3961|4001_4121;ENST00000262460|2521_2621;ENST00000278886|4761_4861
chr19	8	15	6	3	3	7	8	;ENST00000449223;ENST00000348943|250_263;ENST00000393927|1293_1327	;ENST00000449223|382_412_385_412|413_461_413_423|709_717_709_723|822_848_829_848|849_875_849_869;ENST00000393927|561_608_551_612	;ENST00000598884|67_69|439_456|445_455;ENST00000593729|63_65|435_452|441_451;ENST00000449223;ENST00000393927|481_538|645_674	;ENST00000449223|382_412|413_461|709_717;ENST00000348943|250_263;ENST00000393927|561_608	;ENST00000449223|822_848_801_921|849_875_801_921;ENST00000348943;ENST00000393927|1293_1327_1281_1401	;ENST00000561008|21_121;ENST00000596002|761_881|961_1061|1101_1201;ENST00000598884|341_461;ENST00000593729|341_481;ENST00000449223|481_581;ENST00000381035|541_641|781_901;ENST00000348943|1901_2001|2341_2561;ENST00000393927|341_441|781_961	;ENST00000449223|382_412|413_461|822_848;ENST00000348943|250_263;ENST00000393927|1293_1327	;ENST00000449223|709_717_561_761|849_875_861_1001;ENST00000348943;ENST00000393927|561_608_581_701	;ENST00000561008|181_281;ENST00000596002|761_861;ENST00000598884|141_261;ENST00000593729|121_241;ENST00000449223;ENST00000381035|781_901;ENST00000348943|841_981|1021_1121|2281_2521;ENST00000393927	;ENST00000449223;ENST00000348943|250_263;ENST00000393927	;ENST00000449223|382_412_301_521|413_461_301_521|709_717_581_1001|822_848_581_1001|849_875_581_1001;ENST00000348943;ENST00000393927|561_608_421_721|1293_1327_1201_1421	;ENST00000561008|21_141|221_341;ENST00000596002|81_181|741_841|1161_1301|1361_1461;ENST00000598884|101_261|361_481;ENST00000593729|1_261|341_481;ENST00000449223;ENST00000381035|781_901|1061_1181;ENST00000348943|881_981|2081_2181|2221_2561;ENST00000393927
chr19	55	48	21	15	5	26	43	;ENST00000263433|238_292|833_877;ENST00000589190|118_129;ENST00000586923|235_249|316_340;ENST00000587457|1603_1625|2124_2138|2205_2229;ENST00000255631|1078_1087|1107_1107|1692_1717;ENST00000344063;ENST00000438389;ENST00000598519|2624_2653|2982_3023;ENST00000205194|1062_1068|1153_1193;ENST00000325421|279_342|1142_1152|1883_1932;ENST00000592881;ENST00000592996|118_122;ENST00000450554|1692_1698;ENST…	;ENST00000263433;ENST00000586923|37_70_25_57;ENST00000587457|1248_1301_1288_1298|1403_1451_1421_1454|1470_1527_1458_1552|1675_1790_1684_1721|1926_1959_1914_1946;ENST00000344063|592_621_589_621|622_641_622_640|1030_1075_1027_1090;ENST00000438389|953_973_868_973|974_1018_974_990|1199_1335_1192_1257|1489_1543_1491_1553;ENST00000205194;ENST00000592881|825_852_847_864;ENST00000450554|1702_1729_1702_17…	;ENST00000263433|608_616|1511_1539|2849_2866;ENST00000586923|122_193|138_164|435_474|443_468;ENST00000587457|984_1001|1304_1310|2011_2082|2027_2053|2324_2363|2332_2357;ENST00000344063;ENST00000264552|20_54;ENST00000438389|1046_1070|1127_1162;ENST00000205194|820_890|1240_1300;ENST00000592881;ENST00000450554|1262_1284|1563_1590|2735_2749;ENST00000270460|1202_1239|1317_1350|1769_1796|2043_2107|2326_…	;ENST00000263433|238_292|833_877;ENST00000589190|118_129;ENST00000586923|37_70|235_249|316_340;ENST00000587457|1403_1451|1470_1527|2124_2138|2205_2229;ENST00000255631|1078_1087|1107_1107;ENST00000344063|592_621|622_641;ENST00000438389|953_973|974_1018|1489_1543;ENST00000598519|2624_2653|2982_3023;ENST00000205194|1062_1068|1153_1193;ENST00000325421|279_342|1142_1152;ENST00000592881|825_852;ENST000…	;ENST00000263433;ENST00000589190;ENST00000586923;ENST00000587457|1248_1301_961_1301|1603_1625_1541_1661|1675_1790_1721_1981|1926_1959_1721_1981;ENST00000255631|1692_1717_1541_1761;ENST00000344063|1030_1075_1001_1121;ENST00000438389|1199_1335_1201_1361;ENST00000598519;ENST00000205194;ENST00000325421|1883_1932_1861_1961;ENST00000592881;ENST00000592996;ENST00000450554|2544_2609_2501_2601|2798_2818_2…	;ENST00000263433|1501_1601|2481_2641;ENST00000589190|1141_1301|1361_1461;ENST00000586923|421_541;ENST00000587457;ENST00000255631|201_321|1381_1481;ENST00000255613|1181_1341|1461_1581|1781_1921;ENST00000344063|841_961|2521_2661|3821_3961|4661_4781;ENST00000264552|1_101;ENST00000438389;ENST00000598519|701_801|1521_1641|1821_1921|2801_2921|3421_3541;ENST00000205194|701_801;ENST00000325421|141_261|10…	;ENST00000263433|238_292|833_877;ENST00000589190|118_129;ENST00000586923|37_70|235_249|316_340;ENST00000587457|1248_1301|1403_1451|1470_1527|1603_1625|1675_1790|1926_1959|2124_2138|2205_2229;ENST00000255631|1078_1087|1107_1107;ENST00000344063|592_621|622_641|1030_1075;ENST00000438389|953_973|974_1018|1199_1335|1489_1543;ENST00000598519|2624_2653|2982_3023;ENST00000205194|1062_1068|1153_1193;ENST0…	;ENST00000263433;ENST00000589190;ENST00000586923;ENST00000587457;ENST00000255631|1692_1717_1561_1701;ENST00000344063;ENST00000325421|1883_1932_1861_1961;ENST00000450554|2798_2818_2661_2861|2905_2964_2881_2981;ENST00000270460|2186_2285_2261_2441	;ENST00000263433|2321_2421|2801_2921;ENST00000589190|1301_1401;ENST00000586923|421_521;ENST00000587457|2281_2381;ENST00000255631;ENST00000344063|661_781|841_941|3861_3961|4301_4401|4661_4781;ENST00000325421;ENST00000221665|1881_2141|2181_2321|2401_2561;ENST00000568956|621_741|1421_1521|3541_3861;ENST00000325351|1621_1901;ENST00000587252|1221_1321;ENST00000450554|2421_2521;ENST00000270460	;ENST00000263433|238_292|833_877;ENST00000589190|118_129;ENST00000586923|37_70|235_249|316_340;ENST00000587457|1248_1301|1603_1625|2124_2138|2205_2229;ENST00000255631;ENST00000344063;ENST00000438389|1489_1543;ENST00000598519|2624_2653;ENST00000205194|1153_1193;ENST00000325421|279_342|1142_1152;ENST00000592881;ENST00000592996|118_122;ENST00000450554;ENST00000270460|1576_1580	;ENST00000263433;ENST00000589190;ENST00000586923;ENST00000587457|1403_1451_1401_1541|1470_1527_1401_1541|1675_1790_1721_1961|1926_1959_1721_1961;ENST00000255631|1078_1087_961_1141|1107_1107_961_1141|1692_1717_1541_1761;ENST00000344063|592_621_561_821|622_641_561_821|1030_1075_1021_1121;ENST00000438389|953_973_861_1021|974_1018_861_1021|1199_1335_1141_1321;ENST00000598519|2982_3023_2961_3061;ENST0…	;ENST00000263433|2321_2421;ENST00000589190|1121_1221|1241_1401;ENST00000586923|101_201|381_541|2741_2841;ENST00000587457|2261_2381;ENST00000255631|121_381|1321_1421;ENST00000344063|841_1001|4641_4781;ENST00000264552|721_841;ENST00000438389;ENST00000598519;ENST00000205194;ENST00000325421|1581_1721|2001_2161;ENST00000221665|1881_2181|2401_2621;ENST00000589521|161_261;ENST00000568956|1381_1481|3661_…
chr20	34	21	11	15	13	15	21	;ENST00000374980;ENST00000512005|18_40;ENST00000217426|14_76|1255_1277;ENST00000374864|3531_3598;ENST00000357156|35_50|63_98|518_570;ENST00000217446|1180_1194|1195_1214;ENST00000374810|637_664	;ENST00000374980|1062_1143_1049_1108|1144_1219_1130_1213;ENST00000217426|461_513_507_523|514_523_507_523|524_558_524_613|1533_1605_1543_1601|1847_1867_1845_1867;ENST00000357156|139_255_156_205|457_517_458_504;ENST00000217446|1000_1051_1025_1051|1054_1069_1052_1131	;ENST00000374980|903_905|906_952|1032_1048;ENST00000217426|662_690|1395_1461|1647_1691|1758_1793|2040_2065;ENST00000357156|336_457|614_645;ENST00000217446;ENST00000216951|406_436	;ENST00000374980;ENST00000512005|18_40;ENST00000217426|1255_1277;ENST00000374864|3531_3598;ENST00000357156|457_517|518_570;ENST00000217446;ENST00000374810|637_664	;ENST00000374980|1062_1143_981_1161|1144_1219_981_1161;ENST00000217426|14_76_1_101|461_513_481_581|514_523_481_581|524_558_481_581|1533_1605_1361_1561|1847_1867_1741_2141;ENST00000357156|35_50_21_121|63_98_21_121|139_255_221_421;ENST00000217446|1000_1051_1001_1261|1054_1069_1001_1261|1180_1194_1001_1261|1195_1214_1001_1261;ENST00000374810	;ENST00000374980|41_161|181_341|381_541|841_941|2481_2601;ENST00000217426|661_781;ENST00000357156;ENST00000217446;ENST00000374810|1681_2041|2581_2681|2721_2901|3561_3661|3721_4041|4061_4181;ENST00000336431|1381_1481|2361_2501;ENST00000216951|761_921|1121_1241|1501_1681|1821_1921	;ENST00000374980;ENST00000512005|18_40;ENST00000217426|14_76|1255_1277;ENST00000374864|3531_3598;ENST00000357156|35_50|63_98|518_570;ENST00000217446;ENST00000374810|637_664	;ENST00000374980|1062_1143_1041_1241|1144_1219_1041_1241;ENST00000217426|461_513_481_581|514_523_481_581|524_558_481_581|1533_1605_1601_1961|1847_1867_1601_1961;ENST00000374864;ENST00000357156|139_255_221_481|457_517_221_481;ENST00000217446|1000_1051_941_1241|1054_1069_941_1241|1180_1194_941_1241|1195_1214_941_1241;ENST00000374810	;ENST00000374980|261_361|461_561|681_781|841_1001|1381_1481;ENST00000217426|1381_1521|1981_2141;ENST00000374864|3621_3721;ENST00000357156;ENST00000217446;ENST00000374810|1121_1221|1861_2041|2161_2281|2561_2701|2801_3041|3561_3701|3861_4001;ENST00000336431|2301_2521;ENST00000497927|361_461;ENST00000216951|341_441|461_561|721_821|861_961|1521_1741	;ENST00000374980;ENST00000512005|18_40;ENST00000217426;ENST00000374864|3531_3598;ENST00000357156|35_50;ENST00000217446|1000_1051|1054_1069;ENST00000374810|637_664	;ENST00000374980|1062_1143_841_1241|1144_1219_841_1241;ENST00000512005;ENST00000217426|14_76_1_141|461_513_481_661|514_523_481_661|524_558_481_661|1255_1277_1201_1321|1533_1605_1361_2141|1847_1867_1361_2141;ENST00000357156|63_98_81_641|139_255_81_641|457_517_81_641|518_570_81_641;ENST00000217446|1180_1194_1141_1301|1195_1214_1141_1301;ENST00000374810	;ENST00000374980|41_821|1281_1441;ENST00000512005|41_141;ENST00000217426|881_1021;ENST00000357156;ENST00000217446;ENST00000374810|1881_1981|2181_2281|3561_3681|3721_3861|3881_4181;ENST00000336431|2241_2341|2381_2521;ENST00000216951|321_421|521_621|861_961|1521_1661|1721_1821
chr1	35	6	4	5	4	8	12	;ENST00000357214|110_154|640_657;ENST00000325722|2797_2826|3394_3481|3544_3565|4463_4507;ENST00000621781|243_316|345_384	;ENST00000357214|291_457_279_358;ENST00000325722|3591_3632_3595_3626|3645_3697_3627_3728|4224_4345_4308_4346;ENST00000621781	;ENST00000357214;ENST00000325722;ENST00000621781|318_332	;ENST00000357214|110_154|640_657;ENST00000325722|2797_2826|3394_3481|4463_4507;ENST00000621781|243_316|345_384	;ENST00000357214|291_457_241_521;ENST00000325722|3544_3565_3541_3721|3591_3632_3541_3721|3645_3697_3541_3721|4224_4345_4161_4281;ENST00000621781	;ENST00000357214;ENST00000325722|2841_3141|3261_3361|4561_4781;ENST00000373253|2541_2641|2761_2861|3361_3661;ENST00000621781|401_641|2741_2841	;ENST00000357214|110_154|640_657;ENST00000325722|2797_2826|3394_3481|3544_3565|3591_3632|3645_3697|4463_4507;ENST00000621781	;ENST00000357214|291_457_241_441;ENST00000325722|4224_4345_4181_4281;ENST00000621781|243_316_281_641|345_384_281_641	;ENST00000357214|1321_1421|3261_3361;ENST00000434805|621_821;ENST00000325722|3041_3141|3961_4101|4661_4781;ENST00000373253|3381_3481|3541_3641;ENST00000621781|941_1081|2401_2601|2721_2841;ENST00000324350|1581_1721	;ENST00000357214|110_154|291_457|640_657;ENST00000325722|2797_2826;ENST00000621781	;ENST00000357214;ENST00000325722|3394_3481_3301_3401|3544_3565_3461_3661|3591_3632_3461_3661|3645_3697_3461_3661|4224_4345_4141_4441|4463_4507_4461_4781;ENST00000621781|243_316_261_641|345_384_261_641	;ENST00000357214|1321_1441;ENST00000434805|621_801;ENST00000325722|3041_3161|3801_4101;ENST00000373253|3081_3181;ENST00000621781|941_1041|2301_2841;ENST00000324350|1601_1721
chr10	71	1	0	3	3	3	3	;ENST00000373115|6566_6593|6611_6673|6734_6780		;ENST00000373189|779_795	;ENST00000373115	;ENST00000373115|6566_6593_6421_6701|6611_6673_6421_6701|6734_6780_6721_6821	;ENST00000373189|981_1081|1481_1601|1801_1941|1961_2161;ENST00000623796|961_1061;ENST00000394936|661_761|841_941|1701_2041|2121_2461|2621_2721;ENST00000373115|6281_6381|6861_6961	;ENST00000373115	;ENST00000373115|6566_6593_6461_6841|6611_6673_6461_6841|6734_6780_6461_6841	;ENST00000373189|961_1181|1601_1861;ENST00000623796|601_761|781_921;ENST00000394936|641_761|841_961|1081_1181|1741_1881|2161_2261;ENST00000373115|6201_6361	;ENST00000373115	;ENST00000373115|6566_6593_6501_6641|6611_6673_6501_6641|6734_6780_6661_6801	;ENST00000373189|1701_1841;ENST00000623796|581_841;ENST00000394936|1741_1981|2121_2401|2501_2861;ENST00000373115|6201_6321
chr7	72	6	3	1	3	3	3	;ENST00000395270	;ENST00000395270|1541_1590_1542_1605|1657_1687_1625_1687|1688_1690_1688_1694	;ENST00000395270|1145_1213|1315_1349|1614_1617	;ENST00000395270|1657_1687|1688_1690	;ENST00000395270|1541_1590_1441_1641	;ENST00000395270|1081_1281|1921_2041|2081_2721|2841_3021|3841_3941;ENST00000602348|641_841|961_1101	;ENST00000395270	;ENST00000395270|1541_1590_1441_1721|1657_1687_1441_1721|1688_1690_1441_1721	;ENST00000395270|1061_1221|1941_2041|2201_2501|2601_2801|2861_3021;ENST00000602348|701_841|961_1101	;ENST00000395270	;ENST00000395270|1541_1590_1441_1581|1657_1687_1621_1741|1688_1690_1621_1741	;ENST00000395270|1161_1301|1941_2041|2361_2521|3841_3941;ENST00000602348|981_1081;ENST00000436857|341_441
chr1	55	3	2	1	2	4	6	;ENST00000302118|2454_2503|2558_2604|2788_2822|3398_3434	;ENST00000302118|2631_2659_2613_2652|3246_3300_3249_3327	;ENST00000302118|3486_3528	;ENST00000302118|2454_2503|2558_2604|2631_2659|3246_3300|3398_3434	;ENST00000302118|2788_2822_2681_2841	;ENST00000302118|121_221|1221_1321|1861_1961|3441_3581	;ENST00000302118|2454_2503|2788_2822|3246_3300|3398_3434	;ENST00000302118|2558_2604_2601_2781|2631_2659_2601_2781	;ENST00000302118|3441_3581	;ENST00000302118|2454_2503|2788_2822	;ENST00000302118|2558_2604_2601_2701|2631_2659_2601_2701|3246_3300_3241_3421|3398_3434_3241_3421	;ENST00000302118|3101_3221|3441_3581
chr2	241	38	24	26	30	38	58	;ENST00000438799|652_678|679_698;ENST00000274979|2849_2873|3029_3085|3344_3370|3527_3553;ENST00000391975|75_96|433_439|783_815|882_885|890_905|1329_1350|1419_1483|1624_1665|1935_1958|1961_1975|2110_2167|2187_2232|2233_2305|2414_2465|2662_2693|2717_2754|3022_3056|3322_3355|3761_3782|3832_3841;ENST00000391973|1536_1547|1551_1625;ENST00000316586|158_219|255_287;ENST00000402136|148_171|513_535;ENST00…	;ENST00000438799;ENST00000274979;ENST00000391975|967_1033_954_991|1048_1090_1052_1085|1153_1208_1140_1250|1209_1251_1140_1250|1362_1415_1354_1405|1527_1565_1526_1577|1666_1724_1673_1714|1791_1839_1772_1825|1859_1934_1848_1904|2016_2046_1977_2031|2047_2062_2053_2106|2954_2977_2947_2977|2978_3000_2978_2984|3258_3281_3252_3275|3970_4036_3989_4060|4054_4098_3989_4060|4146_4197_4147_4289|4198_4243_414…	;ENST00000438799|744_750|751_786;ENST00000274979|3669_3690;ENST00000391975|197_256|461_462|468_478|1740_1740|1842_1845|2837_2838|2839_2839|3708_3737;ENST00000413432|3648_3686|4604_4616;ENST00000316586|1340_1382|1455_1458|1502_1528;ENST00000402136;ENST00000305784|283_316	;ENST00000438799|652_678|679_698;ENST00000274979|2849_2873;ENST00000391975|75_96|882_885|890_905|1209_1251|1329_1350|1362_1415|1419_1483|1527_1565|1624_1665|1666_1724|2414_2465|2662_2693|2717_2754|3258_3281|3322_3355|3761_3782|3832_3841|4146_4197|4198_4243|4285_4345|4346_4381;ENST00000391973|1536_1547;ENST00000316586|706_737|1392_1436|1835_1928;ENST00000402136|148_171|513_535|599_633;ENST00000305…	;ENST00000274979|3029_3085_3021_3121|3344_3370_3261_3481|3527_3553_3501_3701;ENST00000391975|433_439_401_521|783_815_741_841|967_1033_1021_1201|1048_1090_1021_1201|1153_1208_1021_1201|1791_1839_1761_1861|1859_1934_1761_1861|1935_1958_1901_2001|1961_1975_1901_2001|2016_2046_2021_2141|2047_2062_2021_2141|2110_2167_2021_2141|2187_2232_2161_2361|2233_2305_2161_2361|2954_2977_2841_3041|2978_3000_2841_…	;ENST00000274979;ENST00000391975|141_341|4841_4941|5321_5421|5501_5601|5821_6021;ENST00000391973|2041_2141;ENST00000413432|3701_3841|4141_4401|4481_4681;ENST00000316586|2061_2241|2321_2521;ENST00000318407|981_1101|1141_1241|1361_1461|1501_1621|1761_1981|2021_2121|2301_2421;ENST00000405546|521_621|1941_2041|2581_2681|2961_3061;ENST00000305784|481_581|1061_1221;ENST00000321264|1781_1921|2421_2521;E…	;ENST00000438799;ENST00000274979|2849_2873|3029_3085|3344_3370;ENST00000391975|75_96|433_439|882_885|890_905|967_1033|1048_1090|2233_2305|2662_2693|2717_2754|3022_3056|3258_3281|3322_3355|3761_3782|3832_3841|4346_4381;ENST00000391973|1536_1547|1551_1625;ENST00000316586|158_219|255_287|706_737|1392_1436|1835_1928;ENST00000402136|148_171;ENST00000305784|241_282;ENST00000407683|2120_2148	;ENST00000438799|652_678_621_821|679_698_621_821;ENST00000274979|3527_3553_3421_3681;ENST00000391975|783_815_641_861|1153_1208_1121_1221|1209_1251_1121_1221|1329_1350_1281_1441|1362_1415_1281_1441|1419_1483_1281_1441|1527_1565_1521_1681|1624_1665_1521_1681|1666_1724_1521_1681|1791_1839_1741_2201|1859_1934_1741_2201|1935_1958_1741_2201|1961_1975_1741_2201|2016_2046_1741_2201|2047_2062_1741_2201|21…	;ENST00000438799|841_941;ENST00000274979|2661_2761|3221_3321|3721_3821|3841_3941;ENST00000391975|161_381|3361_3601|5361_5621|5861_6061|6161_6261;ENST00000391973|2041_2141|3461_3561;ENST00000413432|3681_3921|3941_4261|4281_4601;ENST00000316586|541_641|2061_2261|2461_2561;ENST00000318407|2201_2321;ENST00000402136;ENST00000405546|801_941;ENST00000305784|1081_1221	;ENST00000438799;ENST00000274979|2849_2873|3029_3085|3344_3370;ENST00000391975|75_96|433_439|882_885|890_905|967_1033|2662_2693|2717_2754|3761_3782;ENST00000391973|1536_1547;ENST00000316586|158_219|255_287|706_737|1392_1436|1835_1928;ENST00000402136|148_171;ENST00000305784|241_282;ENST00000407683|2120_2148	;ENST00000438799|652_678_621_821|679_698_621_821;ENST00000274979|3527_3553_3521_3741;ENST00000391975|783_815_661_841|1048_1090_1041_1221|1153_1208_1041_1221|1209_1251_1041_1221|1329_1350_1301_1681|1362_1415_1301_1681|1419_1483_1301_1681|1527_1565_1301_1681|1624_1665_1301_1681|1666_1724_1301_1681|1791_1839_1721_2181|1859_1934_1721_2181|1935_1958_1721_2181|1961_1975_1721_2181|2016_2046_1721_2181|20…	;ENST00000438799;ENST00000274979|3761_3861;ENST00000391975|221_381|2541_2641|5361_5461|5881_6021|6161_6261;ENST00000391973|3421_3521;ENST00000413432|3681_4501;ENST00000316586|601_701|1021_1241|1281_1381|1581_1681|2081_2301|2441_2601;ENST00000318407|1181_1281|1921_2101|2121_2381;ENST00000402136|201_301;ENST00000405546|821_961|1601_1741|1961_2061;ENST00000305784|341_441|1081_1221;ENST00000321264|25…
chr2	216	7	6	3	6	6	6	;ENST00000491306	;ENST00000491306|656_681_659_689|682_689_659_689|690_714_690_720|715_818_690_720|823_901_819_901|902_983_902_959	;ENST00000491306	;ENST00000491306|656_681|682_689|690_714	;ENST00000491306|715_818_721_901|823_901_721_901|902_983_941_1061	;ENST00000392133|1221_1401|2321_2421|2601_2741|2761_2901|3561_3661;ENST00000562038|2981_3141;ENST00000491306	;ENST00000491306	;ENST00000491306|656_681_641_841|682_689_641_841|690_714_641_841|715_818_641_841|823_901_641_841|902_983_861_1061	;ENST00000392133|1201_1341|2341_2441|2461_2581|2741_2901|3561_3721;ENST00000562038|2961_3141;ENST00000491306|1561_1921	;ENST00000491306	;ENST00000491306|656_681_621_1061|682_689_621_1061|690_714_621_1061|715_818_621_1061|823_901_621_1061|902_983_621_1061	;ENST00000392133|1201_1401|2361_2581|2661_2901|3561_3721;ENST00000562038|3021_3121;ENST00000491306|1561_1761|1821_1921
chr19	48	54	33	21	20	35	50	;ENST00000270221;ENST00000330720|745_746|1172_1242|1243_1255|1256_1306;ENST00000253237|1804_1831;ENST00000452733|1285_1312|1378_1406|1705_1757;ENST00000552347;ENST00000245222|1665_1760|1882_1913;ENST00000318083|204_240|593_625;ENST00000405315|1452_1487|1811_1851;ENST00000502487|96_135;ENST00000331825|579_582|583_588	;ENST00000270221|736_801_736_843;ENST00000330720|47_107_48_79|108_193_94_120|201_255_208_286|274_281_208_286|292_305_287_312|330_377_331_386|536_545_536_546|547_560_549_621|561_576_549_621|603_635_549_621|829_879_834_882|1153_1163_1124_1164|1420_1487_1406_1490;ENST00000253237;ENST00000452733;ENST00000552347|1_23_1_23|24_80_24_69|99_103_92_110|115_169_111_206|170_213_111_206;ENST00000245222|1507_1…	;ENST00000270221|528_622|624_629|678_689;ENST00000330720|389_419|1062_1100;ENST00000263269|4042_4072;ENST00000253237|1449_1485|2123_2168|2251_2260;ENST00000452733|1472_1519;ENST00000552347;ENST00000245222|1617_1647|2904_2943;ENST00000545387|948_1077|1126_1236;ENST00000355496|1007_1070|1100_1139;ENST00000405315|1317_1325|2510_2560;ENST00000331825|197_202|203_227|810_868;ENST00000595090|1288_1330|1…	;ENST00000270221|736_801;ENST00000330720|292_305|330_377|536_545|547_560|561_576|603_635|745_746|829_879;ENST00000253237;ENST00000452733|1285_1312|1378_1406|1705_1757;ENST00000552347|1_23|24_80|99_103|115_169|170_213;ENST00000245222;ENST00000318083|204_240|593_625;ENST00000405315|1452_1487|1631_1662|1993_2030|2031_2148|2230_2274;ENST00000502487;ENST00000331825|556_578|579_582|583_588|652_659|660_…	;ENST00000330720|47_107_1_281|108_193_1_281|201_255_1_281|274_281_1_281|1153_1163_961_1541|1172_1242_961_1541|1243_1255_961_1541|1256_1306_961_1541|1420_1487_961_1541;ENST00000253237|1804_1831_1521_1821;ENST00000452733;ENST00000552347;ENST00000245222|1507_1543_1461_1721|1665_1760_1461_1721|1882_1913_1801_1901;ENST00000318083;ENST00000405315|1811_1851_1841_1961|1918_1974_1841_1961|2297_2341_2301_2…	;ENST00000263274|2181_2301|3201_3301;ENST00000293261|2361_2481;ENST00000330720;ENST00000263269|4881_4981;ENST00000253237|681_801|2381_2481;ENST00000452733|421_521|1761_1861;ENST00000552347|721_841;ENST00000245222|2341_2441|2781_2961;ENST00000222122|921_1101;ENST00000318083|1_161|461_561|1021_1201|1281_1521;ENST00000355496|2461_2601;ENST00000200453|1401_1501|2081_2241;ENST00000405315|2521_2661;ENS…	;ENST00000270221|736_801;ENST00000330720|536_545|547_560|561_576|1420_1487;ENST00000253237|1804_1831;ENST00000452733|1285_1312|1378_1406;ENST00000552347|1_23|24_80;ENST00000245222|1507_1543|1665_1760|1882_1913;ENST00000318083|204_240;ENST00000405315|1452_1487|1631_1662|1811_1851|1918_1974|1993_2030|2031_2148|2230_2274|2297_2341;ENST00000502487|96_135;ENST00000331825|83_98|99_129|556_578|579_582|5…	;ENST00000270221;ENST00000330720|47_107_81_501|108_193_81_501|201_255_81_501|274_281_81_501|292_305_81_501|330_377_81_501|603_635_621_881|745_746_621_881|829_879_621_881|1153_1163_1161_1381|1172_1242_1161_1381|1243_1255_1161_1381|1256_1306_1161_1381;ENST00000253237;ENST00000452733|1705_1757_1621_1861;ENST00000552347|99_103_81_181|115_169_81_181|170_213_81_181;ENST00000245222;ENST00000318083|593_6…	;ENST00000263274|2181_2341|2961_3121;ENST00000595607|2341_2461;ENST00000270221|501_601;ENST00000330720|1021_1141;ENST00000263269|4881_5081;ENST00000253237|1701_1801|1961_2141;ENST00000452733|1041_1141|1421_1521;ENST00000552347|661_781|1501_1601;ENST00000245222|2821_2961;ENST00000318083|61_181|1101_1201|1221_1321;ENST00000545387|901_1001;ENST00000405315|701_801;ENST00000502487|701_801|1221_1321;EN…	;ENST00000270221;ENST00000330720;ENST00000253237;ENST00000452733|1285_1312|1378_1406;ENST00000552347;ENST00000245222|1507_1543|1665_1760|1882_1913;ENST00000318083|204_240|593_625;ENST00000405315|1452_1487|1631_1662|1811_1851;ENST00000502487|96_135;ENST00000331825|556_578|579_582|583_588|652_659	;ENST00000270221|736_801_721_861;ENST00000330720|47_107_1_941|108_193_1_941|201_255_1_941|274_281_1_941|292_305_1_941|330_377_1_941|536_545_1_941|547_560_1_941|561_576_1_941|603_635_1_941|745_746_1_941|829_879_1_941|1153_1163_961_1461|1172_1242_961_1461|1243_1255_961_1461|1256_1306_961_1461|1420_1487_961_1461;ENST00000253237|1804_1831_1661_1921;ENST00000452733|1705_1757_1621_1741;ENST00000552347|…	;ENST00000263274|3201_3301;ENST00000595607|2341_2461;ENST00000270221|541_641;ENST00000330720;ENST00000263269|4881_4981;ENST00000253237|1061_1161|1961_2141|2341_2481;ENST00000452733;ENST00000552347|701_841|1441_1621;ENST00000245222|2821_2961;ENST00000318083|1101_1201|1221_1321;ENST00000405315|701_841;ENST00000502487|1001_1141|1181_1341;ENST00000331825;ENST00000323798|3021_3381|3461_3561;ENST000005…
chr16	19	2	0	0	4	4	4	;ENST00000353258|1176_1244|1245_1293|1341_1368;ENST00000396212|4382_4427	;ENST00000353258;ENST00000396212	;ENST00000353258|1125_1169;ENST00000396212|4751_4802	;ENST00000353258|1176_1244|1245_1293|1341_1368;ENST00000396212|4382_4427	;ENST00000353258	;ENST00000381440|5261_5401;ENST00000353258|1621_1781|1821_2001|2301_2401|2461_2881;ENST00000219837|81_181|581_741|921_1061|1101_1201|4761_4901	;ENST00000353258;ENST00000396212	;ENST00000353258|1176_1244_1201_1401|1245_1293_1201_1401|1341_1368_1201_1401;ENST00000396212|4382_4427_4341_4441	;ENST00000569127|341_441|461_581;ENST00000381440|3881_4001|5261_5461;ENST00000353258|1621_1761|1801_2741|2761_2881;ENST00000396212|4461_4561|4601_4781;ENST00000219837|61_241|761_921|4661_4901|6041_6141|6161_6281	;ENST00000353258;ENST00000396212	;ENST00000353258|1176_1244_1221_1381|1245_1293_1221_1381|1341_1368_1221_1381;ENST00000396212|4382_4427_4341_4441	;ENST00000381440|3841_4121|5261_5481;ENST00000353258|1641_1801|1881_2801;ENST00000396212|4601_4781;ENST00000219837|41_301|341_461|701_981|4661_4901
chr17	8	27	22	19	23	19	25	;ENST00000316509|464_506|1583_1589;ENST00000449985;ENST00000363593;ENST00000226105;ENST00000582471;ENST00000293842;ENST00000334527|1193_1361	;ENST00000316509|529_604_530_602|1306_1331_1296_1330;ENST00000449985|858_995_895_1010|943_974_895_1010;ENST00000363593|1_134_36_134|84_115_36_134;ENST00000226105|272_318_263_299;ENST00000582471|105_171_111_219|107_171_111_219|172_219_111_219|220_229_220_227|325_360_328_360|327_360_328_360;ENST00000293842|96_162_102_210|98_162_102_210|163_210_102_210|211_220_211_218|316_351_319_351|318_351_319_351…	;ENST00000498285|412_430;ENST00000316509|412_430|431_462|715_765|1159_1193;ENST00000449985;ENST00000363593;ENST00000316199|192_204|426_449|999_1044|1101_1150;ENST00000226105;ENST00000582471;ENST00000293842;ENST00000334527|1438_1511	;ENST00000316509;ENST00000449985;ENST00000363593;ENST00000226105;ENST00000582471|220_229|325_360|327_360;ENST00000293842|163_210|211_220;ENST00000334527|1193_1361	;ENST00000316509|464_506_381_981|529_604_381_981|1306_1331_1221_1601|1583_1589_1221_1601;ENST00000449985|858_995_821_1021|943_974_821_1021;ENST00000363593|1_134_1_101|84_115_1_101;ENST00000226105|272_318_221_321;ENST00000582471|105_171_61_181|107_171_61_181|172_219_61_181;ENST00000293842|96_162_21_161|98_162_21_161|316_351_341_521|318_351_341_521|352_392_341_521|393_411_341_521|412_466_341_521;EN…	;ENST00000498285|41_141;ENST00000316509|41_141|1041_1181|1701_1921;ENST00000449985;ENST00000363593;ENST00000389017|1401_1541|2001_2101|2381_2501;ENST00000316199|41_201|301_401|801_901|981_1081|1101_1241;ENST00000580356|4101_4201;ENST00000602597|141_321|401_501;ENST00000226105|661_801|841_1001;ENST00000582471;ENST00000293842;ENST00000334527|1601_1741|2001_2161;ENST00000360416|6681_6781|7521_7641	;ENST00000316509|1583_1589;ENST00000449985;ENST00000363593;ENST00000226105;ENST00000582471;ENST00000293842;ENST00000334527|1193_1361	;ENST00000316509|464_506_341_1481|529_604_341_1481|1306_1331_341_1481;ENST00000449985|858_995_821_1021|943_974_821_1021;ENST00000363593|1_134_1_101|84_115_1_101;ENST00000226105|272_318_241_341;ENST00000582471|105_171_21_401|107_171_21_401|172_219_21_401|220_229_21_401|325_360_21_401|327_360_21_401;ENST00000293842|96_162_21_501|98_162_21_501|163_210_21_501|211_220_21_501|316_351_21_501|318_351_21_…	;ENST00000498285|341_441;ENST00000316509;ENST00000449985;ENST00000363593;ENST00000389017|2041_2181;ENST00000316199|281_381|461_561|1121_1241;ENST00000580356|4101_4201;ENST00000602597|1_121|381_501;ENST00000226105|681_1001;ENST00000396267|2221_2461;ENST00000582471|2741_2901;ENST00000293842;ENST00000334527|1601_1861;ENST00000360416|7521_7641	;ENST00000316509|1583_1589;ENST00000449985|943_974;ENST00000363593|1_134|84_115;ENST00000226105|272_318;ENST00000582471;ENST00000293842;ENST00000334527|1193_1361	;ENST00000316509|464_506_361_1521|529_604_361_1521|1306_1331_361_1521;ENST00000449985|858_995_821_941;ENST00000226105;ENST00000582471|105_171_1_401|107_171_1_401|172_219_1_401|220_229_1_401|325_360_1_401|327_360_1_401;ENST00000293842|96_162_1_521|98_162_1_521|163_210_1_521|211_220_1_521|316_351_1_521|318_351_1_521|352_392_1_521|393_411_1_521|412_466_1_521	;ENST00000498285|1_101;ENST00000316509|1_101|1861_1961;ENST00000449985;ENST00000389017|2061_2161;ENST00000316199|441_601|641_781|921_1241;ENST00000580356|4101_4201;ENST00000602597|1_241;ENST00000226105|681_781;ENST00000582471;ENST00000293842;ENST00000360416|2901_3121|7501_7641
chr16	8	5	3	3	5	6	8	;ENST00000566983|869_907;ENST00000565934|75_89|320_380|1073_1156|1082_1138;ENST00000396593	;ENST00000565934|940_1001_981_1015;ENST00000396593|741_792_737_812|937_992_976_988	;ENST00000565934|12_56|15_56;ENST00000396593	;ENST00000566983|869_907;ENST00000565934|320_380|1073_1156|1082_1138;ENST00000396593|937_992	;ENST00000566983;ENST00000565934|75_89_81_181|940_1001_961_1061;ENST00000396593|741_792_761_901	;ENST00000563958|201_401;ENST00000566983|721_821;ENST00000565934|761_881;ENST00000396593|2261_2561|2661_2961;ENST00000344836|1141_1241|3141_3241|3401_3521|3581_3841|3901_4061|4241_4461	;ENST00000566983|869_907;ENST00000565934|320_380;ENST00000396593|741_792	;ENST00000565934|75_89_1_181|940_1001_981_1101|1073_1156_981_1101|1082_1138_981_1101;ENST00000396593|937_992_941_1081	;ENST00000563958|461_581;ENST00000563215|1281_1461;ENST00000565934|741_861;ENST00000396593|621_721|1501_1741|1781_1901|2261_2661|2741_2901|2921_3021;ENST00000344836|1141_1241|3361_3581|3601_3741|3881_4161|4181_4321	;ENST00000566983|869_907;ENST00000565934|320_380;ENST00000396593	;ENST00000565934|75_89_21_121|940_1001_681_941|1073_1156_981_1241|1082_1138_981_1241;ENST00000396593|741_792_521_781|937_992_861_1101	;ENST00000565934;ENST00000396593|321_501|1521_1761|1781_1901|2281_2741|2761_2901|2921_3021;ENST00000344836|3361_3581|3701_3801|3881_4041|4061_4161|4181_4361
chr9	124	11	9	2	5	8	9	;ENST00000498485;ENST00000373570	;ENST00000498485|390_399_372_416|431_469_421_486;ENST00000373570|1_6_1_6|119_143_137_143|144_213_144_147|214_225_199_225|306_314_306_343|315_365_306_343|420_446_434_470	;ENST00000498485;ENST00000373570|21_43	;ENST00000498485;ENST00000373570|1_6|119_143|144_213|214_225|306_314|315_365|420_446	;ENST00000498485|390_399_301_501|431_469_301_501	;ENST00000540326|161_261|1081_1181|2321_2421|2441_2541;ENST00000498485|601_881;ENST00000620110|1601_1721|1921_2361|2481_2581|2801_2961;ENST00000487099|4901_5001|5041_5141|5521_5841|5961_6161|6381_6861|6901_7001;ENST00000353214|1941_2141	;ENST00000498485;ENST00000373570|1_6|306_314|315_365|420_446	;ENST00000498485|390_399_261_501|431_469_261_501;ENST00000373570|119_143_121_261|144_213_121_261|214_225_121_261	;ENST00000540326|401_521|1101_1201|1301_1401|2441_2541;ENST00000498485|141_241;ENST00000620110|1161_1261|2001_2221;ENST00000487099|5541_5921|6061_6161|6181_6321|6341_6441;ENST00000373570;ENST00000353214|1761_1941	;ENST00000498485;ENST00000373570|1_6	;ENST00000498485|390_399_341_461|431_469_341_461;ENST00000373570|119_143_81_261|144_213_81_261|214_225_81_261|306_314_281_481|315_365_281_481|420_446_281_481	;ENST00000540326|1121_1221|1301_1401;ENST00000498485|621_861;ENST00000620110|1161_1261|1381_1481|2021_2181|2321_2501|2561_2661|2721_2941;ENST00000487099|5541_5721|5781_5921|6201_6301|6401_6521;ENST00000373570;ENST00000353214|1861_1961|2041_2181
chr6	33	24	17	16	15	20	35	;ENST00000444757|500_516;ENST00000374656|452_471;ENST00000439602;ENST00000473611|134_175;ENST00000434618|922_923|1147_1174;ENST00000487667|1611_1704|1719_1766|1789_1791;ENST00000462802|362_418;ENST00000360661|756_771|772_798;ENST00000506578|288_334|589_674|716_755|832_857|1165_1190|1363_1394|1499_1574	;ENST00000444757|560_586_577_661|608_657_577_661|670_711_664_716|712_717_664_716|718_753_734_748;ENST00000439602|67_113_72_113|114_119_114_135|166_174_136_185|263_299_228_299|300_336_300_346|392_401_347_401|402_429_402_428|467_493_484_493|494_512_494_514;ENST00000434618;ENST00000487667|1829_1856_1813_1865;ENST00000462802|753_848_783_900;ENST00000360661|1986_2035_1991_2023	;ENST00000444757;ENST00000439602|191_212|213_227;ENST00000434618|1183_1195;ENST00000487667|1770_1786|1878_1892;ENST00000462802|630_631|720_753;ENST00000360661|270_314|689_711	;ENST00000444757;ENST00000374656|452_471;ENST00000439602|166_174|392_401|402_429|467_493|494_512;ENST00000473611|134_175;ENST00000434618|922_923|1147_1174;ENST00000487667|1611_1704|1719_1766|1789_1791|1829_1856;ENST00000462802|362_418|753_848;ENST00000360661|756_771;ENST00000506578|288_334|832_857|1165_1190	;ENST00000444757|500_516_501_601|560_586_501_601|608_657_621_721|670_711_621_721|712_717_621_721|718_753_621_721;ENST00000439602|67_113_41_141|114_119_41_141|263_299_181_321|300_336_181_321;ENST00000360661|772_798_781_881|1986_2035_1941_2081;ENST00000506578|589_674_561_821|716_755_561_821|1363_1394_1381_1521|1499_1574_1381_1521	;ENST00000444757|861_961;ENST00000439602;ENST00000491168|2041_2181;ENST00000360661|901_1001|1181_1281|1481_1901;ENST00000374316|7821_7941|8041_8141|8501_8621|9321_9421|9521_9641;ENST00000506578|381_541	;ENST00000444757;ENST00000374656|452_471;ENST00000439602|263_299|402_429|467_493|494_512;ENST00000473611|134_175;ENST00000434618|922_923|1147_1174;ENST00000487667|1611_1704|1719_1766|1789_1791;ENST00000462802|362_418;ENST00000360661|756_771|772_798|1986_2035;ENST00000506578|288_334|589_674|716_755|832_857|1165_1190	;ENST00000444757|500_516_501_741|560_586_501_741|608_657_501_741|670_711_501_741|712_717_501_741|718_753_501_741;ENST00000439602|67_113_41_241|114_119_41_241|166_174_41_241|300_336_301_401|392_401_301_401;ENST00000434618;ENST00000487667|1829_1856_1801_1901;ENST00000462802|753_848_641_761;ENST00000360661;ENST00000506578|1363_1394_1361_1681|1499_1574_1361_1681	;ENST00000444757;ENST00000439602;ENST00000491168|2041_2161;ENST00000434618|2621_2801;ENST00000487667;ENST00000462802;ENST00000360661|1221_1321|1421_1541|1581_1721;ENST00000374316|6921_7021|7201_7301|7641_8021|8521_8661|9321_9461|9501_9601;ENST00000606961|861_961|1021_1121;ENST00000506578|341_441	;ENST00000444757;ENST00000374656;ENST00000439602|467_493;ENST00000473611|134_175;ENST00000434618|922_923;ENST00000487667|1611_1704|1719_1766|1789_1791|1829_1856;ENST00000462802|362_418|753_848;ENST00000360661|1986_2035;ENST00000506578|288_334|589_674|716_755|832_857|1165_1190	;ENST00000444757|500_516_461_801|560_586_461_801|608_657_461_801|670_711_461_801|712_717_461_801|718_753_461_801;ENST00000374656|452_471_401_541;ENST00000439602|67_113_21_441|114_119_21_441|166_174_21_441|263_299_21_441|300_336_21_441|392_401_21_441|402_429_21_441|494_512_501_601;ENST00000473611;ENST00000434618|1147_1174_1101_1221;ENST00000360661|756_771_721_861|772_798_721_861;ENST00000506578|13…	;ENST00000444757|821_961;ENST00000374656|221_361|1261_1401;ENST00000439602;ENST00000473611|1_101;ENST00000491168|2041_2141;ENST00000434618|3441_3681;ENST00000360661|1321_1521|1541_1721;ENST00000374316|8521_8621|9361_9601;ENST00000606961|861_1121;ENST00000506578
chr17	43	14	11	15	17	17	27	;ENST00000415816|1081_1130;ENST00000355653|1401_1439|1498_1534|2005_2043|2149_2173;ENST00000538265|285_368|408_462|1582_1615|1701_1725|1863_1898;ENST00000226004|55_64|243_275|321_343|773_812|862_913|1068_1102	;ENST00000415816;ENST00000355653|1627_1669_1558_1667|1859_1920_1813_1910|2070_2112_2090_2137|2371_2406_2294_2487|2433_2487_2294_2487;ENST00000538265|512_561_483_562|566_594_564_639|595_623_564_639|624_664_564_639|747_783_734_781|1468_1514_1471_1531	;ENST00000415816|644_673;ENST00000355653|641_671|1727_1812|2201_2227;ENST00000538265|398_400|1311_1348	;ENST00000415816|1081_1130;ENST00000355653|2005_2043|2070_2112|2149_2173|2371_2406;ENST00000538265|747_783|1468_1514|1863_1898;ENST00000226004|55_64|243_275|321_343|862_913	;ENST00000415816;ENST00000355653|1401_1439_1341_1461|1498_1534_1521_1701|1627_1669_1521_1701|1859_1920_1761_1961|2433_2487_2421_2521;ENST00000538265|285_368_361_721|408_462_361_721|512_561_361_721|566_594_361_721|595_623_361_721|624_664_361_721|1582_1615_1521_1721|1701_1725_1521_1721;ENST00000226004|773_812_681_801|1068_1102_941_1121	;ENST00000415816|81_261|321_441|701_821;ENST00000355653|141_261|421_521|581_761|821_921|1181_1281|2181_2341|2601_2721;ENST00000352993|3121_3221;ENST00000538265|1921_2141;ENST00000226004|3201_3301|3401_3621|3641_3921	;ENST00000415816;ENST00000355653|1401_1439|1498_1534;ENST00000538265|512_561|747_783|1468_1514|1582_1615|1863_1898;ENST00000226004|55_64|773_812|862_913	;ENST00000415816|1081_1130_1081_1241;ENST00000355653|1627_1669_1581_1721|1859_1920_1761_1941|2005_2043_1981_2201|2070_2112_1981_2201|2149_2173_1981_2201|2371_2406_2321_2481|2433_2487_2321_2481;ENST00000538265|285_368_221_341|408_462_381_501|566_594_581_721|595_623_581_721|624_664_581_721|1701_1725_1701_1821;ENST00000226004|243_275_261_361|321_343_261_361|1068_1102_961_1081	;ENST00000415816;ENST00000355653|601_701|2541_2721;ENST00000352993|2921_3061;ENST00000588693|181_341;ENST00000540306|3661_3801;ENST00000538265|2041_2141;ENST00000226004|3321_3681|3721_3921	;ENST00000415816|1081_1130;ENST00000355653|1498_1534;ENST00000538265|747_783|1863_1898;ENST00000226004|55_64|243_275|321_343|773_812|862_913|1068_1102	;ENST00000415816;ENST00000355653|1401_1439_1321_1441|1627_1669_1541_1741|1859_1920_1761_1941|2005_2043_2021_2201|2070_2112_2021_2201|2149_2173_2021_2201|2371_2406_2321_2721|2433_2487_2321_2721;ENST00000538265|285_368_201_361|408_462_381_701|512_561_381_701|566_594_381_701|595_623_381_701|624_664_381_701|1468_1514_1421_1841|1582_1615_1421_1841|1701_1725_1421_1841;ENST00000226004	;ENST00000415816|341_501|841_941|1141_1241;ENST00000355653|581_701|861_961|1101_1221;ENST00000352993|2901_3101;ENST00000588693|181_341|401_501;ENST00000540306|3601_3801;ENST00000538265|1201_1361|1901_2141;ENST00000226004|3381_3681|3821_3941
chr14	103	26	4	9	8	9	17	;ENST00000216554|847_886|1226_1261|1585_1641;ENST00000348956|371_448|697_706|1099_1131;ENST00000389749|1084_1130|1315_1378|1954_1974;ENST00000409074|639_682;ENST00000602422|594_677;ENST00000286953|89_96|165_206	;ENST00000216554|1262_1335_1278_1320;ENST00000348956|708_728_721_744;ENST00000409074;ENST00000286953|60_88_60_88|325_367_306_380	;ENST00000216554|651_714|749_764|988_1001|1004_1024|1025_1068|1094_1115|1116_1136|1673_1678;ENST00000348956|947_980|1033_1071|1259_1288|1570_1647;ENST00000299204|3904_3982|4172_4218;ENST00000409074|737_745;ENST00000554913|930_962|2130_2168|2252_2295;ENST00000286953|100_143|241_275|446_469|512_604	;ENST00000216554|847_886|1585_1641;ENST00000348956|371_448|697_706|708_728;ENST00000389749|1954_1974;ENST00000409074|639_682;ENST00000602422|594_677;ENST00000286953	;ENST00000216554|1226_1261_941_1261|1262_1335_1281_1481;ENST00000348956|1099_1131_1121_1221;ENST00000389749|1084_1130_1021_1181|1315_1378_1241_1341;ENST00000286953|60_88_21_241|89_96_21_241|165_206_21_241|325_367_301_441	;ENST00000380069|1_101|281_381;ENST00000216554;ENST00000348956|1481_1581;ENST00000389749|1661_1761|2081_2341|3061_3221;ENST00000299204|3981_4101|4181_4281;ENST00000348520|2161_2261;ENST00000554913|321_421|1221_1321|1741_1841|2401_2521;ENST00000286953	;ENST00000216554;ENST00000348956|371_448|697_706|708_728|1099_1131;ENST00000389749|1084_1130|1315_1378|1954_1974;ENST00000409074|639_682;ENST00000602422|594_677;ENST00000286953	;ENST00000216554|847_886_661_1421|1226_1261_661_1421|1262_1335_661_1421|1585_1641_1521_1681;ENST00000286953|60_88_41_541|89_96_41_541|165_206_41_541|325_367_41_541	;ENST00000216554;ENST00000558611|341_441;ENST00000299204|4001_4281;ENST00000554913|221_421|2421_2521;ENST00000286953	;ENST00000216554;ENST00000348956|371_448|697_706|708_728;ENST00000389749|1084_1130|1315_1378|1954_1974;ENST00000409074|639_682;ENST00000602422|594_677;ENST00000286953	;ENST00000216554|847_886_801_1501|1226_1261_801_1501|1262_1335_801_1501|1585_1641_1521_1681;ENST00000348956|1099_1131_1101_1261;ENST00000389749;ENST00000286953|60_88_81_201|89_96_81_201|165_206_81_201|325_367_241_441	;ENST00000216554;ENST00000558611|341_601;ENST00000348956|1521_1701;ENST00000389749|2081_2201;ENST00000299204|3981_4281;ENST00000554913|121_461;ENST00000286953
chr22	23	15	6	1	2	5	10	;ENST00000520222;ENST00000433835|637_658;ENST00000215754|411_465|785_806;ENST00000398344|431_454	;ENST00000520222|209_255_192_344|256_334_192_344;ENST00000433835|694_755_690_758|724_733_690_758;ENST00000215754|842_903_838_906|872_881_838_906;ENST00000398344	;ENST00000520222|99_191;ENST00000417137|536_561;ENST00000433835|434_450|437_446;ENST00000215754|523_575|530_573|582_598|585_594;ENST00000398344|467_564|629_691	;ENST00000520222|209_255|256_334;ENST00000433835|637_658|694_755|724_733;ENST00000215754|785_806|842_903|872_881;ENST00000398344|431_454	;ENST00000433835;ENST00000215754|411_465_441_541;ENST00000398344	;ENST00000479188|421_561;ENST00000345044|701_821;ENST00000433835|321_421;ENST00000215754;ENST00000398344|481_701	;ENST00000520222;ENST00000433835|637_658|694_755|724_733;ENST00000215754|411_465|785_806|842_903|872_881;ENST00000398344|431_454	;ENST00000520222|209_255_221_381|256_334_221_381;ENST00000398344	;ENST00000417194|4481_4581;ENST00000520222;ENST00000398344|581_701	;ENST00000520222;ENST00000433835|694_755|724_733;ENST00000215754|785_806|842_903|872_881;ENST00000398344	;ENST00000520222|209_255_201_381|256_334_201_381;ENST00000433835|637_658_461_641;ENST00000215754|411_465_461_621;ENST00000398344|431_454_321_701	;ENST00000520222;ENST00000417137|561_661;ENST00000345044|1141_1241;ENST00000433835;ENST00000215754;ENST00000398344|121_241
chr5	131	7	4	4	4	4	5	;ENST00000304043;ENST00000509018|6392_6453	;ENST00000304043|229_298_245_310|376_391_389_391|392_424_399_482|619_669_582_672	;ENST00000304043|311_354|483_496|686_745	;ENST00000304043|229_298;ENST00000509018	;ENST00000304043|376_391_321_601|392_424_321_601|619_669_661_841;ENST00000509018|6392_6453_6321_6541	;ENST00000304043;ENST00000379380|2221_2321;ENST00000509018	;ENST00000304043|229_298;ENST00000509018	;ENST00000304043|376_391_341_541|392_424_341_541|619_669_581_841;ENST00000509018|6392_6453_6321_6481	;ENST00000304043;ENST00000379380|2061_2161|2301_2401|2441_2561|2581_2681|3101_3381;ENST00000509018	;ENST00000304043|229_298;ENST00000509018	;ENST00000304043|376_391_301_841|392_424_301_841|619_669_301_841;ENST00000509018|6392_6453_6321_6541	;ENST00000304043;ENST00000379380|2041_2161|2461_2561|3101_3221|3241_3341;ENST00000509018
chr11	8	9	5	2	3	6	7	;ENST00000314138|547_547;ENST00000526757|634_671	;ENST00000314138|396_405_387_406|407_470_407_470|471_543_471_487|663_721_673_721|726_767_722_730	;ENST00000314138|547_572|816_875	;ENST00000314138|396_405|407_470|471_543|547_547;ENST00000526757|634_671	;ENST00000314138|663_721_621_721|726_767_761_921;ENST00000526757	;ENST00000314138;ENST00000526757|1621_1741|2641_2921	;ENST00000314138|396_405|407_470|726_767;ENST00000526757|634_671	;ENST00000314138|471_543_481_701|547_547_481_701|663_721_481_701;ENST00000526757	;ENST00000314138|881_1041;ENST00000526757|2341_2461|2721_2881	;ENST00000314138;ENST00000526757|634_671	;ENST00000314138|396_405_361_921|407_470_361_921|471_543_361_921|547_547_361_921|663_721_361_921|726_767_361_921;ENST00000526757	;ENST00000314138;ENST00000526757|2341_2461|2601_2701|2721_2861
[truncated: 1,122 more rows]
