# Supplementary material for: Predicting dynamic cellular protein–RNA interactions by deep learning using in vivo RNA structures
Source: Cell Res. 2021 Feb 23;31(5):495–516. doi: 10.1038/s41422-021-00476-y (PMC7900654; doi:10.1038/s41422-021-00476-y)
Supplement: Supplementary file 11 — Table S4 [file 41422_2021_476_MOESM11_ESM.xlsx]

## Sheet: by_SRSF
Table S4. Primers for splicing detection and PrismNet-predicted binding sites. Related to Fig. 3a.
trx_id	Transcript	gene name	predicted binding sites	binding probability from PrismNet_HEK293T	binding probability from PrismNet_K562	exons	primer_L_exon1_exon3_cross	primer_L_exon2_exon3_cross	primer_R_exon3_qPCR
1	ENST00000451998	TTC38	161_260	0.407	0.891	240-313,314-439,440-582	AACGTAGCCCGGAGCCTTCTGA	GGATTACAGGGGAGCCTTCTGA	GACGCCACCACTGAGGTTCT
2	ENST00000542075	SLC38A10	1761_1860	0.56	0.189	1332-1514,1515-1626,1627-1733	GTGAGCAGCAGTGGAGACCATC	TATCCCCAACGTGGAGACCATC	GGAAAGTGCGTTCTTGTGGATT
3	ENST00000581227	LRRC45	701_800	0.382	0.801	540-706,707-799,800-973	CCCTGGAGGAGCAACAGCGCC	GCCTGGAGGAGCAACAGCGCC	CAGCTCTTCCAGGCGCCGC
4	ENST00000467674	ST6GALNAC4	261_360	0.849	0.374	281-466,467-574,575-812	CAGATGGGAAGGGAGAAGAGCC	AGCTACTGCAGGGAGAAGAGCC	GACCGCCTTCTCAGTGATGA
5	ENST00000374759	SLC38A10	1521_1620	0.596	0.453	1114-1296,1297-1408,1409-1515	GTGAGCAGCAGTGGAGACCATC	TATCCCCAACGTGGAGACCATC	CTGGGAGGAAAGTGCGTTCT
6	ENST00000261772	AARS	2501_2600	0.418	0.73	1930-2136,2137-2321,2322-2430	AGAAAGGCTCATTGGTTGCTC	CGCAGGTGCCTTGGCTGC	GGTATAGACGGCCTTGGCTGC
7	ENST00000421471	MCM3	921_1020	0.282	0.652	644-713,714-864,865-1030	AGTGAATCCAGGTTGAAGGCAT	GGGTTTCCATGGTTGAAGGCAT	CCTGGATCTCAACTGAAGAG
8	ENST00000306688	LRRC45	1761_1860	0.499	0.688	1651-1743,1744-1836,1837-2010	CCCTGGAGGAGCAACAGCGCCT	GCCTGGAGGAGCAACAGCGCCT	CAGCTGGCTGACCCGGGTCTG
9	ENST00000216281	HSP90AA1	881_980	0.717	0.325	207-368,369-735,736-869	AATTCATCAGATGTGAACCTATGG	GACAGACACAGGTGAACCTATGG	CCAATAAACTGAGAATGTTTCTTCAC
10	ENST00000621189	RECQL4	3221_3320	0.968	0.196	2882-3011,3012-3181,3182-3362	TGGCCCACAGGTGTGCGGC	GCCCAGGACAGGTGTGCGGCG	CTGCACACGGCCATAGAGGA
11	ENST00000531875	RECQL4	341_440	0.727	0.484	1-131,132-301,302-482	CTGGCCCACAGGTGTGCGGCG	GCCCAGGACAGGTGTGCGGCG	CTGCACACGGCCATAGAGGA
12	ENST00000377038	DFFA	781_880	0.811	0.347	367-509,510-699,700-851	AGGACCTCCAGAGTCCAAAGCT	CAAAGCAGGAAGAGTCCAAAGCT	GATAAGCTCAGCTCTGGAGCC
