# Supplementary material for: Predicting dynamic cellular protein–RNA interactions by deep learning using in vivo RNA structures
Source: Cell Res. 2021 Feb 23;31(5):495–516. doi: 10.1038/s41422-021-00476-y (PMC7900654; doi:10.1038/s41422-021-00476-y)
Supplement: Supplementary file 12 — Table S5 [file 41422_2021_476_MOESM12_ESM.xlsx]

## Sheet: for RBP binding validation
Table S5. Oligo sequences for RNA pull down, as well as primers and siRNA for PNPO splicing validation, Related to Figs.4, 7c, S7c.
transcript	ensemble ID	RBP	oligo name	oligo
EIF1	ENST00000591776	SND1	SND1_target	UAACUUGGACUAGUGUAACUCCUUGAGCCAUGCUGUCUAGUCUU
SLC35D2	ENST00000490599	TIA1	TIA1_target1	UAGGAAUGUGAAGCCAGAGGUUUCGGAUUCGUGACAU
CANX	ENST00000507307	TIA1	TIA1_target2_WT	GCCUCCGCCUCUCUCUUUACUGCGGCGCGGGGCAAGGUGUGCGGGCGG
CANX	ENST00000507307	TIA1	TIA2_target2_mut1	GCCUCCGCCUCACACAAAACUGCGGCGCGGGGCAAGGUGUGCGGGCGG
CANX	ENST00000507307	TIA1	TIA3_target2_mut2	GCCUCCGCCUCUCUCUUUACUGCGGCGCGGGGCAAGGAAAGAGAGCGG
Random	NA		Control	ccaacucuaugucgacugccaacucuaugucgacug

## Sheet: PNPO primer
name	primer
PNPO_exon3_R	CAGGATTTTGGCTTGGGCAC
PNPO_splicing_F	AGATGGAAAACCCTCTGCTC

## Sheet: siRNA
siRNA	sequence
siTARDBP_1	CAAUAGCAAUAGACAGUUAGA
siTARDBP_2	GGUGUAUGUUGUCAACUAUCC
siFUS_1	GGACAGCAGCAAAGCUAUAAU
siFUS_2	GCAGAGUUACAGUGGUUAUAG

## Sheet: qPCR_primer
name	qPCR
TARDBP_qF	CCTTCGGTTCTGGAAATAACTC
TARDBP_qR	CTTAGAATCCATGCTTGAGC
FUS_qF	TCTTGGGTGATTTGAGGCACAG
FUS_qR	CAGCTATCGCTTGAACCCAGGA
