# Supplementary material for: Predicting dynamic cellular protein–RNA interactions by deep learning using in vivo RNA structures
Source: Cell Res. 2021 Feb 23;31(5):495–516. doi: 10.1038/s41422-021-00476-y (PMC7900654; doi:10.1038/s41422-021-00476-y)
Supplement: Supplementary file 13 — Table S6 [file 41422_2021_476_MOESM13_ESM.xlsx]

## Sheet: index
Table S6. Motifs sequence, motif Matrix, motif logo, motif enrichment (odds ratio), and p- values, as well as comparison against other motifs for all 291 RBP motifs, Related to Figs. 5 and S5.
motif_summary
RBP	RBP name
motif_rank	the rank of motif for each RBP
motif_id	the motif id
motif	the sequence and structure of motif
weight	the motif weight
Odd_ratio	Odd_ratio
Pvalue	Pvalue
motif_Matrix
motif_name	the motif name
motif	the sequence and structure of motif
site1_A	the probability of nucleotide A in position 1 of motif
site1_C	the probability of nucleotide C in position 1 of motif
site1_G	the probability of nucleotide G in position 1 of motif
site1_U(sequence)	the probability of nucleotide U in position 1 of motif
site1_P	the probability of paired structure in position 1 of motif
site1_U(structure)	the probability of unpaired strcuture in position 1 of motif
motif_logo
motif_ID	motif shown as the ID rank

## Sheet: motif_summary
motif_ID	RBP	motif_rank	motif_name	motif	weight	Odd_ratio	Pvalue
1	AARS	1	AARS#1	GAAGAA|UUUUUU	0.224242	2.666	0.00133436
2	AARS	2	AARS#2	GAGGAG|UUPUUU	0.187879	2.13507	0.0140921
3	AATF	1	AATF#1	CGGGGG|PPPPPP	0.369501	5.26153	2.23e-17
4	AATF	2	AATF#2	UGUGUG|UUUUUU	0.16129	1.72937	0.0117327
5	ABCF1	1	ABCF1#1	GCGGCC|PPPPPP	0.728745	24.2358	8.03e-98
6	AGGF1	1	AGGF1#1	AGAAGA|UUUUUU	0.411259	6.32587	4.88e-77
7	AGGF1	2	AGGF1#2	AAAGAA|UUUUUU	0.183737	2.0395	5.3e-10
8	AKAP1	1	AKAP1#1	UUUUUU|UUUUUU	0.265548	3.25932	1.04e-22
9	AKAP1	2	AKAP1#2	CUCCCC|PPPPPP	0.219151	2.53034	1.02e-13
10	AKAP1	3	AKAP1#3	UGUGUG|UUUUUU	0.140178	1.47022	0.00314819
11	AKAP8L	1	AKAP8L#1	AAGAAG|UUUUUU	0.35589	5.07577	6.38e-19
12	AKAP8L	2	AKAP8L#2	GAGGAG|UUUUUP	0.215539	2.52632	3.26e-06
13	ALKBH5	1	ALKBH5#1	AUUUGU|UUUUUU	0.241935	2.95251	0.000150832
14	ALKBH5	2	ALKBH5#2	UAUUUU|UUUUUU	0.166667	1.85248	0.0339587
15	APOBEC3C	1	APOBEC3C#1	UUUUUU|UUUUUU	0.217926	2.54562	2.07e-08
16	APOBEC3C	2	APOBEC3C#2	GAAGAA|UUUUUU	0.195079	2.21433	2.74e-06
17	AQR	1	AQR#1	GAAGAA|UUUUUU	0.404798	6.17386	9.85e-40
18	AQR	2	AQR#2	AAAAGA|UUUUUU	0.178411	1.97315	1.8e-05
19	ATXN2	1	ATXN2#1	CGGCGC|PPPPPP	0.272727	3.37876	6.67e-12
20	AUH	1	AUH#1	UUUUUU|UUUUUU	0.208333	2.39562	2.82e-08
21	AUH	2	AUH#2	UUUCUC|UUUUUU	0.152778	1.64203	0.00221426
22	BCCIP	1	BCCIP#1	GAGGAG|UUUUUU	0.377982	5.50537	2.24e-28
23	BCCIP	2	BCCIP#2	AAGAAG|UUUUUU	0.229358	2.6982	3.89e-09
24	BCLAF1	1	BCLAF1#1	AAGAAG|UUUUUU	0.388018	5.72517	7.04e-58
25	BCLAF1	2	BCLAF1#2	UGAAGA|UUUUUU	0.133641	1.39379	0.00812398
26	BCLAF1	3	BCLAF1#3	AAAAGA|UUUUUU	0.124424	1.28406	0.0389172
27	BUD13	1	BUD13#1	GAAGAA|UUUUUU	0.442413	7.21513	1.87e-39
28	C17ORF85	1	C17ORF85#1	CUCCUC|PPPPPU	0.235088	2.80496	8.5e-06
29	C17ORF85	2	C17ORF85#2	GUGCCA|PPPPPP	0.161404	1.75796	0.0174721
30	CAPRIN1	1	CAPRIN1#1	UUGUAA|UUUUUU	0.242991	3.0656	0.00304959
31	CAPRIN1	2	CAPRIN1#2	UUUUUU|PPPPPP	0.214953	2.61692	0.0118804
32	CDC40	1	CDC40#1	UUUUCU|UUUUUU	0.134328	1.39538	0.180618
33	CPEB4	1	CPEB4#1	GAAGAA|UUUUUU	0.25641	3.10899	1.95e-07
34	CPEB4	2	CPEB4#2	UUUAUU|UUUUUU	0.179487	1.97369	0.0027897
35	CPSF1	1	CPSF1#1	UUUCUU|UUUUUU	0.180328	1.99274	0.0501111
36	CPSF2	1	CPSF2#1	AUAUAU|PPPPPP	0.180412	2.0123	0.0142615
37	CPSF3	1	CPSF3#1	CUCCUG|PPPPPP	0.320423	4.28312	4.04e-11
38	CPSF3	2	CPSF3#2	UUUGUU|PPPPPP	0.165493	1.80417	0.0131258
39	CPSF4	1	CPSF4#1	UUUUUU|PPPPPP	0.258824	3.13246	9.94e-05
40	CPSF6	1	CPSF6#1	GAAGAA|UUUUUU	0.402597	6.07359	1.33e-96
41	CPSF6	2	CPSF6#2	GAGAAG|UUUUUU	0.142857	1.50276	7.52e-05
42	CPSF7	1	CPSF7#1	AAAGAA|UUUUUU	0.375598	5.44449	4.68e-42
43	CPSF7	2	CPSF7#2	AGAAAA|UUUUUU	0.206938	2.36295	5.74e-10
44	CSTF2	1	CSTF2#1	UUUUUA|UUUUUU	0.21729	2.50414	1.45e-16
45	CSTF2	2	CSTF2#2	UUUUUU|PPPPPP	0.172118	1.87551	5.29e-08
46	CSTF2T	1	CSTF2T#1	GGGAGG|PPPPPP	0.244283	2.91099	1.69e-17
47	CSTF2T	2	CSTF2T#2	CCUCCC|PPPPPP	0.18815	2.08743	2.1e-08
48	DDX21	1	DDX21#1	UUUUUA|UUUUUU	0.224638	2.75349	0.00257764
49	DDX21	2	DDX21#2	UUAUUU|UUUUUU	0.195652	2.31321	0.0134643
50	DDX24	1	DDX24#1	GAAGAA|UUUUUU	0.407407	6.4602	9.59e-13
51	DDX3X	1	DDX3X#1	GCCGCC|PPPPPP	0.480539	8.3525	6.4e-111
52	DDX42	1	DDX42#1	GGAGGA|PUUPUU	0.129496	1.3601	0.0974522
53	DDX51	1	DDX51#1	GCGGGG|PPPPPP	0.376307	5.54259	1.12e-15
54	DDX52	1	DDX52#1	UUUUUU|UUUUUU	0.341646	4.66149	3.91e-17
55	DDX52	2	DDX52#2	GCGGCG|PPPPPP	0.216958	2.49084	3.81e-06
56	DDX55	1	DDX55#1	UUUUUU|UUUUUU	0.311458	4.06815	1.53e-31
57	DDX55	2	DDX55#2	UUUUUU|PPPPPP	0.229167	2.67433	9.74e-15
58	DDX59	1	DDX59#1	CUCCCC|PPPPPP	0.438312	7.18095	1.22e-22
59	DDX6	1	DDX6#1	UUUUUU|UUUUUU	0.310127	4.04232	5.42e-26
60	DGCR8	1	DGCR8#1	UUUUUU|UUUUUU	0.273011	3.37667	6.29e-16
61	DGCR8	2	DGCR8#2	UCCCCG|PPPPPP	0.141966	1.48862	0.0131815
62	DGCR8	3	DGCR8#3	AAAGAA|UUUUUU	0.140406	1.4696	0.016147
63	DHX30	1	DHX30#1	GCCCGG|PPPPPP	0.456044	7.60771	8.03e-42
64	DHX30	2	DHX30#2	GGGGGC|PPPPPP	0.186813	2.08746	2.27e-05
65	DKC1	1	DKC1#1	GUGUGU|UUUUUU	0.381443	5.90604	1.79e-06
66	DROSHA	1	DROSHA#1	GCGGCG|PPPPPP	0.192157	2.13922	2.02e-05
67	DROSHA	2	DROSHA#2	GGAGGG|UUUUUU	0.188235	2.08549	3.96e-05
68	EFTUD2	1	EFTUD2#1	GGCUGC|PPPPPP	0.344652	4.79922	2.96e-25
69	EFTUD2	2	EFTUD2#2	GAGGAA|PPPPPP	0.132428	1.39443	0.0423966
70	EIF3D	1	EIF3D#1	GCCGCC|PPPPPP	0.353933	5.13223	2.94e-09
71	EIF3G	1	EIF3G#1	GGAGGA|UUUUUU	0.169591	1.84492	0.000677
72	EIF3G	2	EIF3G#2	AGAAGA|UUUUUU	0.146199	1.54714	0.0146114
73	EIF3G	3	EIF3G#3	GCGGAG|UUUUUU	0.138402	1.45146	0.0341117
74	EIF3H	1	EIF3H#1	AAGAAG|UUUUUU	0.322404	4.31792	9.73e-08
75	EIF4A3	1	EIF4A3#1	AGAAGA|UUUUUU	0.382228	5.63206	1.93e-37
76	EIF4G2	1	EIF4G2#1	AAGAAG|UUUUUU	0.354102	4.94142	2.94e-42
77	EIF4G2	2	EIF4G2#2	GAAGAG|UUUUUU	0.206646	2.34865	4.02e-11
78	ELAVL1	1	ELAVL1#1	UUUUUU|PPPPPP	0.285566	3.60334	7.36e-26
79	ELAVL1	2	ELAVL1#2	UUAUUU|UUUUUU	0.201454	2.27479	2.47e-10
80	ELAVL1	3	ELAVL1#3	UUUUUA|UUUUUU	0.148494	1.57276	0.000739668
81	EWSR1	1	EWSR1#1	ACAACA|UUUUUU	0.152239	1.6156	0.00251528
82	EXOSC5	1	EXOSC5#1	GCGGCG|PPPPPP	0.34	4.62751	6.06e-17
83	FAM120A	1	FAM120A#1	UUUUUU|UUUUUU	0.301606	3.88866	9.17e-27
84	FASTKD2	1	FASTKD2#1	AAGAAG|UUUUUU	0.416667	6.44213	2.15e-68
85	FASTKD2	2	FASTKD2#2	AAAAGA|UUUUUU	0.128623	1.33233	0.0192725
86	FBL	1	FBL#1	GAAGAA|UUUUUU	0.326316	4.4171	1.28e-11
87	FBL	2	FBL#2	AGAUGA|UUUUUU	0.161404	1.75796	0.0174721
88	FIP1L1	1	FIP1L1#1	AAUAAA|PPPPPP	0.195876	2.22623	0.00498349
89	FIP1L1	2	FIP1L1#2	UUCUCC|PPPPPP	0.180412	2.0123	0.0142615
90	FKBP4	1	FKBP4#1	GUGUGG|UUUUUU	0.183544	2.12316	0.0178282
91	FMR1	1	FMR1#1	AGAAGA|UUUUUU	0.219697	2.56196	0.000105758
92	FTO	1	FTO#1	AAGAAG|UUUUUU	0.248235	2.96996	2.77e-16
93	FTO	2	FTO#2	GGCGGC|PPPPPP	0.194118	2.16692	2.54e-08
94	FTO	3	FTO#3	GGAGGA|UUUUUU	0.157647	1.68382	0.000244749
95	FUS	1	FUS#1	AAAAUA|UUUUUU	0.153061	1.63293	0.000914618
96	FUS	2	FUS#2	AUAAAA|UUUUUU	0.128827	1.33633	0.0409808
97	FUS	3	FUS#3	UUUUUU|UUUUUU	0.127551	1.32117	0.0480667
98	FXR1	1	FXR1#1	UGAUGA|UUUUUU	0.168168	1.83007	0.00620982
99	FXR2	1	FXR2#1	AAGAAG|UUUUUU	0.358687	5.06651	4.21e-56
100	FXR2	2	FXR2#2	AAAAGA|UUUUUU	0.16253	1.75876	1.76e-06
101	G3BP1	1	G3BP1#1	GAGGAG|UUUUUU	0.212903	2.431	7.52e-05
102	G3BP1	2	G3BP1#2	GAAGAU|UUUUUU	0.164516	1.77056	0.0119234
103	GEMIN5	1	GEMIN5#1	CCGCCG|PPPPPP	0.345499	4.74189	6.06e-18
104	GNL3	1	GNL3#1	AGAAGA|UUUUUU	0.21095	2.40446	4.12e-08
105	GPKOW	1	GPKOW#1	AGAAGA|UUUUUU	0.370052	5.2793	1.21e-28
106	GPKOW	2	GPKOW#2	GAUGAA|UUUUUU	0.175559	1.9154	0.000122466
107	GPKOW	3	GPKOW#3	AAGAAA|UUPUUU	0.134251	1.39522	0.0422696
108	GRWD1	1	GRWD1#1	AGAAGA|UUUUUU	0.463636	7.77494	8.47e-160
109	GRWD1	2	GRWD1#2	AAAGAA|UUUUUU	0.139713	1.46148	4.57e-05
110	GTF2F1	1	GTF2F1#1	UUUUUU|UUUUUU	0.222491	2.5949	4.53e-12
111	GTF2F1	2	GTF2F1#2	GGAGGC|UUUUUU	0.166868	1.81659	3.3e-05
112	HLTF	1	HLTF#1	AAGAAG|UUUUUU	0.481461	8.38126	5.98e-150
113	HLTF	2	HLTF#2	AAAAGA|UUUUUU	0.138904	1.45701	0.00016328
114	HNRNPA1	1	HNRNPA1#1	AAGAAG|UUUUUU	0.190114	2.11418	2.43e-09
115	HNRNPA1	2	HNRNPA1#2	GGAAGA|UUUUUU	0.175856	1.92183	2.67e-07
116	HNRNPC	1	HNRNPC#1	UUUUUU|UUUUUU	0.487667	8.58517	1.41e-165
117	HNRNPC	2	HNRNPC#2	UUUUGA|UUUUUU	0.128469	1.33035	0.00280107
118	HNRNPD	1	HNRNPD#1	AAUAUU|UUUUUU	0.153527	1.63068	0.0515742
119	HNRNPF	1	HNRNPF#1	UAAAAA|UUUUUU	0.151515	1.64927	0.0940706
120	HNRNPK	1	HNRNPK#1	CCUCCC|PPPPPP	0.47588	8.16685	1.78e-185
121	HNRNPK	2	HNRNPK#2	CCCCUC|PPPUUU	0.121252	1.24178	0.0121608
122	HNRNPM	1	HNRNPM#1	UGUGUG|UUUUUU	0.174102	1.91507	1.79e-06
123	HNRNPM	2	HNRNPM#2	GUGGUG|UUUUUU	0.150163	1.60537	0.000578986
124	HNRNPU	1	HNRNPU#1	UUUUUU|UUUUUU	0.26146	3.23187	1.46e-13
125	HNRNPUL1	1	HNRNPUL1#1	UUUUUU|UUUUUU	0.342201	4.71558	4.59e-34
126	HNRNPUL1	2	HNRNPUL1#2	UUUAAU|UUUUUU	0.14994	1.59992	0.00113689
127	IGF2BP1	1	IGF2BP1#1	AAAAAU|UUUUUU	0.173695	1.90351	6.22e-09
128	IGF2BP1	2	IGF2BP1#2	UUUUCU|UUUUUU	0.134382	1.40595	0.00238823
129	IGF2BP1	3	IGF2BP1#3	CUUCAA|UUUUUU	0.124375	1.28642	0.0209793
130	IGF2BP2	1	IGF2BP2#1	CAUUUU|UUUUUU	0.155127	1.65211	4.9e-05
131	IGF2BP3	1	IGF2BP3#1	UUUCAU|UUUUUU	0.149408	1.59341	0.00329102
132	ILF3	1	ILF3#1	CCUCCC|PPPPPP	0.402619	6.05637	7.35e-36
133	ILF3	2	ILF3#2	UUUUUU|UUUUUU	0.180033	1.97498	3.62e-05
134	KHDRBS1	1	KHDRBS1#1	AAAAAA|UUUUUU	0.251852	3.04227	1.05e-18
135	KHDRBS1	2	KHDRBS1#2	UUUUUU|UUUUUU	0.178836	1.96864	3.97e-07
136	KHSRP	1	KHSRP#1	UUUUUU|UUUUUU	0.368519	5.24413	1.58e-26
137	LARP4	1	LARP4#1	UUUUUU|UUUUUU	0.290361	3.67966	2.28e-23
138	LARP7	1	LARP7#1	GAAGAA|UUUUUU	0.170478	1.84843	0.000925826
139	LIN28A	1	LIN28A#1	AAUAUA|UUUUUU	0.180987	2.01214	6.01e-05
140	LIN28A	2	LIN28A#2	AAAAUU|UUUUUU	0.157221	1.69885	0.0025302
141	LIN28B	1	LIN28B#1	GAAGAU|UUUUUU	0.250723	3.01766	3.05e-26
142	LIN28B	2	LIN28B#2	UGAUGA|UUUUUU	0.166908	1.80707	1.23e-07
143	LIN28B	3	LIN28B#3	AAGAAG|UUUUUU	0.133671	1.39184	0.00326371
144	LSM11	1	LSM11#1	UUUUUU|UUUUUU	0.374582	5.45366	1.61e-30
145	METAP2	1	METAP2#1	CUCUCC|PPPPPP	0.226611	2.63449	6.61e-08
146	METAP2	2	METAP2#2	GAAGAA|UUUUUU	0.168399	1.82135	0.00123246
147	METTL14	1	METTL14#1	UUCCUC|UPPPPP	0.34903	4.81495	2.8e-16
148	METTL14	2	METTL14#2	CCCCCU|PPPPPP	0.240997	2.85358	2.99e-07
149	METTL3	1	METTL3#1	CCUCUC|PPPPPP	0.326531	4.54798	8.51e-07
150	MOV10	1	MOV10#1	AAAAUA|UUUUUU	0.200573	2.31436	9.42e-05
151	MOV10	2	MOV10#2	UUUAAA|UUUUUU	0.191977	2.19178	0.000278886
152	MOV10	3	MOV10#3	AAUAAA|UUUUUU	0.160458	1.76366	0.00900694
153	MTPAP	1	MTPAP#1	AAGAAG|UUUUUU	0.452349	7.46738	2.08e-55
154	MTPAP	2	MTPAP#2	GAAGAG|UUUUUU	0.132886	1.38723	0.0265836
155	NCBP2	1	NCBP2#1	GGCGGC|UPPPPP	0.412717	6.34629	2.08e-100
156	NCBP2	2	NCBP2#2	CGGCGG|PPPPUP	0.143371	1.51215	6.7e-05
157	NIP7	1	NIP7#1	GGGCUG|PPPPPP	0.225941	2.72293	8.75e-05
158	NIP7	2	NIP7#2	CGUUAC|PPPPPP	0.154812	1.71029	0.0373841
159	NIPBL	1	NIPBL#1	GAAGAA|UUUUUU	0.300429	3.89111	3.26e-08
160	NKRF	1	NKRF#1	GGCGGC|PPPPPP	0.244514	2.99132	5.22e-07
161	NKRF	2	NKRF#2	UUUUUU|UUUUUU	0.184953	2.09847	0.00105743
162	NOL12	1	NOL12#1	GGGGCU|PPUPPP	0.15261	1.67912	0.0399145
163	NOLC1	1	NOLC1#1	UUUUUU|UUUUUU	0.356241	4.99036	3.78e-32
164	NONO	1	NONO#1	UUUUUU|UUUUUU	0.322289	4.28506	8.05e-13
165	NOP56	1	NOP56#1	CCAACC|PPUPPP	0.166667	1.8321	0.04224
166	NOP58	1	NOP58#1	GAAGAA|UUUUUU	0.397436	6.02454	1.97e-27
167	NPM1	1	NPM1#1	UGAAGA|UUUUUU	0.185586	2.06614	2.56e-05
168	NUDT21	1	NUDT21#1	CCAGGG|PPPPPP	0.212963	2.6132	0.011931
169	PABPC4	1	PABPC4#1	AAAAAA|UUUUUU	0.258772	3.1548	6.2e-15
170	PABPC4	2	PABPC4#2	UUUUUU|UUUUUU	0.211988	2.43147	5.71e-09
171	PABPN1	1	PABPN1#1	UUUUUU|PPPPPP	0.221198	2.63157	0.000306281
172	PABPN1	2	PABPN1#2	AGCCCA|PPPPPP	0.156682	1.72304	0.0429446
173	PCBP1	1	PCBP1#1	CCCUCC|PPPPPP	0.489909	8.6427	5.66e-170
174	PCBP2	1	PCBP2#1	CCUCCC|PPPPPP	0.468777	7.99466	1.19e-92
175	PHF6	1	PHF6#1	GGGCCC|PPPPPP	0.351351	5.03237	1.4e-12
176	PHF6	2	PHF6#2	GCCGGG|UPPPPP	0.23166	2.80455	2.45e-05
177	PPIG	1	PPIG#1	AGAAGA|UUUUUU	0.333333	4.52835	7.29e-17
178	PPIG	2	PPIG#2	GAGGAG|UUUUUU	0.222222	2.58941	9.43e-07
179	PRPF4	1	PRPF4#1	GGAGGA|UUUUUU	0.395062	5.90975	1.1e-14
180	PRPF4	2	PRPF4#2	GGGGUG|PPPPPU	0.1893	2.11776	0.00335981
181	PRPF8	1	PRPF8#1	UUUUUU|UUUUUU	0.254335	3.09987	0.000112065
182	PRPF8	2	PRPF8#2	AAAGAA|UUUUUU	0.225434	2.64628	0.00106656
183	PTBP1	1	PTBP1#1	AGAAGA|UUUUUU	0.214927	2.46458	5.05e-29
184	PTBP1	2	PTBP1#2	UUUCUU|UUUUUU	0.205954	2.33503	1.88e-25
185	PTBP1PTBP2	1	PTBP1PTBP2#1	UUUUCU|UUUUUU	0.174757	1.96026	0.00349799
186	PTBP1PTBP2	2	PTBP1PTBP2#2	AAUAAA|UUUUUU	0.168285	1.87305	0.00647985
187	PTBP1PTBP2	3	PTBP1PTBP2#3	UUAUUU|UUUUUU	0.145631	1.57837	0.0433778
188	PUM1	1	PUM1#1	AAGAAG|UUUUUU	0.395028	5.90178	3.13e-60
189	PUM2	1	PUM2#1	UGUACA|UUUUUU	0.264834	3.24097	1.4e-34
190	PUM2	2	PUM2#2	UUUGUA|UUUUUU	0.134291	1.39595	0.00151134
191	PUM2	3	PUM2#3	GUAAAU|UUUUUU	0.124922	1.28469	0.0147387
192	PUS1	1	PUS1#1	UUUUUU|UUUUUU	0.45977	7.76114	1.4e-14
193	QKI	1	QKI#1	CCUUAC|PPPPPP	0.285714	3.71868	2.74e-08
194	RBFOX2	1	RBFOX2#1	GGGGAG|PPPPPP	0.269767	3.34484	1.08e-15
195	RBFOX2	2	RBFOX2#2	GAAGAA|UUUUUU	0.215504	2.48778	5.97e-09
196	RBFOX2	3	RBFOX2#3	GGAGGG|UUUUUU	0.133333	1.39386	0.0347005
197	RBM15	1	RBM15#1	GAAGAA|UUUUUU	0.225146	2.62	5.85e-06
198	RBM15	2	RBM15#2	UUUUUU|UUUUUU	0.157895	1.6917	0.0153399
199	RBM22	1	RBM22#1	UUUUUU|UUUUUU	0.313629	4.16851	3.34e-21
200	RBM27	1	RBM27#1	UUUUUU|UUUUUU	0.321752	4.27201	5.92e-24
201	RBM27	2	RBM27#2	UUCCCC|UPPPPP	0.155589	1.66046	0.00152124
202	RBPMS	1	RBPMS#1	UCCUCC|PPPPPP	0.260664	3.16453	1.25e-05
203	RPS11	1	RPS11#1	UUUUUU|PPPPPP	0.244489	2.96213	4.9e-10
204	RPS11	2	RPS11#2	GCCCCC|PPPPPP	0.218437	2.55865	1.27e-07
205	RPS3	1	RPS3#1	GAAGUU|PPPPPP	0.151316	1.62118	0.033775
206	RTCB	1	RTCB#1	UUUUUU|PPPPPP	0.223022	2.65316	3.83e-05
207	SAFB2	1	SAFB2#1	AAGAAG|UUUUUU	0.31342	4.12181	2.74e-38
208	SAFB2	2	SAFB2#2	GAAGAG|UUUUUU	0.169697	1.84601	5.01e-07
209	SAFB2	3	SAFB2#3	GAGGAA|UUUUUU	0.14026	1.47369	0.00162051
210	SBDS	1	SBDS#1	UUUUUG|UUUUUU	0.177184	1.94177	0.000875278
211	SBDS	2	SBDS#2	GCCUCC|PPPPPP	0.162621	1.75136	0.00499618
212	SDAD1	1	SDAD1#1	CCGCCG|PPPPPP	0.367491	5.27316	9.29e-28
213	SDAD1	2	SDAD1#2	GAAGAA|UUUUUU	0.204947	2.34129	4.46e-07
214	SERBP1	1	SERBP1#1	CCGCCG|PPUPPP	0.262857	3.23317	2.61e-12
215	SERBP1	2	SERBP1#2	CGCCGC|UUPUUU	0.215238	2.48742	1.5e-07
216	SF3A3	1	SF3A3#1	UUUUUU|UUUUUU	0.210526	2.50648	0.0227218
217	SF3B1	1	SF3B1#1	GGGCCA|PPPPPP	0.278539	3.6113	6.72e-07
218	SF3B1	2	SF3B1#2	CUGGGG|PPPPPU	0.155251	1.72192	0.0430334
219	SF3B4	1	SF3B4#1	AAGAAG|UUUUUU	0.14433	1.54297	0.109927
220	SLBP	1	SLBP#1	GAGAAG|UUUUUU	0.138614	1.45965	0.0526265
221	SLTM	1	SLTM#1	GGAGGA|UUUUUU	0.246324	2.95672	7.62e-11
222	SLTM	2	SLTM#2	GAAGAA|UUUUUU	0.209559	2.39888	3.16e-07
223	SMNDC1	1	SMNDC1#1	AAAAUG|UUUUUU	0.180328	2.00468	0.00660936
224	SMNDC1	2	SMNDC1#2	AAAGAA|UUUUUU	0.168033	1.84067	0.0169363
225	SND1	1	SND1#1	UUUUUU|UUUUUU	0.224432	2.60916	4.77e-06
226	SRRM4	1	SRRM4#1	UUUUUU|UUUUUU	0.232877	2.84111	8.48e-05
227	SRSF1	1	SRSF1#1	GAGGAG|UUUUUU	0.300391	3.86287	1.32e-52
228	SRSF1	2	SRSF1#2	GAAGAA|UUUUUU	0.26689	3.2754	3e-39
229	SRSF7	1	SRSF7#1	AAGAAG|UUUUUU	0.385604	5.67675	2.24e-61
230	SRSF7	2	SRSF7#2	GAAGAG|UUUUUU	0.175664	1.92834	5.51e-08
231	SRSF7	3	SRSF7#3	GAUGAA|UUUUUU	0.133676	1.3965	0.00600842
232	SRSF9	1	SRSF9#1	UCUGGA|UUUUUU	0.227273	2.64322	6.58e-06
233	SRSF9	2	SRSF9#2	CCGGGA|PPPPPU	0.157576	1.68211	0.017995
234	SUB1	1	SUB1#1	UGUGUG|UUUUUU	0.243299	2.91736	1.41e-09
235	SUB1	2	SUB1#2	UUUUUU|UUUUUU	0.208247	2.387	1.6e-06
236	SUPV3L1	1	SUPV3L1#1	CCUCCC|PPPPPP	0.163551	1.79113	0.00313068
237	SUPV3L1	2	SUPV3L1#2	UGGGUG|PPPPPP	0.156542	1.70022	0.0070378
238	TAF15	1	TAF15#1	UUUAUU|UUUUUU	0.209539	2.40165	5.7e-15
239	TARDBP	1	TARDBP#1	UGAAGA|UUUUUU	0.188544	2.10173	1.14e-10
240	TARDBP	2	TARDBP#2	UGUGUG|UUUUUU	0.177407	1.95086	9.25e-09
241	TARDBP	3	TARDBP#3	GAUGAA|UUUUUU	0.137629	1.44379	0.00188123
242	TARDBP	4	TARDBP#4	AAGAAG|UUUUUU	0.136834	1.43412	0.00225865
243	TBRG4	1	TBRG4#1	UUUUUU|UUUUUU	0.494071	8.82545	1.61e-23
244	TIA1	1	TIA1#1	UUUUUU|UUUUUU	0.40907	6.23334	3.93e-253
245	TIA1	2	TIA1#2	UUUUAA|UUUUUU	0.111188	1.12672	0.0472068
246	TIAL1	1	TIAL1#1	UUUUUU|UUUUUU	0.381629	5.57918	1.85e-54
247	TIAL1	2	TIAL1#2	UUUUAA|UUUUUU	0.144886	1.53266	0.000898269
248	TNRC6A	1	TNRC6A#1	UUUUUU|UUUUUU	0.240876	2.85219	4.74e-08
249	TRA2A	1	TRA2A#1	AAGAAG|UUUUUU	0.479317	8.29456	1.53e-215
250	TRA2A	2	TRA2A#2	GAAGAU|UUUUUU	0.128653	1.331	0.000584389
251	TROVE2	1	TROVE2#1	UUUUUU|UUUUUU	0.405109	6.20628	4.46e-33
252	U2AF1	1	U2AF1#1	UUUUUU|UUUUUU	0.216359	2.54147	4.93e-06
253	U2AF2	1	U2AF2#1	UUUUUU|UUUUUU	0.227053	2.72536	0.000246538
254	UCHL5	1	UCHL5#1	AAGAAG|UUUUUU	0.376665	5.4586	3.74e-78
255	UCHL5	2	UCHL5#2	GAAGAG|UUUUUU	0.188966	2.10538	4.78e-13
256	UCHL5	3	UCHL5#3	GAGGAA|UUUUUU	0.136335	1.42657	0.000829874
257	UPF1	1	UPF1#1	UUUUUU|UUUUUU	0.232419	2.73053	2.97e-30
258	UPF1	2	UPF1#2	GGGAGG|PPPPPP	0.20399	2.31105	1.43e-20
259	UPF1	3	UPF1#3	CCUCCC|PPPPPP	0.161596	1.73828	3.74e-09
260	UTP18	1	UTP18#1	AAGAAG|UUUUUU	0.363905	5.25724	5.15e-17
261	UTP3	1	UTP3#1	GUGGGG|PPPPPP	0.321149	4.27452	1.72e-14
262	UTP3	2	UTP3#2	GAGGAG|UUUUUU	0.148825	1.58186	0.0247867
263	WDR3	1	WDR3#1	UUUUUU|PPPPPP	0.344444	4.68831	6.25e-05
264	WDR33	1	WDR33#1	UUUUUU|PPPPPP	0.261339	3.19564	7.74e-11
265	WDR33	2	WDR33#2	AAAAAA|PPPPPP	0.203024	2.30172	7.38e-06
266	WDR43	1	WDR43#1	AAGAAG|UUUUUU	0.333333	4.52724	2.69e-24
267	WDR43	2	WDR43#2	GAGGAG|UUPUUU	0.169106	1.84411	0.000217075
268	WDR43	3	WDR43#3	GGAAGA|UUUUUU	0.164228	1.78051	0.000500471
269	WRN	1	WRN#1	GGGGGG|PPPPPP	0.398496	6.06871	2.37e-16
270	WTAP	1	WTAP#1	CCCCUC|PPPPPP	0.269767	3.38572	2.99e-06
271	XRCC6	1	XRCC6#1	AAGAAG|UUUUUU	0.244604	2.99242	2.74e-06
272	XRCC6	2	XRCC6#2	GGAGGA|UUUPUU	0.233813	2.82041	1.06e-05
273	XRN2	1	XRN2#1	GGGGGC|PPPPPP	0.392351	5.84964	2.98e-39
274	XRN2	2	XRN2#2	GGAGGA|UUUUUU	0.169972	1.8568	6.45e-05
275	YBX3	1	YBX3#1	CAUCAA|UUUUUU	0.209939	2.40404	6.09e-12
276	YTHDF2	1	YTHDF2#1	CCUCUC|PPPPPP	0.376623	5.47513	7.05e-43
277	YTHDF2	2	YTHDF2#2	CACCCA|PPPPUP	0.161747	1.74981	8.62e-05
278	YWHAG	1	YWHAG#1	AGAAGA|UUUUUU	0.236402	2.82938	6.55e-09
279	YWHAG	2	YWHAG#2	GAGGAA|UUUUUU	0.188285	2.12054	5.03e-05
280	YWHAG	3	YWHAG#3	UUUUUU|UUUUUU	0.165272	1.8103	0.00152148
281	ZC3H11A	1	ZC3H11A#1	UUUUUU|UUUUUU	0.362934	5.1662	1.73e-36
282	ZC3H7B	1	ZC3H7B#1	AAAAAU|UUUUUU	0.177914	1.95767	2.94e-06
283	ZC3H7B	2	ZC3H7B#2	UUAUAU|UUUUUU	0.155828	1.66991	0.000416106
284	ZC3H7B	3	ZC3H7B#3	UUAAAA|UUUUUU	0.147239	1.56204	0.00211739
285	ZC3H7B	4	ZC3H7B#4	AAAUUA|UUUUUU	0.144785	1.53162	0.00326165
286	ZNF622	1	ZNF622#1	GAAGAA|UUUUUU	0.503262	9.12575	3.83e-98
287	ZNF622	2	ZNF622#2	GAGAAG|UUUUUU	0.128611	1.33092	0.0211567
288	ZNF800	1	ZNF800#1	AAGAAG|UUUUUU	0.443304	7.163	8.1e-156
289	ZNF800	2	ZNF800#2	GAAGAU|UUUUUU	0.116518	1.18692	0.0416783
290	ZRANB2	1	ZRANB2#1	GGGGGC|PPPPPP	0.180995	1.98591	0.010165
291	ZRANB2	2	ZRANB2#2	GUGGUG|UUUUUU	0.162896	1.74912	0.0345413

## Sheet: motif_Matrix
motif_ID	motif_name	motif	site1_A	site1_C	site1_G	site1_U(sequence)	site1_P	site1_U(structure)	site2_A	site2_C	site2_G	site2_U(sequence)	site2_P	site2_U(structure)	site3_A	site3_C	site3_G	site3_U(sequence)	site3_P	site3_U(structure)	site4_A	site4_C	site4_G	site4_U(sequence)	site4_P	site4_U(structure)	site5_A	site5_C	site5_G	site5_U(sequence)	site5_P	site5_U(structure)	site6_A	site6_C	site6_G	site6_U(sequence)	site6_P	site6_U(structure)
1	AARS#1	GAAGAA|UUUUUU	0.054054	0.054054	0.837838	0.054054	0	1	1	0	0	0	0	1	0.891892	0	0.108108	0	0	1	0	0	1	0	0	1	1	0	0	0	0	1	0.655405	0.087838	0.087838	0.168919	0.040541	0.959459
2	AARS#2	GAGGAG|UUPUUU	0.056452	0.056452	0.830645	0.056452	0.064516	0.935484	1	0	0	0	0	1	0	0	1	0	0.548387	0.451613	0	0	1	0	0	1	1	0	0	0	0	1	0.08871	0.08871	0.733871	0.08871	0.193548	0.806452
3	AATF#1	CGGGGG|PPPPPP	0.087302	0.65873	0.134921	0.119048	0.90873	0.09127	0.017857	0.017857	0.89881	0.065476	0.97619	0.02381	0	0.095238	0.873016	0.031746	0.944444	0.055556	0	0.238095	0.690476	0.071429	0.97619	0.02381	0.02381	0.174603	0.674603	0.126984	0.97619	0.02381	0.085317	0.125	0.704365	0.085317	0.93254	0.06746
4	AATF#2	UGUGUG|UUUUUU	0.090278	0.173611	0.090278	0.645833	0.069444	0.930556	0	0.041667	0.916667	0.041667	0.041667	0.958333	0.041667	0.041667	0.055556	0.861111	0	1	0	0	1	0	0	1	0.041667	0.041667	0.277778	0.638889	0.041667	0.958333	0.048611	0.048611	0.854167	0.048611	0.027778	0.972222
5	ABCF1#1	GCGGCC|PPPPPP	0.073611	0.2625	0.590278	0.073611	0.922222	0.077778	0.022222	0.819444	0.119444	0.038889	0.963889	0.036111	0	0.219444	0.780556	0	0.961111	0.038889	0	0.177778	0.822222	0	0.977778	0.022222	0.014583	0.814583	0.15625	0.014583	0.988889	0.011111	0.063194	0.649306	0.215972	0.071528	0.9375	0.0625
6	AGGF1#1	AGAAGA|UUUUUU	0.685837	0.069867	0.121198	0.123099	0.011407	0.988593	0.076046	0.020913	0.903042	0	0.041825	0.958175	0.975285	0	0.024715	0	0.022814	0.977186	0.91635	0	0.038023	0.045627	0.019011	0.980989	0.053232	0	0.946768	0	0.01711	0.98289	0.802281	0.06654	0.077947	0.053232	0.027567	0.972433
7	AGGF1#2	AAAGAA|UUUUUU	0.73617	0.12766	0.068085	0.068085	0	1	0.914894	0	0.085106	0	0	1	0.893617	0	0.051064	0.055319	0.114894	0.885106	0.046809	0.034043	0.919149	0	0.051064	0.948936	0.970213	0	0.029787	0	0	1	0.843617	0.026596	0.103191	0.026596	0.017021	0.982979
8	AKAP1#1	UUUUUU|UUUUUU	0.036245	0.036245	0.036245	0.891264	0.009294	0.990706	0.037175	0.022305	0.052045	0.888476	0.037175	0.962825	0.05948	0.02974	0.026022	0.884758	0.02974	0.97026	0.048327	0.063197	0.04461	0.843866	0	1	0.026022	0.089219	0.040892	0.843866	0.01487	0.98513	0.025093	0.025093	0.025093	0.924721	0.040892	0.959108
9	AKAP1#2	CUCCCC|PPPPPP	0.068694	0.744369	0.068694	0.118243	0.943694	0.056306	0.061937	0.066441	0.021396	0.850225	0.959459	0.040541	0	0.873874	0.063063	0.063063	0.954955	0.045045	0	0.855856	0	0.144144	1	0	0.030405	0.814189	0.030405	0.125	0.977477	0.022523	0.093468	0.597973	0.093468	0.21509	0.925676	0.074324
10	AKAP1#3	UGUGUG|UUUUUU	0.019366	0.019366	0.054577	0.90669	0.017606	0.982394	0.035211	0.049296	0.84507	0.070423	0.028169	0.971831	0.028169	0	0	0.971831	0	1	0.070423	0.035211	0.830986	0.06338	0	1	0	0	0	1	0	1	0.096831	0.089789	0.709507	0.103873	0.028169	0.971831
11	AKAP8L#1	AAGAAG|UUUUUU	0.839789	0.072183	0.044014	0.044014	0.010563	0.989437	0.880282	0	0.084507	0.035211	0.070423	0.929577	0.021127	0	0.978873	0	0.098592	0.901408	0.957746	0.021127	0.021127	0	0.049296	0.950704	0.915493	0	0.056338	0.028169	0.042254	0.957746	0.153169	0.06162	0.723592	0.06162	0.017606	0.982394
12	AKAP8L#2	GAGGAG|UUUUUP	0.049419	0.049419	0.81686	0.084302	0.098837	0.901163	0.965116	0	0.034884	0	0	1	0.174419	0	0.825581	0	0.104651	0.895349	0	0	1	0	0	1	0.965116	0	0	0.034884	0	1	0.130814	0.061047	0.747093	0.061047	0.761628	0.238372
13	ALKBH5#1	AUUUGU|UUUUUU	0.6	0.088889	0.088889	0.222222	0	1	0	0	0.066667	0.933333	0	1	0	0.066667	0	0.933333	0	1	0	0	0.066667	0.933333	0	1	0.066667	0	0.933333	0	0	1	0.022222	0.022222	0.022222	0.933333	0	1
14	ALKBH5#2	UAUUUU|UUUUUU	0.032258	0.032258	0.032258	0.903226	0	1	0.903226	0	0.096774	0	0.096774	0.903226	0	0	0	1	0	1	0.096774	0	0	0.903226	0	1	0	0	0.16129	0.83871	0	1	0.080645	0.080645	0.080645	0.758065	0	1
15	APOBEC3C#1	UUUUUU|UUUUUU	0.042339	0.042339	0.042339	0.872984	0.016129	0.983871	0.032258	0	0.048387	0.919355	0.024194	0.975806	0.032258	0	0.056452	0.91129	0.024194	0.975806	0.040323	0.024194	0.048387	0.887097	0	1	0.024194	0	0.08871	0.887097	0	1	0.016129	0.016129	0.016129	0.951613	0.064516	0.935484
16	APOBEC3C#2	GAAGAA|UUUUUU	0.11036	0.083333	0.75	0.056306	0.013514	0.986486	0.963964	0.036036	0	0	0	1	0.90991	0	0.063063	0.027027	0	1	0.027027	0	0.972973	0	0	1	0.927928	0.027027	0.045045	0	0	1	0.722973	0.056306	0.101351	0.119369	0.013514	0.986486
17	AQR#1	GAAGAA|UUUUUU	0.153704	0.101852	0.675926	0.068519	0.022222	0.977778	0.974074	0	0.025926	0	0	1	0.933333	0	0.025926	0.040741	0.062963	0.937037	0.025926	0	0.974074	0	0.040741	0.959259	0.974074	0	0.025926	0	0.022222	0.977778	0.750926	0.069444	0.080556	0.099074	0.009259	0.990741
18	AQR#2	AAAAGA|UUUUUU	0.636555	0.140756	0.140756	0.081933	0.021008	0.978992	0.94958	0.05042	0	0	0	1	0.915966	0.042017	0.042017	0	0	1	0.966387	0	0.033613	0	0	1	0.05042	0.033613	0.915966	0	0	1	0.836134	0.054622	0.054622	0.054622	0.054622	0.945378
19	ATXN2#1	CGGCGC|PPPPPP	0.150794	0.555556	0.166667	0.126984	0.896825	0.103175	0.160714	0.121032	0.55754	0.160714	0.888889	0.111111	0.071429	0.126984	0.730159	0.071429	0.97619	0.02381	0.119048	0.595238	0.190476	0.095238	0.912698	0.087302	0.156746	0.180556	0.553571	0.109127	0.936508	0.063492	0.138889	0.543651	0.162698	0.154762	0.916667	0.083333
20	AUH#1	UUUUUU|UUUUUU	0.027778	0.027778	0.027778	0.916667	0	1	0	0.051852	0.088889	0.859259	0	1	0.02963	0.059259	0.051852	0.859259	0.02963	0.97037	0.037037	0.02963	0.044444	0.888889	0	1	0.02963	0	0.051852	0.918519	0	1	0.038889	0.038889	0.038889	0.883333	0.018519	0.981481
21	AUH#2	UUUCUC|UUUUUU	0.065657	0.065657	0.065657	0.80303	0	1	0	0.040404	0	0.959596	0	1	0	0.040404	0	0.959596	0	1	0	0.868687	0	0.131313	0	1	0.050505	0.060606	0	0.888889	0	1	0.045455	0.863636	0.045455	0.045455	0.020202	0.979798
22	BCCIP#1	GAGGAG|UUUUUU	0.070388	0.046117	0.837379	0.046117	0.041262	0.958738	0.946602	0.029126	0	0.024272	0.033981	0.966019	0.07767	0	0.898058	0.024272	0.043689	0.956311	0.082524	0	0.917476	0	0.033981	0.966019	1	0	0	0	0.024272	0.975728	0.114078	0.065534	0.720874	0.099515	0.046117	0.953883
23	BCCIP#2	AAGAAG|UUUUUU	0.77	0.098	0.066	0.066	0.024	0.976	0.848	0	0.112	0.04	0	1	0	0	1	0	0	1	1	0	0	0	0	1	0.952	0	0.048	0	0	1	0.062	0.102	0.774	0.062	0.016	0.984
24	BCLAF1#1	AAGAAG|UUUUUU	0.793943	0.055226	0.095606	0.055226	0.02019	0.97981	0.933492	0	0.019002	0.047506	0	1	0.078385	0	0.921615	0	0.023753	0.976247	1	0	0	0	0.023753	0.976247	0.942993	0	0.023753	0.033254	0.014252	0.985748	0.142518	0.071259	0.714964	0.071259	0.008314	0.991686
25	BCLAF1#2	UGAAGA|UUUUUU	0.065517	0.065517	0.141379	0.727586	0	1	0.055172	0	0.944828	0	0	1	0.903448	0	0.096552	0	0	1	0.82069	0	0.048276	0.131034	0	1	0.048276	0	0.951724	0	0	1	0.922414	0.025862	0.025862	0.025862	0	1
26	BCLAF1#3	AAAAGA|UUUUUU	0.768519	0.042593	0.146296	0.042593	0	1	0.940741	0.059259	0	0	0	1	0.844444	0	0.155556	0	0	1	1	0	0	0	0	1	0.118519	0.066667	0.814815	0	0.051852	0.948148	0.966667	0.011111	0.011111	0.011111	0.044444	0.955556
27	BUD13#1	GAAGAA|UUUUUU	0.106405	0.081612	0.751033	0.06095	0.012397	0.987603	0.975207	0	0.024793	0	0.024793	0.975207	0.929752	0	0.045455	0.024793	0.041322	0.958678	0.033058	0	0.966942	0	0.016529	0.983471	0.942149	0.016529	0.028926	0.012397	0.020661	0.979339	0.732438	0.071281	0.100207	0.096074	0.041322	0.958678
28	C17ORF85#1	CUCCUC|PPPPPU	0.108209	0.675373	0.108209	0.108209	0.962687	0.037313	0.011194	0.160448	0.026119	0.802239	0.970149	0.029851	0	0.955224	0.014925	0.029851	0.940299	0.059701	0.014925	0.955224	0	0.029851	1	0	0.08209	0.141791	0.126866	0.649254	1	0	0.130597	0.63806	0.130597	0.100746	0.343284	0.656716
29	C17ORF85#2	GUGCCA|PPPPPP	0.152174	0.217391	0.565217	0.065217	0.913043	0.086957	0.141304	0.076087	0.271739	0.51087	0.913043	0.086957	0.130435	0.152174	0.695652	0.021739	0.956522	0.043478	0.086957	0.695652	0.173913	0.043478	0.978261	0.021739	0.13587	0.766304	0.048913	0.048913	0.913043	0.086957	0.565217	0.152174	0.173913	0.108696	0.934783	0.065217
30	CAPRIN1#1	UUGUAA|UUUUUU	0.067308	0.067308	0.067308	0.798077	0	1	0	0	0	1	0	1	0	0	1	0	0	1	0	0	0.115385	0.884615	0	1	1	0	0	0	0	1	0.798077	0.067308	0.067308	0.067308	0.057692	0.942308
31	CAPRIN1#2	UUUUUU|PPPPPP	0	0	0.130435	0.869565	0.913043	0.086957	0	0	0.130435	0.869565	1	0	0	0	0	1	1	0	0	0	0	1	1	0	0	0	0	1	1	0	0.130435	0	0	0.869565	1	0
32	CDC40#1	UUUUCU|UUUUUU	0.055556	0.12963	0.092593	0.722222	0	1	0	0	0	1	0	1	0	0.074074	0	0.925926	0	1	0	0	0.037037	0.962963	0	1	0.074074	0.777778	0.037037	0.111111	0.037037	0.962963	0.083333	0.046296	0.046296	0.824074	0.092593	0.907407
33	CPEB4#1	GAAGAA|UUUUUU	0.146875	0.046875	0.759375	0.046875	0.03125	0.96875	1	0	0	0	0	1	0.9125	0	0.05	0.0375	0.05	0.95	0.05	0	0.95	0	0	1	1	0	0	0	0	1	0.653125	0.065625	0.140625	0.140625	0.05625	0.94375
34	CPEB4#2	UUUAUU|UUUUUU	0.022321	0.022321	0.022321	0.933036	0	1	0	0	0	1	0.053571	0.946429	0	0	0	1	0.053571	0.946429	0.714286	0	0.053571	0.232143	0	1	0	0	0.053571	0.946429	0.053571	0.946429	0.160714	0.071429	0.071429	0.696429	0.098214	0.901786
35	CPSF1#1	UUUCUU|UUUUUU	0.045455	0.045455	0.045455	0.863636	0	1	0.136364	0.090909	0	0.772727	0	1	0	0	0	1	0	1	0	1	0	0	0	1	0.090909	0	0	0.909091	0	1	0.056818	0.056818	0.056818	0.829545	0.045455	0.954545
36	CPSF2#1	AUAUAU|PPPPPP	0.828571	0.171429	0	0	1	0	0.085714	0.114286	0	0.8	1	0	0.628571	0.371429	0	0	1	0	0.085714	0	0	0.914286	1	0	0.685714	0.114286	0	0.2	0.914286	0.085714	0.035714	0.207143	0.035714	0.721429	1	0
37	CPSF3#1	CUCCUG|PPPPPP	0.129121	0.623626	0.118132	0.129121	0.950549	0.049451	0.054945	0.208791	0.054945	0.681319	0.923077	0.076923	0.054945	0.703297	0.054945	0.186813	0.945055	0.054945	0.021978	0.813187	0.032967	0.131868	0.945055	0.054945	0.085165	0.129121	0.019231	0.766484	0.923077	0.076923	0.137363	0.28022	0.324176	0.258242	0.917582	0.082418
38	CPSF3#2	UUUGUU|PPPPPP	0.159574	0.095745	0.074468	0.670213	0.93617	0.06383	0.138298	0.074468	0.202128	0.585106	0.957447	0.042553	0.06383	0.085106	0.12766	0.723404	0.957447	0.042553	0.106383	0.148936	0.531915	0.212766	0.957447	0.042553	0.085106	0.148936	0.106383	0.659574	0.87234	0.12766	0.212766	0.234043	0.06383	0.489362	0.925532	0.074468
39	CPSF4#1	UUUUUU|PPPPPP	0.079545	0.125	0.034091	0.761364	0.943182	0.056818	0.011364	0.238636	0.011364	0.738636	1	0	0.068182	0.181818	0	0.75	1	0	0.045455	0.090909	0.045455	0.818182	0.909091	0.090909	0.045455	0.227273	0.045455	0.681818	1	0	0.056818	0.147727	0.011364	0.784091	0.977273	0.022727
40	CPSF6#1	GAAGAA|UUUUUU	0.104472	0.075147	0.756965	0.063416	0.016129	0.983871	0.941349	0.010264	0.048387	0	0.021994	0.978006	0.92522	0	0.042522	0.032258	0.049853	0.950147	0.016129	0.008798	0.975073	0	0.02346	0.97654	0.904692	0.029326	0.046921	0.019062	0	1	0.747801	0.068915	0.095308	0.087977	0.016129	0.983871
41	CPSF6#2	GAGAAG|UUUUUU	0.058884	0.100207	0.782025	0.058884	0.047521	0.952479	0.929752	0	0.033058	0.03719	0	1	0.061983	0.03719	0.871901	0.028926	0.028926	0.971074	0.834711	0.041322	0.123967	0	0	1	0.938017	0	0.028926	0.033058	0.020661	0.979339	0.073347	0.019628	0.862603	0.044421	0.03719	0.96281
42	CPSF7#1	AAAGAA|UUUUUU	0.63535	0.109873	0.18949	0.065287	0.033439	0.966561	0.942675	0.015924	0.041401	0	0.015924	0.984076	0.920382	0.015924	0.044586	0.019108	0.070064	0.929936	0.038217	0.025478	0.936306	0	0.050955	0.949045	0.964968	0	0.035032	0	0.019108	0.980892	0.791401	0.068471	0.100318	0.039809	0.030255	0.969745
43	CPSF7#2	AGAAAA|UUUUUU	0.787572	0.047688	0.117052	0.047688	0.011561	0.988439	0	0.052023	0.947977	0	0.132948	0.867052	0.930636	0.023121	0.046243	0	0.023121	0.976879	0.971098	0.028902	0	0	0.034682	0.965318	0.786127	0.052023	0.16185	0	0	1	0.799133	0.070809	0.08237	0.047688	0.057803	0.942197
44	CSTF2#1	UUUUUA|UUUUUU	0.098566	0.05914	0.080645	0.761649	0	1	0.032258	0	0.017921	0.949821	0.057348	0.942652	0.02509	0	0.017921	0.956989	0.021505	0.978495	0.064516	0	0.050179	0.885305	0.014337	0.985663	0	0.014337	0.035842	0.949821	0	1	0.753584	0.079749	0.108423	0.058244	0.069892	0.930108
45	CSTF2#2	UUUUUU|PPPPPP	0.047511	0.029412	0.074661	0.848416	0.947964	0.052036	0.069005	0.032805	0.136878	0.761312	0.977376	0.022624	0.022624	0.022624	0.099548	0.855204	0.977376	0.022624	0.036199	0.0181	0.054299	0.891403	0.977376	0.022624	0	0.085973	0.113122	0.800905	0.972851	0.027149	0.049774	0.049774	0.104072	0.79638	0.99095	0.00905
46	CSTF2T#1	GGGAGG|PPPPPP	0.092553	0.118085	0.71383	0.075532	0.917021	0.082979	0.014894	0.108511	0.861702	0.014894	0.965957	0.034043	0	0.085106	0.914894	0	0.914894	0.085106	0.331915	0.187234	0.374468	0.106383	0.965957	0.034043	0.012766	0.131915	0.842553	0.012766	0.961702	0.038298	0.056383	0.158511	0.711702	0.073404	0.96383	0.03617
47	CSTF2T#2	CCUCCC|PPPPPP	0.129834	0.555249	0.107735	0.207182	0.903315	0.096685	0.066298	0.779006	0.033149	0.121547	0.977901	0.022099	0.022099	0.044199	0	0.933702	0.977901	0.022099	0	0.955801	0	0.044199	0.977901	0.022099	0.029006	0.890884	0.029006	0.051105	0.955801	0.044199	0.084254	0.703039	0.084254	0.128453	0.89779	0.10221
48	DDX21#1	UUUUUA|UUUUUU	0.032258	0.032258	0.032258	0.903226	0	1	0.193548	0	0	0.806452	0	1	0	0	0	1	0	1	0	0	0	1	0	1	0	0	0	1	0	1	0.637097	0.120968	0.120968	0.120968	0.064516	0.935484
49	DDX21#2	UUAUUU|UUUUUU	0.037037	0.148148	0.148148	0.666667	0	1	0	0.111111	0	0.888889	0	1	0.740741	0.148148	0.111111	0	0.259259	0.740741	0	0	0	1	0	1	0	0	0	1	0	1	0.027778	0.027778	0.027778	0.916667	0.111111	0.888889
50	DDX24#1	GAAGAA|UUUUUU	0.175325	0.097403	0.655844	0.071429	0.045455	0.954545	0.935065	0	0.064935	0	0.025974	0.974026	0.948052	0	0	0.051948	0.051948	0.948052	0	0	1	0	0.116883	0.883117	0.909091	0	0.090909	0	0.025974	0.974026	0.811688	0.045455	0.071429	0.071429	0.051948	0.948052
51	DDX3X#1	GCCGCC|PPPPPP	0.049844	0.152648	0.732087	0.065421	0.912773	0.087227	0.004673	0.805296	0.185358	0.004673	0.965732	0.034268	0	0.71028	0.281931	0.007788	0.976636	0.023364	0	0.08567	0.906542	0.007788	0.982866	0.017134	0.007009	0.888629	0.097352	0.007009	0.939252	0.060748	0.089953	0.513629	0.297118	0.099299	0.910436	0.089564
52	DDX42#1	GGAGGA|PUUPUU	0.148148	0.074074	0.703704	0.074074	0.685185	0.314815	0	0	1	0	0	1	1	0	0	0	0	1	0.092593	0	0.907407	0	0.777778	0.222222	0	0	1	0	0	1	0.847222	0.050926	0.050926	0.050926	0.074074	0.925926
53	DDX51#1	GCGGGG|PPPPPP	0.046296	0.12963	0.777778	0.046296	0.925926	0.074074	0.023148	0.736111	0.217593	0.023148	0.898148	0.101852	0	0.111111	0.861111	0.027778	0.907407	0.092593	0	0.212963	0.759259	0.027778	0.907407	0.092593	0.023148	0.25463	0.699074	0.023148	0.916667	0.083333	0.083333	0.25	0.583333	0.083333	0.972222	0.027778
54	DDX52#1	UUUUUU|UUUUUU	0.04562	0.04562	0.04562	0.863139	0.014599	0.985401	0.051095	0.043796	0.080292	0.824818	0.072993	0.927007	0.043796	0.029197	0.021898	0.905109	0.051095	0.948905	0	0.029197	0.021898	0.948905	0.021898	0.978102	0	0.043796	0.094891	0.861314	0	1	0.027372	0.027372	0.027372	0.917883	0.054745	0.945255
55	DDX52#2	GCGGCG|PPPPPP	0.054598	0.054598	0.755747	0.135057	0.931034	0.068966	0.025862	0.554598	0.29023	0.12931	1	0	0	0.034483	0.896552	0.068966	1	0	0	0.068966	0.931034	0	0.954023	0.045977	0.008621	0.686782	0.261494	0.043103	0.931034	0.068966	0.071839	0.140805	0.66954	0.117816	0.896552	0.103448
56	DDX55#1	UUUUUU|UUUUUU	0.046823	0.046823	0.046823	0.859532	0	1	0.033445	0.050167	0.043478	0.87291	0.060201	0.939799	0.033445	0.033445	0.046823	0.886288	0.070234	0.929766	0.063545	0.026756	0.036789	0.87291	0.013378	0.986622	0.060201	0.043478	0.053512	0.842809	0	1	0.033445	0.033445	0.033445	0.899666	0.046823	0.953177
57	DDX55#2	UUUUUU|PPPPPP	0.046591	0.182955	0.0875	0.682955	0.979545	0.020455	0.0625	0.217045	0.071591	0.648864	0.959091	0.040909	0.018182	0.154545	0.068182	0.759091	0.968182	0.031818	0.036364	0.2	0.1	0.663636	0.972727	0.027273	0.0125	0.180682	0.080682	0.726136	0.981818	0.018182	0.036364	0.181818	0.104545	0.677273	0.981818	0.018182
58	DDX59#1	CUCCCC|PPPPPP	0.083333	0.698148	0.105556	0.112963	0.877778	0.122222	0.222222	0.207407	0.059259	0.511111	0.955556	0.044444	0	0.925926	0.022222	0.051852	0.948148	0.051852	0.037037	0.962963	0	0	1	0	0.022222	0.911111	0.022222	0.044444	1	0	0.090741	0.705556	0.090741	0.112963	0.940741	0.059259
59	DDX6#1	UUUUUU|UUUUUU	0.039796	0.039796	0.039796	0.880612	0	1	0.044898	0	0.053061	0.902041	0.02449	0.97551	0.081633	0.02449	0.040816	0.853061	0	1	0.065306	0.032653	0.069388	0.832653	0.016327	0.983673	0.057143	0.032653	0.085714	0.82449	0	1	0.028571	0.028571	0.028571	0.914286	0.065306	0.934694
60	DGCR8#1	UUUUUU|UUUUUU	0.037143	0.037143	0.037143	0.888571	0	1	0.017143	0.051429	0.051429	0.88	0.074286	0.925714	0	0.051429	0.068571	0.88	0.057143	0.942857	0.04	0.062857	0.051429	0.845714	0	1	0.022857	0.045714	0.074286	0.857143	0	1	0.024286	0.024286	0.024286	0.927143	0.04	0.96
61	DGCR8#2	UCCCCG|PPPPPP	0.074176	0.162088	0.260989	0.502747	0.950549	0.049451	0	0.835165	0.065934	0.098901	0.956044	0.043956	0.120879	0.692308	0.098901	0.087912	0.967033	0.032967	0.120879	0.758242	0.054945	0.065934	1	0	0.054945	0.791209	0.043956	0.10989	0.901099	0.098901	0.162088	0.293956	0.293956	0.25	0.934066	0.065934
62	DGCR8#3	AAAGAA|UUUUUU	0.797222	0.075	0.086111	0.041667	0	1	0.955556	0.044444	0	0	0	1	0.966667	0	0	0.033333	0	1	0.133333	0.033333	0.788889	0.044444	0.033333	0.966667	0.933333	0	0.033333	0.033333	0	1	0.825	0.047222	0.047222	0.080556	0.016667	0.983333
63	DHX30#1	GCCCGG|PPPPPP	0.051205	0.163655	0.721888	0.063253	0.937751	0.062249	0.017068	0.519076	0.40261	0.061245	0.963855	0.036145	0	0.518072	0.449799	0.032129	0.97992	0.02008	0	0.614458	0.325301	0.060241	0.987952	0.012048	0.009036	0.149598	0.808233	0.033133	0.983936	0.016064	0.045181	0.193775	0.715863	0.045181	0.975904	0.024096
64	DHX30#2	GGGGGC|PPPPPP	0.080882	0.169118	0.610294	0.139706	0.955882	0.044118	0	0	0.941176	0.058824	1	0	0.068627	0.127451	0.72549	0.078431	0.970588	0.029412	0	0.147059	0.794118	0.058824	0.970588	0.029412	0.036765	0.007353	0.948529	0.007353	1	0	0.102941	0.661765	0.073529	0.161765	0.970588	0.029412
65	DKC1#1	GUGUGU|UUUUUU	0.027027	0.027027	0.918919	0.027027	0.027027	0.972973	0.054054	0	0	0.945946	0	1	0	0	1	0	0	1	0	0	0	1	0	1	0.054054	0	0.891892	0.054054	0.054054	0.945946	0.087838	0.087838	0.087838	0.736486	0.054054	0.945946
66	DROSHA#1	GCGGCG|PPPPPP	0.053571	0.094388	0.716837	0.135204	0.892857	0.107143	0.010204	0.836735	0.142857	0.010204	0.959184	0.040816	0	0.040816	0.959184	0	1	0	0	0	1	0	0.959184	0.040816	0.02551	0.80102	0.147959	0.02551	0.959184	0.040816	0.079082	0.119898	0.721939	0.079082	0.959184	0.040816
67	DROSHA#2	GGAGGG|UUUUUU	0.023438	0.023438	0.929688	0.023438	0.020833	0.979167	0	0	1	0	0	1	0.802083	0.041667	0	0.15625	0.041667	0.958333	0	0.052083	0.947917	0	0.0625	0.9375	0.052083	0	0.895833	0.052083	0.09375	0.90625	0.138021	0.148438	0.606771	0.106771	0.041667	0.958333
68	EFTUD2#1	GGCUGC|PPPPPP	0.105911	0.125616	0.573892	0.194581	0.945813	0.054187	0.045567	0.149015	0.715517	0.089901	0.906404	0.093596	0.08867	0.704433	0.147783	0.059113	0.931034	0.068966	0.093596	0.137931	0.167488	0.600985	0.965517	0.034483	0.084975	0.188424	0.582512	0.144089	0.940887	0.059113	0.139163	0.533251	0.188424	0.139163	0.926108	0.073892
69	EFTUD2#2	GAGGAA|PPPPPP	0.134615	0.173077	0.634615	0.057692	0.948718	0.051282	0.810897	0.016026	0.028846	0.144231	0.897436	0.102564	0.141026	0.038462	0.74359	0.076923	0.948718	0.051282	0.038462	0.166667	0.74359	0.051282	0.948718	0.051282	0.644231	0.13141	0.092949	0.13141	0.923077	0.076923	0.365385	0.185897	0.352564	0.096154	0.878205	0.121795
70	EIF3D#1	GCCGCC|PPPPPP	0.09127	0.09127	0.72619	0.09127	0.960317	0.039683	0	0.904762	0.095238	0	1	0	0	0.857143	0.142857	0	0.952381	0.047619	0	0	1	0	0.952381	0.047619	0	1	0	0	0.84127	0.15873	0.071429	0.642857	0.166667	0.119048	0.936508	0.063492
71	EIF3G#1	GGAGGA|UUUUUU	0.057471	0.057471	0.827586	0.057471	0	1	0	0	1	0	0	1	0.931034	0.068966	0	0	0.068966	0.931034	0.045977	0	0.954023	0	0	1	0.091954	0	0.908046	0	0	1	0.663793	0.066092	0.146552	0.123563	0.045977	0.954023
72	EIF3G#2	AGAAGA|UUUUUU	0.736667	0.07	0.07	0.123333	0	1	0.053333	0	0.946667	0	0	1	0.946667	0	0.053333	0	0	1	1	0	0	0	0	1	0.106667	0	0.893333	0	0	1	0.81	0.063333	0.063333	0.063333	0	1
73	EIF3G#3	GCGGAG|UUUUUU	0.073944	0.130282	0.721831	0.073944	0	1	0	0.873239	0.056338	0.070423	0.140845	0.859155	0.056338	0	0.943662	0	0	1	0	0.070423	0.929577	0	0	1	1	0	0	0	0	1	0.024648	0.024648	0.926056	0.024648	0.15493	0.84507
74	EIF3H#1	AAGAAG|UUUUUU	0.847458	0.050847	0.050847	0.050847	0	1	0.847458	0	0.101695	0.050847	0.050847	0.949153	0	0	1	0	0.050847	0.949153	0.915254	0	0.084746	0	0	1	0.898305	0	0	0.101695	0	1	0.105932	0.055085	0.783898	0.055085	0	1
75	EIF4A3#1	AGAAGA|UUUUUU	0.671587	0.084871	0.110701	0.132841	0.023985	0.976015	0.01476	0.02214	0.9631	0	0.04428	0.95572	0.9631	0.02214	0.01476	0	0.0369	0.9631	0.929889	0.01845	0.01476	0.0369	0.0369	0.9631	0.01845	0.04428	0.937269	0	0.01107	0.98893	0.809963	0.064576	0.060886	0.064576	0.042435	0.957565
76	EIF4G2#1	AAGAAG|UUUUUU	0.755865	0.054985	0.116569	0.072581	0.021994	0.978006	0.909091	0	0.058651	0.032258	0.017595	0.982405	0.020528	0	0.979472	0	0.017595	0.982405	0.979472	0	0.020528	0	0.020528	0.979472	0.894428	0	0.064516	0.041056	0.014663	0.985337	0.09824	0.083578	0.758065	0.060117	0	1
77	EIF4G2#2	GAAGAG|UUUUUU	0.059045	0.023869	0.893216	0.023869	0.025126	0.974874	1	0	0	0	0	1	0.698492	0.040201	0.165829	0.095477	0.085427	0.914573	0.030151	0	0.969849	0	0	1	0.964824	0	0	0.035176	0	1	0.069095	0.069095	0.702261	0.159548	0.057789	0.942211
78	ELAVL1#1	UUUUUU|PPPPPP	0.038182	0.038182	0.023636	0.9	0.938182	0.061818	0.047273	0.076364	0.018182	0.858182	1	0	0.036364	0.094545	0.018182	0.850909	1	0	0.021818	0.058182	0.018182	0.901818	0.970909	0.029091	0.041818	0.063636	0.034545	0.86	0.963636	0.036364	0.059091	0.059091	0.059091	0.822727	0.992727	0.007273
79	ELAVL1#2	UUAUUU|UUUUUU	0.061856	0.030928	0.051546	0.85567	0	1	0.036082	0.030928	0.020619	0.912371	0.025773	0.974227	0.649485	0.103093	0.082474	0.164948	0.056701	0.943299	0.041237	0	0	0.958763	0.061856	0.938144	0	0.030928	0	0.969072	0	1	0.06701	0.06701	0.061856	0.804124	0.041237	0.958763
80	ELAVL1#3	UUUUUA|UUUUUU	0.073427	0.045455	0.08042	0.800699	0.017483	0.982517	0	0	0	1	0.06993	0.93007	0	0.027972	0	0.972028	0	1	0.034965	0.06993	0.048951	0.846154	0	1	0	0.048951	0.041958	0.909091	0	1	0.713287	0.174825	0.083916	0.027972	0.108392	0.891608
81	EWSR1#1	ACAACA|UUUUUU	0.786765	0.110294	0.051471	0.051471	0.044118	0.955882	0.078431	0.833333	0	0.088235	0.098039	0.901961	0.931373	0	0	0.068627	0.029412	0.970588	0.921569	0	0	0.078431	0.029412	0.970588	0.058824	0.941176	0	0	0	1	0.845588	0.051471	0.051471	0.051471	0.029412	0.970588
82	EXOSC5#1	GCGGCG|PPPPPP	0.0625	0.231618	0.621324	0.084559	0.930147	0.069853	0.036765	0.647059	0.257353	0.058824	0.919118	0.080882	0.029412	0.110294	0.772059	0.088235	0.911765	0.088235	0.044118	0.125	0.794118	0.036765	0.933824	0.066176	0.071691	0.59375	0.270221	0.064338	0.911765	0.088235	0.068015	0.185662	0.634191	0.112132	0.926471	0.073529
83	FAM120A#1	UUUUUU|UUUUUU	0.05038	0.05038	0.05038	0.848859	0	1	0.026616	0.038023	0.041825	0.893536	0.026616	0.973384	0.026616	0.022814	0.057034	0.893536	0.019011	0.980989	0.041825	0.022814	0.072243	0.863118	0.022814	0.977186	0.022814	0.041825	0.057034	0.878327	0	1	0.026616	0.026616	0.026616	0.920152	0.038023	0.961977
84	FASTKD2#1	AAGAAG|UUUUUU	0.802717	0.050543	0.0875	0.059239	0.043478	0.956522	0.923913	0	0.052174	0.023913	0.05	0.95	0.045652	0	0.954348	0	0.054348	0.945652	0.980435	0	0.019565	0	0.03913	0.96087	0.954348	0	0.019565	0.026087	0.030435	0.969565	0.152717	0.085326	0.670109	0.091848	0.017391	0.982609
85	FASTKD2#2	AAAAGA|UUUUUU	0.498127	0.014981	0.468165	0.018727	0.026217	0.973783	0.940075	0.014981	0.044944	0	0	1	0.868914	0	0.086142	0.044944	0.014981	0.985019	0.05618	0.037453	0.906367	0	0	1	0.956929	0.009363	0.009363	0.024345	0.058052	0.941948	0.162921	0.185393	0.406367	0.245318	0.303371	0.696629
86	FBL#1	GAAGAA|UUUUUU	0.053763	0.053763	0.83871	0.053763	0.043011	0.956989	1	0	0	0	0.064516	0.935484	0.903226	0	0.032258	0.064516	0.043011	0.956989	0	0	1	0	0	1	0.967742	0	0.032258	0	0	1	0.61828	0.080645	0.155914	0.145161	0.016129	0.983871
87	FBL#2	AGAUGA|UUUUUU	0.706522	0.076087	0.076087	0.141304	0.043478	0.956522	0	0	1	0	0	1	1	0	0	0	0.065217	0.934783	0	0	0	1	0.086957	0.913043	0	0	1	0	0.086957	0.913043	0.771739	0.076087	0.076087	0.076087	0.130435	0.869565
88	FIP1L1#1	AAUAAA|PPPPPP	0.5	0.157895	0.157895	0.184211	0.960526	0.039474	0.717105	0.032895	0.085526	0.164474	0.973684	0.026316	0.289474	0.052632	0.210526	0.447368	0.921053	0.078947	0.763158	0.052632	0.105263	0.078947	0.947368	0.052632	0.644737	0.065789	0.197368	0.092105	0.973684	0.026316	0.605263	0.157895	0.105263	0.131579	0.986842	0.013158
89	FIP1L1#2	UUCUCC|PPPPPP	0.15	0.178571	0.064286	0.607143	0.971429	0.028571	0.071429	0.157143	0.042857	0.728571	0.914286	0.085714	0.057143	0.771429	0.057143	0.114286	0.942857	0.057143	0.057143	0.142857	0.028571	0.771429	0.971429	0.028571	0.1	0.528571	0.214286	0.157143	0.942857	0.057143	0.171429	0.485714	0.2	0.142857	0.9	0.1
90	FKBP4#1	GUGUGG|UUUUUU	0.086207	0.086207	0.603448	0.224138	0	1	0.103448	0	0	0.896552	0	1	0	0	1	0	0	1	0	0	0.103448	0.896552	0	1	0	0	1	0	0	1	0.025862	0.025862	0.922414	0.025862	0	1
91	FMR1#1	AGAAGA|UUUUUU	0.737069	0.064655	0.064655	0.133621	0.025862	0.974138	0	0.051724	0.948276	0	0	1	1	0	0	0	0	1	0.931034	0	0	0.068966	0	1	0	0.051724	0.948276	0	0	1	0.780172	0.056034	0.056034	0.107759	0	1
92	FTO#1	AAGAAG|UUUUUU	0.772512	0.07109	0.104265	0.052133	0.011848	0.988152	0.924171	0	0.042654	0.033175	0	1	0.028436	0	0.971564	0	0.042654	0.957346	0.938389	0	0.061611	0	0	1	0.952607	0	0.023697	0.023697	0	1	0.109005	0.085308	0.725118	0.080569	0.009479	0.990521
93	FTO#2	GGCGGC|PPPPPP	0.115152	0.290909	0.478788	0.115152	0.954545	0.045455	0.013636	0.165152	0.807576	0.013636	0.915152	0.084848	0	0.975758	0.024242	0	0.89697	0.10303	0	0.381818	0.618182	0	0.963636	0.036364	0	0.10303	0.89697	0	0.975758	0.024242	0.040909	0.774242	0.143939	0.040909	0.927273	0.072727
94	FTO#3	GGAGGA|UUUUUU	0.091418	0.121269	0.740672	0.046642	0.018657	0.981343	0.11194	0	0.88806	0	0	1	0.970149	0.029851	0	0	0	1	0.08209	0	0.91791	0	0.029851	0.970149	0.059701	0	0.940299	0	0.044776	0.955224	0.742537	0.130597	0.078358	0.048507	0.037313	0.962687
95	FUS#1	AAAAUA|UUUUUU	0.785417	0.052083	0.052083	0.110417	0	1	1	0	0	0	0	1	0.9	0.033333	0	0.066667	0	1	0.933333	0	0	0.066667	0	1	0.033333	0.075	0	0.891667	0	1	0.720833	0.054167	0.104167	0.120833	0.016667	0.983333
96	FUS#2	AUAAAA|UUUUUU	0.742574	0.118812	0.029703	0.108911	0	1	0	0	0	1	0.09901	0.90099	0.861386	0.039604	0.049505	0.049505	0	1	0.891089	0	0	0.108911	0	1	0.90099	0.09901	0	0	0	1	0.782178	0.049505	0.049505	0.118812	0.019802	0.980198
97	FUS#3	UUUUUU|UUUUUU	0.0675	0.0675	0.0675	0.7975	0	1	0.07	0	0	0.93	0.05	0.95	0.1	0	0	0.9	0.04	0.96	0.06	0.05	0	0.89	0	1	0.06	0.09	0.04	0.81	0	1	0.0375	0.0375	0.0375	0.8875	0.045	0.955
98	FXR1#1	UGAUGA|UUUUUU	0.116071	0.0625	0.0625	0.758929	0.026786	0.973214	0	0	0.892857	0.107143	0	1	0.892857	0	0	0.107143	0	1	0.125	0	0	0.875	0.053571	0.946429	0	0	1	0	0.053571	0.946429	0.879464	0.040179	0.040179	0.040179	0.053571	0.946429
99	FXR2#1	AAGAAG|UUUUUU	0.800781	0.05971	0.084263	0.055246	0.041295	0.958705	0.9375	0	0.024554	0.037946	0.017857	0.982143	0.060268	0.011161	0.917411	0.011161	0.053571	0.946429	0.984375	0	0.015625	0	0.058036	0.941964	0.955357	0	0.008929	0.035714	0.013393	0.986607	0.146763	0.099888	0.644531	0.108817	0.022321	0.977679
100	FXR2#2	AAAAGA|UUUUUU	0.713054	0.097291	0.1367	0.052956	0.024631	0.975369	0.970443	0.029557	0	0	0.019704	0.980296	0.906404	0.019704	0.073892	0	0	1	0.926108	0	0.044335	0.029557	0	1	0.068966	0.049261	0.852217	0.029557	0.073892	0.926108	0.859606	0.022167	0.066502	0.051724	0.073892	0.926108
101	G3BP1#1	GAGGAG|UUUUUU	0.396429	0.182143	0.182143	0.239286	0.364286	0.635714	0.189286	0.146429	0.417857	0.246429	0.385714	0.614286	0.367857	0.082143	0.510714	0.039286	0	1	0.928571	0	0	0.071429	0	1	0.671429	0	0.271429	0.057143	0	1	0.060714	0.017857	0.903571	0.017857	0	1
102	G3BP1#2	GAAGAU|UUUUUU	0.102273	0.041667	0.814394	0.041667	0.022727	0.977273	1	0	0	0	0.045455	0.954545	0	0	0.909091	0.090909	0.060606	0.939394	0.151515	0	0.848485	0	0.045455	0.954545	0.939394	0.060606	0	0	0	1	0.064394	0.064394	0.761364	0.109848	0.030303	0.969697
103	GEMIN5#1	CCGCCG|PPPPPP	0.066901	0.588028	0.278169	0.066901	0.954225	0.045775	0.008803	0.875	0.107394	0.008803	1	0	0	0	1	0	0.971831	0.028169	0	0.704225	0.295775	0	0.971831	0.028169	0.024648	0.792254	0.130282	0.052817	1	0	0.082746	0.117958	0.716549	0.082746	0.926056	0.073944
104	GNL3#1	AGAAGA|UUUUUU	0.698473	0.057252	0.110687	0.133588	0.022901	0.977099	0.053435	0	0.916031	0.030534	0.068702	0.931298	0.916031	0.030534	0.030534	0.022901	0	1	0.923664	0	0.022901	0.053435	0.022901	0.977099	0.068702	0	0.931298	0	0.022901	0.977099	0.828244	0.064885	0.064885	0.041985	0.01145	0.98855
105	GPKOW#1	AGAAGA|UUUUUU	0.711628	0.065116	0.093023	0.130233	0	1	0.055814	0	0.944186	0	0.130233	0.869767	0.976744	0	0.023256	0	0.037209	0.962791	0.893023	0	0.027907	0.07907	0.037209	0.962791	0.083721	0.018605	0.897674	0	0.060465	0.939535	0.810465	0.061628	0.089535	0.038372	0.032558	0.967442
106	GPKOW#2	GAUGAA|UUUUUU	0.110294	0.061275	0.767157	0.061275	0.058824	0.941176	1	0	0	0	0	1	0	0	0.196078	0.803922	0	1	0	0	1	0	0.039216	0.960784	1	0	0	0	0	1	0.75	0.044118	0.122549	0.083333	0.02451	0.97549
107	GPKOW#3	AAGAAA|UUPUUU	0.910256	0.012821	0.064103	0.012821	0.108974	0.891026	0.897436	0	0.102564	0	0	1	0.051282	0	0.897436	0.051282	0.384615	0.615385	1	0	0	0	0	1	0.910256	0	0.089744	0	0	1	0.775641	0.057692	0.057692	0.108974	0.038462	0.961538
108	GRWD1#1	AGAAGA|UUUUUU	0.712848	0.065789	0.114293	0.107069	0.034056	0.965944	0.027864	0.014448	0.957688	0	0.04644	0.95356	0.962848	0.008256	0.028896	0	0.016512	0.983488	0.928793	0.009288	0.03096	0.03096	0.014448	0.985552	0.027864	0.021672	0.950464	0	0.0258	0.9742	0.754386	0.074303	0.105263	0.066047	0.037152	0.962848
109	GRWD1#2	AAAGAA|UUUUUU	0.633562	0.202055	0.068493	0.09589	0.015411	0.984589	0.928082	0	0.071918	0	0	1	0.89726	0	0.061644	0.041096	0.05137	0.94863	0.027397	0	0.972603	0	0	1	0.917808	0.030822	0.05137	0	0	1	0.875	0.02226	0.080479	0.02226	0.015411	0.984589
110	GTF2F1#1	UUUUUU|UUUUUU	0.036685	0.036685	0.036685	0.889946	0	1	0.076087	0.059783	0.027174	0.836957	0	1	0.043478	0.054348	0.043478	0.858696	0	1	0.027174	0.021739	0.059783	0.891304	0	1	0.054348	0.038043	0.081522	0.826087	0	1	0.027174	0.027174	0.027174	0.918478	0.029891	0.970109
111	GTF2F1#2	GGAGGC|UUUUUU	0.036232	0.036232	0.891304	0.036232	0.014493	0.985507	0	0	1	0	0.050725	0.949275	1	0	0	0	0	1	0	0	1	0	0.072464	0.927536	0	0	1	0	0.072464	0.927536	0.23913	0.398551	0.224638	0.137681	0.050725	0.949275
112	HLTF#1	AAGAAG|UUUUUU	0.813793	0.054023	0.078161	0.054023	0.034483	0.965517	0.941379	0	0.026437	0.032184	0.032184	0.967816	0.031034	0.011494	0.957471	0	0.067816	0.932184	0.986207	0	0.013793	0	0.049425	0.950575	0.943678	0	0.026437	0.029885	0.048276	0.951724	0.154598	0.093678	0.679885	0.071839	0.02069	0.97931
113	HLTF#2	AAAAGA|UUUUUU	0.737052	0.075697	0.159363	0.027888	0	1	0.944223	0.055777	0	0	0	1	0.952191	0	0.047809	0	0	1	0.900398	0	0.051793	0.047809	0	1	0.035857	0.039841	0.876494	0.047809	0	1	0.841633	0.040837	0.040837	0.076693	0.061753	0.938247
114	HNRNPA1#1	AAGAAG|UUUUUU	0.69625	0.09625	0.11625	0.09125	0.055	0.945	0.895	0	0.07	0.035	0.04	0.96	0.025	0	0.975	0	0	1	0.905	0	0.065	0.03	0.025	0.975	0.945	0	0.055	0	0	1	0.08875	0.06375	0.80875	0.03875	0	1
115	HNRNPA1#2	GGAAGA|UUUUUU	0.066216	0.066216	0.72027	0.147297	0.013514	0.986486	0.091892	0	0.908108	0	0	1	0.924324	0	0.032432	0.043243	0	1	0.940541	0	0.032432	0.027027	0	1	0	0	1	0	0	1	0.764865	0.045946	0.110811	0.078378	0.075676	0.924324
116	HNRNPC#1	UUUUUU|UUUUUU	0.054268	0.054268	0.054268	0.837197	0.014752	0.985248	0.051633	0.020021	0.053741	0.874605	0.064278	0.935722	0.047418	0.018967	0.041096	0.892518	0.035827	0.964173	0.040042	0.032666	0.037935	0.889357	0.014752	0.985248	0.045311	0.043203	0.046365	0.865121	0	1	0.027397	0.027397	0.027397	0.917808	0.069547	0.930453
117	HNRNPC#2	UUUUGA|UUUUUU	0.038	0.038	0.038	0.886	0.016	0.984	0	0	0	1	0.028	0.972	0	0	0	1	0	1	0.028	0	0.036	0.936	0	1	0.132	0.112	0.756	0	0	1	0.659	0.127	0.159	0.055	0.014	0.986
118	HNRNPD#1	AAUAUU|UUUUUU	0.736486	0.141892	0.060811	0.060811	0	1	0.864865	0	0	0.135135	0	1	0	0.108108	0	0.891892	0	1	1	0	0	0	0	1	0	0.081081	0	0.918919	0	1	0.040541	0.040541	0.040541	0.878378	0.040541	0.959459
119	HNRNPF#1	UAAAAA|UUUUUU	0.07	0.15	0.11	0.67	0	1	1	0	0	0	0.08	0.92	0.88	0.04	0	0.08	0.08	0.92	0.92	0.08	0	0	0.04	0.96	0.88	0.04	0	0.08	0	1	0.88	0.04	0.04	0.04	0.04	0.96
120	HNRNPK#1	CCUCCC|PPPPPP	0.136986	0.59726	0.123288	0.142466	0.883105	0.116895	0.06621	0.752968	0.107306	0.073516	0.949772	0.050228	0.074886	0.30411	0.031963	0.589041	0.946119	0.053881	0.005479	0.936986	0.03379	0.023744	0.970776	0.029224	0.040183	0.877626	0.026484	0.055708	0.943379	0.056621	0.084247	0.706164	0.078767	0.130822	0.926027	0.073973
121	HNRNPK#2	CCCCUC|PPPUUU	0.043011	0.870968	0.043011	0.043011	0.822581	0.177419	0	1	0	0	1	0	0	1	0	0	1	0	0.050179	0.83871	0	0.111111	0	1	0.0681	0	0	0.9319	0.071685	0.928315	0.078853	0.641577	0.103943	0.175627	0.216846	0.783154
122	HNRNPM#1	UGUGUG|UUUUUU	0	0	0.546798	0.453202	0	1	0.576355	0	0	0.423645	0	1	0	0	0.546798	0.453202	0.029557	0.970443	0.045567	0.04064	0.833744	0.080049	0.012315	0.987685	0.142857	0.192118	0.512315	0.152709	0.300493	0.699507	0.355911	0.213054	0.203202	0.227833	0.315271	0.684729
123	HNRNPM#2	GUGGUG|UUUUUU	0.110937	0.042188	0.104688	0.742188	0.059375	0.940625	0	0	0.9125	0.0875	0.06875	0.93125	0.0375	0	0.04375	0.91875	0	1	0	0	0.925	0.075	0	1	0.03125	0	0.06875	0.9	0.0375	0.9625	0.070312	0.032813	0.864062	0.032813	0	1
124	HNRNPU#1	UUUUUU|UUUUUU	0.040584	0.040584	0.040584	0.878247	0	1	0.045455	0.025974	0.045455	0.883117	0.032468	0.967532	0.097403	0.025974	0.11039	0.766234	0.058442	0.941558	0.038961	0.032468	0.077922	0.850649	0	1	0.038961	0	0.084416	0.876623	0	1	0.019481	0.019481	0.019481	0.941558	0.042208	0.957792
125	HNRNPUL1#1	UUUUUU|UUUUUU	0.053887	0.053887	0.053887	0.838339	0.008834	0.991166	0.038869	0.021201	0.045936	0.893993	0.031802	0.968198	0.035336	0.045936	0.045936	0.872792	0.056537	0.943463	0.035336	0.053004	0.070671	0.840989	0.042403	0.957597	0.021201	0.042403	0.056537	0.879859	0.017668	0.982332	0.030035	0.030035	0.030035	0.909894	0.038869	0.961131
126	HNRNPUL1#2	UUUAAU|UUUUUU	0.112903	0.056452	0.096774	0.733871	0	1	0	0	0.048387	0.951613	0	1	0	0	0	1	0	1	1	0	0	0	0	1	0.951613	0.048387	0	0	0	1	0.133065	0.125	0.133065	0.608871	0.024194	0.975806
127	IGF2BP1#1	AAAAAU|UUUUUU	0.75823	0.116255	0.046296	0.079218	0.010288	0.989712	0.942387	0.037037	0.020576	0	0.049383	0.950617	0.917695	0.049383	0.032922	0	0	1	0.917695	0.032922	0	0.049383	0	1	0.925926	0.045267	0.028807	0	0	1	0.059671	0.170782	0.059671	0.709877	0.039095	0.960905
128	IGF2BP1#2	UUUUCU|UUUUUU	0.093085	0.093085	0.077128	0.736702	0.013298	0.986702	0.090426	0	0	0.909574	0	1	0.042553	0.042553	0	0.914894	0	1	0.026596	0.031915	0	0.941489	0	1	0.042553	0.898936	0.031915	0.026596	0.031915	0.968085	0.086436	0.043883	0.043883	0.825798	0.026596	0.973404
129	IGF2BP1#3	CUUCAA|UUUUUU	0.083333	0.698276	0.106322	0.112069	0	1	0.074713	0	0	0.925287	0	1	0.034483	0.028736	0.045977	0.890805	0	1	0	0.971264	0	0.028736	0	1	0.91954	0.045977	0	0.034483	0	1	0.788793	0.099138	0.041667	0.070402	0.014368	0.985632
130	IGF2BP2#1	CAUUUU|UUUUUU	0.09887	0.771186	0.048023	0.081921	0.039548	0.960452	0.977401	0.022599	0	0	0	1	0.033898	0	0	0.966102	0	1	0.022599	0.039548	0	0.937853	0	1	0.028249	0.101695	0	0.870056	0	1	0.094633	0.15113	0.083333	0.670904	0.036723	0.963277
131	IGF2BP3#1	UUUCAU|UUUUUU	0.096535	0.04703	0.04703	0.809406	0	1	0	0.059406	0	0.940594	0	1	0	0.049505	0.049505	0.90099	0.049505	0.950495	0.039604	0.851485	0	0.108911	0	1	0.930693	0	0	0.069307	0	1	0.126238	0.04703	0.04703	0.779703	0.024752	0.975248
132	ILF3#1	CCUCCC|PPPPPP	0.106707	0.602642	0.106707	0.183943	0.924797	0.075203	0.039634	0.787602	0.039634	0.13313	0.922764	0.077236	0	0.052846	0	0.947154	0.926829	0.073171	0	0.894309	0.036585	0.069106	0.96748	0.03252	0.027439	0.860772	0.027439	0.08435	0.963415	0.036585	0.077236	0.695122	0.077236	0.150407	0.936992	0.063008
133	ILF3#2	UUUUUU|UUUUUU	0.043182	0.043182	0.043182	0.870455	0	1	0.054545	0.090909	0.045455	0.809091	0.036364	0.963636	0.045455	0.081818	0	0.872727	0.036364	0.963636	0.036364	0.036364	0	0.927273	0	1	0.036364	0.072727	0.072727	0.818182	0	1	0.025	0.025	0.025	0.925	0.054545	0.945455
134	KHDRBS1#1	AAAAAA|UUUUUU	0.861345	0.046218	0.046218	0.046218	0	1	0.890756	0.029412	0.037815	0.042017	0	1	0.865546	0.05042	0.05042	0.033613	0.021008	0.978992	0.840336	0.058824	0.05042	0.05042	0	1	0.831933	0.037815	0.07563	0.054622	0	1	0.914916	0.028361	0.028361	0.028361	0.027311	0.972689
135	KHDRBS1#2	UUUUUU|UUUUUU	0.029586	0.029586	0.029586	0.911243	0.014793	0.985207	0.04142	0.029586	0.029586	0.899408	0	1	0.059172	0.094675	0.029586	0.816568	0.065089	0.934911	0.035503	0.04142	0.053254	0.869822	0	1	0.029586	0.029586	0.08284	0.857988	0	1	0.014793	0.014793	0.014793	0.955621	0.04142	0.95858
136	KHSRP#1	UUUUUU|UUUUUU	0.042714	0.042714	0.042714	0.871859	0.007538	0.992462	0.045226	0.020101	0.090452	0.844221	0.035176	0.964824	0.025126	0.020101	0.085427	0.869347	0.070352	0.929648	0.040201	0.030151	0.080402	0.849246	0.045226	0.954774	0.065327	0.050251	0.055276	0.829146	0.020101	0.979899	0.021357	0.021357	0.021357	0.93593	0.045226	0.954774
137	LARP4#1	UUUUUU|UUUUUU	0.044606	0.044606	0.044606	0.866183	0.008299	0.991701	0.045643	0.029046	0.033195	0.892116	0	1	0.049793	0.033195	0.058091	0.858921	0.016598	0.983402	0.062241	0.078838	0.053942	0.804979	0.033195	0.966805	0.033195	0.049793	0.045643	0.871369	0	1	0.03112	0.03112	0.03112	0.906639	0.029046	0.970954
138	LARP7#1	GAAGAA|UUUUUU	0.140244	0.042683	0.77439	0.042683	0	1	1	0	0	0	0	1	0.817073	0	0.121951	0.060976	0.04878	0.95122	0.060976	0	0.939024	0	0	1	0.914634	0	0.085366	0	0	1	0.780488	0.073171	0.073171	0.073171	0.030488	0.969512
139	LIN28A#1	AAUAUA|UUUUUU	0.853535	0.035354	0.035354	0.075758	0.020202	0.979798	0.959596	0.040404	0	0	0.090909	0.909091	0.111111	0	0.030303	0.858586	0	1	0.888889	0	0.030303	0.080808	0	1	0.050505	0.040404	0	0.909091	0	1	0.734848	0.088384	0.058081	0.118687	0.045455	0.954545
140	LIN28A#2	AAAAUU|UUUUUU	0.732558	0.093023	0.05814	0.116279	0.040698	0.959302	0.906977	0	0.05814	0.034884	0	1	0.953488	0	0.046512	0	0.034884	0.965116	1	0	0	0	0	1	0	0	0.034884	0.965116	0	1	0.075581	0.075581	0.180233	0.668605	0.110465	0.889535
141	LIN28B#1	GAAGAU|UUUUUU	0.082133	0.096542	0.742075	0.079251	0	1	0.951009	0	0.048991	0	0	1	0.884726	0	0	0.115274	0.034582	0.965418	0.017291	0	0.982709	0	0	1	0.979827	0	0	0.020173	0	1	0.118156	0.060519	0.106628	0.714697	0.025937	0.974063
142	LIN28B#2	UGAUGA|UUUUUU	0.155844	0.056277	0.099567	0.688312	0.012987	0.987013	0.034632	0	0.904762	0.060606	0.034632	0.965368	1	0	0	0	0	1	0	0	0.051948	0.948052	0	1	0	0	1	0	0	1	0.746753	0.062771	0.062771	0.127706	0.045455	0.954545
143	LIN28B#3	AAGAAG|UUUUUU	0.767568	0.064865	0.102703	0.064865	0	1	0.805405	0	0.048649	0.145946	0	1	0.032432	0	0.967568	0	0	1	0.924324	0	0.075676	0	0	1	0.951351	0	0.048649	0	0	1	0.067568	0.035135	0.802703	0.094595	0	1
144	LSM11#1	UUUUUU|UUUUUU	0.042411	0.042411	0.042411	0.872768	0.017857	0.982143	0.026786	0.044643	0.040179	0.888393	0.017857	0.982143	0.049107	0.03125	0.035714	0.883929	0	1	0.066964	0.040179	0.053571	0.839286	0.017857	0.982143	0.049107	0.022321	0.0625	0.866071	0	1	0.029018	0.029018	0.029018	0.912946	0.046875	0.953125
145	METAP2#1	CUCUCC|PPPPPP	0.098624	0.566514	0.126147	0.208716	0.958716	0.041284	0.057339	0.231651	0.12156	0.58945	0.944954	0.055046	0.027523	0.770642	0.146789	0.055046	0.944954	0.055046	0	0.229358	0.091743	0.678899	1	0	0.011468	0.837156	0.084862	0.066514	1	0	0.082569	0.752294	0.055046	0.110092	0.954128	0.045872
146	METAP2#2	GAAGAA|UUUUUU	0.138889	0.114198	0.608025	0.138889	0.024691	0.975309	0.962963	0	0.037037	0	0	1	0.938272	0	0	0.061728	0.037037	0.962963	0	0	1	0	0	1	0.962963	0.037037	0	0	0	1	0.796296	0.04321	0.04321	0.117284	0	1
147	METTL14#1	UUCCUC|UPPPPP	0.176587	0.263889	0.121032	0.438492	0.34127	0.65873	0.039683	0.18254	0.055556	0.722222	1	0	0.039683	0.912698	0	0.047619	0.97619	0.02381	0.095238	0.857143	0	0.047619	0.97619	0.02381	0.095238	0.166667	0.007937	0.730159	0.992063	0.007937	0.073413	0.740079	0.065476	0.121032	0.896825	0.103175
148	METTL14#2	CCCCCU|PPPPPP	0.143678	0.706897	0.04023	0.109195	0.931034	0.068966	0.232759	0.58908	0.048851	0.12931	0.965517	0.034483	0.241379	0.574713	0.045977	0.137931	0.931034	0.068966	0.218391	0.678161	0.011494	0.091954	0.931034	0.068966	0.097701	0.798851	0.005747	0.097701	0.885057	0.114943	0.192529	0.135057	0.077586	0.594828	0.931034	0.068966
149	METTL3#1	CCUCUC|PPPPPP	0.03125	0.84375	0.03125	0.09375	0.9375	0.0625	0.083333	0.791667	0.0625	0.0625	0.9375	0.0625	0	0.145833	0.0625	0.791667	1	0	0	1	0	0	1	0	0.098958	0.432292	0.036458	0.432292	1	0	0.078125	0.619792	0.078125	0.223958	0.927083	0.072917
150	MOV10#1	AAAAUA|UUUUUU	0.867857	0.025	0.025	0.082143	0	1	0.885714	0	0.057143	0.057143	0.042857	0.957143	0.957143	0	0.042857	0	0	1	0.928571	0	0	0.071429	0	1	0.085714	0.1	0.057143	0.757143	0.042857	0.957143	0.792857	0.05	0.05	0.107143	0.057143	0.942857
151	MOV10#2	UUUAAA|UUUUUU	0.063433	0.063433	0.063433	0.809701	0	1	0	0	0.044776	0.955224	0.044776	0.955224	0	0	0	1	0	1	0.955224	0.044776	0	0	0	1	0.895522	0	0	0.104478	0	1	0.712687	0.05597	0.05597	0.175373	0.134328	0.865672
152	MOV10#3	AAUAAA|UUUUUU	0.892857	0.017857	0.071429	0.017857	0	1	0.928571	0	0.071429	0	0.071429	0.928571	0.107143	0.053571	0	0.839286	0.071429	0.928571	1	0	0	0	0	1	1	0	0	0	0	1	0.625	0.089286	0.089286	0.196429	0	1
153	MTPAP#1	AAGAAG|UUUUUU	0.811573	0.051929	0.08457	0.051929	0.026706	0.973294	0.934718	0	0.026706	0.038576	0.050445	0.949555	0.050445	0	0.949555	0	0.077151	0.922849	0.973294	0	0.026706	0	0.059347	0.940653	0.949555	0	0.035608	0.014837	0.032641	0.967359	0.176558	0.0727	0.651335	0.099407	0.01632	0.98368
154	MTPAP#2	GAAGAG|UUUUUU	0.35274	0.030822	0.585616	0.030822	0.017123	0.982877	0.678082	0	0.267123	0.054795	0	1	0.883562	0	0.116438	0	0.034247	0.965753	0.363014	0	0.636986	0	0	1	0.758562	0.080479	0.080479	0.080479	0.160959	0.839041	0.140411	0.140411	0.523973	0.195205	0.181507	0.818493
155	NCBP2#1	GGCGGC|UPPPPP	0.09266	0.258358	0.547602	0.101381	0.271076	0.728924	0.018169	0.167878	0.788517	0.025436	1	0	0	0.940407	0.059593	0	0.992733	0.007267	0.021802	0.133721	0.844477	0	0.975291	0.024709	0.010538	0.077398	0.901526	0.010538	0.984012	0.015988	0.097747	0.645712	0.179142	0.077398	0.860465	0.139535
156	NCBP2#2	CGGCGG|PPPPUP	0.055439	0.791841	0.09728	0.055439	0.903766	0.096234	0.014644	0.207113	0.763598	0.014644	0.974895	0.025105	0	0.213389	0.786611	0	0.970711	0.029289	0.029289	0.849372	0.121339	0	1	0	0	0.050209	0.924686	0.025105	0.146444	0.853556	0.132845	0.174686	0.609833	0.082636	0.623431	0.376569
157	NIP7#1	GGGCUG|PPPPPP	0.074074	0.203704	0.611111	0.111111	0.907407	0.092593	0.125	0.217593	0.587963	0.069444	0.944444	0.055556	0.111111	0.111111	0.759259	0.018519	0.925926	0.074074	0.092593	0.777778	0.111111	0.018519	0.907407	0.092593	0.180556	0.087963	0.180556	0.550926	0.888889	0.111111	0.064815	0.157407	0.657407	0.12037	0.925926	0.074074
158	NIP7#2	CGUUAC|PPPPPP	0.067568	0.743243	0.121622	0.067568	0.918919	0.081081	0.121622	0.094595	0.662162	0.121622	0.918919	0.081081	0.108108	0.135135	0.054054	0.702703	0.891892	0.108108	0.054054	0.189189	0.081081	0.675676	0.891892	0.108108	0.358108	0.277027	0.222973	0.141892	0.945946	0.054054	0.108108	0.621622	0.108108	0.162162	0.986486	0.013514
159	NIPBL#1	GAAGAA|UUUUUU	0.196429	0.067857	0.667857	0.067857	0.021429	0.978571	1	0	0	0	0	1	0.885714	0	0	0.114286	0.042857	0.957143	0.1	0	0.9	0	0	1	1	0	0	0	0	1	0.8	0.042857	0.042857	0.114286	0	1
160	NKRF#1	GGCGGC|PPPPPP	0.038462	0.166667	0.75641	0.038462	0.942308	0.057692	0	0	1	0	1	0	0	0.564103	0.435897	0	1	0	0	0.038462	0.961538	0	0.961538	0.038462	0.012821	0.102564	0.871795	0.012821	1	0	0.099359	0.586538	0.176282	0.137821	0.955128	0.044872
161	NKRF#2	UUUUUU|UUUUUU	0.042373	0.042373	0.042373	0.872881	0	1	0.050847	0.050847	0.050847	0.847458	0	1	0.067797	0	0	0.932203	0	1	0.050847	0	0.067797	0.881356	0	1	0.050847	0.084746	0	0.864407	0	1	0	0	0	1	0.059322	0.940678
162	NOL12#1	GGGGCU|PPUPPP	0.111842	0.164474	0.611842	0.111842	0.907895	0.092105	0.118421	0.118421	0.723684	0.039474	0.894737	0.105263	0.078947	0.026316	0.868421	0.026316	0.421053	0.578947	0.026316	0.078947	0.868421	0.026316	0.921053	0.078947	0.006579	0.901316	0.006579	0.085526	1	0	0.111842	0.190789	0.085526	0.611842	0.881579	0.118421
163	NOLC1#1	UUUUUU|UUUUUU	0.038386	0.038386	0.038386	0.884843	0	1	0.051181	0.055118	0.066929	0.826772	0.059055	0.940945	0.043307	0.035433	0.047244	0.874016	0.051181	0.948819	0.043307	0.03937	0.047244	0.870079	0.011811	0.988189	0.062992	0.047244	0.047244	0.84252	0	1	0.029528	0.029528	0.029528	0.911417	0.057087	0.942913
164	NONO#1	UUUUUU|UUUUUU	0.03271	0.03271	0.03271	0.901869	0	1	0.037383	0.046729	0.028037	0.88785	0.046729	0.953271	0.028037	0.056075	0.037383	0.878505	0.046729	0.953271	0	0.056075	0.037383	0.906542	0	1	0	0.074766	0.065421	0.859813	0	1	0.025701	0.025701	0.025701	0.922897	0.028037	0.971963
165	NOP56#1	CCAACC|PPUPPP	0.137931	0.655172	0.068966	0.137931	0.87931	0.12069	0.077586	0.87069	0.043103	0.008621	0.965517	0.034483	0.793103	0.103448	0	0.103448	0.517241	0.482759	0.758621	0.137931	0.034483	0.068966	1	0	0.043103	0.836207	0.008621	0.112069	1	0	0.206897	0.655172	0.068966	0.068966	0.913793	0.086207
166	NOP58#1	GAAGAA|UUUUUU	0.103495	0.119624	0.705645	0.071237	0	1	1	0	0	0	0.043011	0.956989	0.924731	0	0	0.075269	0.048387	0.951613	0.026882	0.026882	0.946237	0	0	1	1	0	0	0	0	1	0.693548	0.107527	0.064516	0.134409	0.048387	0.951613
167	NPM1#1	UGAAGA|UUUUUU	0.165049	0.07767	0.135922	0.621359	0.024272	0.975728	0	0	0.941748	0.058252	0	1	0.92233	0	0.07767	0	0	1	0.92233	0	0.038835	0.038835	0	1	0	0	1	0	0	1	0.84466	0.038835	0.07767	0.038835	0	1
168	NUDT21#1	CCAGGG|PPPPPP	0.054348	0.793478	0.054348	0.097826	0.913043	0.086957	0.021739	0.847826	0.021739	0.108696	0.869565	0.130435	0.869565	0.043478	0.043478	0.043478	0.913043	0.086957	0	0.130435	0.826087	0.043478	0.956522	0.043478	0.032609	0.206522	0.641304	0.119565	1	0	0.25	0.293478	0.380435	0.076087	0.891304	0.108696
169	PABPC4#1	AAAAAA|UUUUUU	0.851695	0.049435	0.049435	0.049435	0.008475	0.991525	0.920904	0.016949	0.033898	0.028249	0.073446	0.926554	0.875706	0.016949	0.079096	0.028249	0.073446	0.926554	0.926554	0	0.056497	0.016949	0.022599	0.977401	0.847458	0.028249	0.084746	0.039548	0.033898	0.966102	0.902542	0.032486	0.032486	0.032486	0.053672	0.946328
170	PABPC4#2	UUUUUU|UUUUUU	0.044828	0.044828	0.044828	0.865517	0	1	0.068966	0	0.027586	0.903448	0	1	0.096552	0.02069	0.048276	0.834483	0.02069	0.97931	0.062069	0.027586	0.048276	0.862069	0.02069	0.97931	0.068966	0.027586	0.082759	0.82069	0	1	0.022414	0.022414	0.022414	0.932759	0.065517	0.934483
171	PABPN1#1	UUUUUU|PPPPPP	0.0625	0.166667	0.083333	0.6875	0.895833	0.104167	0.083333	0.145833	0.145833	0.625	1	0	0.041667	0.166667	0.125	0.666667	0.979167	0.020833	0.0625	0.166667	0.083333	0.6875	0.958333	0.041667	0.09375	0.114583	0.09375	0.697917	0.916667	0.083333	0.072917	0.15625	0.135417	0.635417	0.958333	0.041667
172	PABPN1#2	AGCCCA|PPPPPP	0.308824	0.132353	0.397059	0.161765	0.867647	0.132353	0.029412	0.147059	0.735294	0.088235	0.941176	0.058824	0.058824	0.764706	0.176471	0	0.941176	0.058824	0.088235	0.647059	0.117647	0.147059	0.970588	0.029412	0	0.735294	0.088235	0.176471	0.941176	0.058824	0.419118	0.242647	0.125	0.213235	0.867647	0.132353
173	PCBP1#1	CCCUCC|PPPPPP	0.093718	0.609681	0.125644	0.170958	0.892379	0.107621	0.04068	0.717302	0.095263	0.146756	0.940268	0.059732	0	0.917611	0.021627	0.060762	0.940268	0.059732	0.028836	0.30484	0.020597	0.645726	0.963955	0.036045	0.033986	0.841401	0.07621	0.048404	0.967044	0.032956	0.087796	0.726313	0.080587	0.105304	0.928424	0.071576
174	PCBP2#1	CCUCCC|PPPPPP	0.107208	0.619982	0.114507	0.158303	0.905109	0.094891	0.063412	0.78604	0.068887	0.081661	0.963504	0.036496	0.043796	0.189781	0.029197	0.737226	0.94708	0.05292	0.007299	0.916058	0.038321	0.038321	0.943431	0.056569	0.018704	0.898266	0.026004	0.057026	0.979927	0.020073	0.074361	0.6875	0.087135	0.151004	0.906934	0.093066
175	PHF6#1	GGGCCC|PPPPPP	0.016484	0.093407	0.873626	0.016484	0.983516	0.016484	0.041209	0.085165	0.865385	0.008242	1	0	0	0.043956	0.923077	0.032967	0.967033	0.032967	0	0.846154	0.120879	0.032967	1	0	0.065934	0.417582	0.417582	0.098901	1	0	0.120879	0.417582	0.340659	0.120879	0.967033	0.032967
176	PHF6#2	GCCGGG|UPPPPP	0.104167	0.054167	0.6875	0.154167	0.283333	0.716667	0	0.733333	0.216667	0.05	1	0	0.05	0.616667	0.116667	0.216667	0.95	0.05	0.1	0	0.85	0.05	1	0	0	0.116667	0.883333	0	1	0	0.025	0.191667	0.758333	0.025	0.925	0.075
177	PPIG#1	AGAAGA|UUUUUU	0.690217	0.059783	0.103261	0.146739	0.043478	0.956522	0	0	1	0	0.021739	0.978261	0.891304	0.043478	0.065217	0	0	1	0.898551	0	0.065217	0.036232	0.028986	0.971014	0	0.028986	0.971014	0	0.021739	0.978261	0.748188	0.074275	0.125	0.052536	0.039855	0.960145
178	PPIG#2	GAGGAG|UUUUUU	0.092391	0.027174	0.853261	0.027174	0.048913	0.951087	0.956522	0	0	0.043478	0	1	0	0.032609	0.869565	0.097826	0.086957	0.913043	0	0.065217	0.934783	0	0.108696	0.891304	0.934783	0	0	0.065217	0.054348	0.945652	0.065217	0.130435	0.695652	0.108696	0.076087	0.923913
179	PRPF4#1	GGAGGA|UUUUUU	0.057292	0.098958	0.744792	0.098958	0.03125	0.96875	0	0	1	0	0	1	0.958333	0	0	0.041667	0	1	0	0.03125	0.96875	0	0.03125	0.96875	0	0	1	0	0.041667	0.958333	0.585938	0.138021	0.158854	0.117188	0.03125	0.96875
180	PRPF4#2	GGGGUG|PPPPPU	0.065217	0.065217	0.804348	0.065217	0.967391	0.032609	0.195652	0	0.804348	0	0.934783	0.065217	0	0.065217	0.934783	0	1	0	0	0.065217	0.934783	0	1	0	0.293478	0.032609	0.097826	0.576087	1	0	0.097826	0.228261	0.576087	0.097826	0.358696	0.641304
181	PRPF8#1	UUUUUU|UUUUUU	0.045455	0.045455	0.045455	0.863636	0	1	0.136364	0	0	0.863636	0.068182	0.931818	0	0	0.068182	0.931818	0	1	0	0	0.136364	0.863636	0	1	0	0	0.068182	0.931818	0	1	0.017045	0.017045	0.017045	0.948864	0.034091	0.965909
182	PRPF8#2	AAAGAA|UUUUUU	0.762821	0.044872	0.147436	0.044872	0	1	0.897436	0	0.102564	0	0	1	0.794872	0	0.076923	0.128205	0	1	0	0	1	0	0.076923	0.923077	0.923077	0.076923	0	0	0	1	0.846154	0.102564	0.025641	0.025641	0	1
183	PTBP1#1	AGAAGA|UUUUUU	0.692125	0.067837	0.10389	0.136148	0.006641	0.993359	0.037951	0.018975	0.943074	0	0.030361	0.969639	0.975332	0	0.024668	0	0.02277	0.97723	0.905123	0	0.053131	0.041746	0.018975	0.981025	0.053131	0.013283	0.933586	0	0	1	0.801708	0.050285	0.082543	0.065465	0.012334	0.987666
184	PTBP1#2	UUUCUU|UUUUUU	0.068812	0.05495	0.05495	0.821287	0.033663	0.966337	0.017822	0.043564	0.017822	0.920792	0	1	0.017822	0.045545	0	0.936634	0.075248	0.924752	0.055446	0.817822	0.025743	0.10099	0.013861	0.986139	0.019802	0.049505	0	0.930693	0.019802	0.980198	0.075743	0.125248	0.063861	0.735149	0.028713	0.971287
185	PTBP1PTBP2#1	UUUUCU|UUUUUU	0.074074	0.018519	0.018519	0.888889	0	1	0.055556	0	0	0.944444	0.074074	0.925926	0.074074	0.055556	0	0.87037	0	1	0.092593	0.055556	0	0.851852	0	1	0	0.740741	0.074074	0.185185	0	1	0.111111	0.018519	0.018519	0.851852	0.037037	0.962963
186	PTBP1PTBP2#2	AAUAAA|UUUUUU	0.721154	0.067308	0.067308	0.144231	0	1	0.942308	0	0	0.057692	0.057692	0.942308	0.096154	0	0	0.903846	0	1	0.942308	0.057692	0	0	0	1	0.942308	0	0	0.057692	0	1	0.826923	0.038462	0.038462	0.096154	0	1
187	PTBP1PTBP2#3	UUAUUU|UUUUUU	0.105556	0.038889	0.038889	0.816667	0.033333	0.966667	0.066667	0	0	0.933333	0	1	0.866667	0.066667	0.066667	0	0	1	0	0.088889	0	0.911111	0	1	0	0	0	1	0	1	0.061111	0.061111	0.172222	0.705556	0	1
188	PUM1#1	AAGAAG|UUUUUU	0.837995	0.040793	0.064103	0.05711	0.008159	0.991841	0.892774	0	0.020979	0.086247	0.04662	0.95338	0.041958	0.013986	0.944056	0	0.074592	0.925408	0.983683	0	0.016317	0	0.060606	0.939394	0.904429	0	0.051282	0.044289	0.032634	0.967366	0.160839	0.076923	0.685315	0.076923	0	1
189	PUM2#1	UGUACA|UUUUUU	0.050118	0.050118	0.050118	0.849646	0.016509	0.983491	0	0	1	0	0.044811	0.955189	0	0	0	1	0	1	1	0	0	0	0.016509	0.983491	0.167453	0.646226	0.03066	0.15566	0.014151	0.985849	0.82842	0.050118	0.050118	0.071344	0.09434	0.90566
190	PUM2#2	UUUGUA|UUUUUU	0.12093	0.134884	0.097674	0.646512	0	1	0.093023	0.060465	0.065116	0.781395	0.032558	0.967442	0.023256	0	0	0.976744	0.023256	0.976744	0.083721	0	0.883721	0.032558	0	1	0	0	0	1	0	1	0.947674	0.017442	0.017442	0.017442	0.072093	0.927907
191	PUM2#3	GUAAAU|UUUUUU	0.14875	0.07875	0.69375	0.07875	0.0125	0.9875	0	0	0	1	0.025	0.975	0.975	0	0.025	0	0	1	0.775	0	0.055	0.17	0	1	0.965	0	0	0.035	0	1	0.095	0	0	0.905	0.05	0.95
192	PUS1#1	UUUUUU|UUUUUU	0.046875	0.046875	0.046875	0.859375	0.025	0.975	0.05	0.0375	0	0.9125	0.0375	0.9625	0.0875	0.0375	0	0.875	0.0375	0.9625	0.0625	0	0.0375	0.9	0.0375	0.9625	0	0.075	0	0.925	0.0375	0.9625	0.0125	0.0125	0.0125	0.9625	0.05625	0.94375
193	QKI#1	CCUUAC|PPPPPP	0.152027	0.638514	0.043919	0.165541	0.945946	0.054054	0.168919	0.709459	0.02027	0.101351	0.959459	0.040541	0.175676	0.216216	0	0.608108	0.891892	0.108108	0.189189	0.297297	0.013514	0.5	0.878378	0.121622	0.557432	0.246622	0.043919	0.152027	0.918919	0.081081	0.172297	0.550676	0.077703	0.199324	0.945946	0.054054
194	RBFOX2#1	GGGGAG|PPPPPP	0.077586	0.060345	0.761494	0.100575	0.905172	0.094828	0.024425	0.070402	0.897989	0.007184	1	0	0	0.126437	0.827586	0.045977	0.977011	0.022989	0	0.074713	0.896552	0.028736	0.931034	0.068966	0.395115	0.08477	0.257184	0.262931	0.913793	0.086207	0.08908	0.08908	0.732759	0.08908	0.928161	0.071839
195	RBFOX2#2	GAAGAA|UUUUUU	0.143581	0.123311	0.609797	0.123311	0.219595	0.780405	0.114865	0.094595	0.655405	0.135135	0.273649	0.726351	0.545608	0.025338	0.322635	0.106419	0.030405	0.969595	0.128378	0	0.824324	0.047297	0	1	0.027027	0.02027	0.932432	0.02027	0.060811	0.939189	0.133446	0.052365	0.761824	0.052365	0.030405	0.969595
196	RBFOX2#3	GGAGGG|UUUUUU	0.098921	0.077338	0.767986	0.055755	0.057554	0.942446	1	0	0	0	0.043165	0.956835	0.892086	0	0.05036	0.057554	0.057554	0.942446	0	0	1	0	0.043165	0.956835	0.94964	0	0.05036	0	0	1	0.697842	0.064748	0.136691	0.100719	0.05036	0.94964
197	RBM15#1	GAAGAA|UUUUUU	0.136364	0.175325	0.603896	0.084416	0.045455	0.954545	1	0	0	0	0	1	0.961039	0	0	0.038961	0.051948	0.948052	0.051948	0	0.948052	0	0	1	1	0	0	0	0	1	0.756494	0.055195	0.133117	0.055195	0.019481	0.980519
198	RBM15#2	UUUUUU|UUUUUU	0.069444	0.069444	0.069444	0.791667	0	1	0	0	0	1	0.055556	0.944444	0	0.074074	0	0.925926	0	1	0	0.185185	0	0.814815	0.055556	0.944444	0	0.092593	0.074074	0.833333	0	1	0.027778	0.027778	0.027778	0.916667	0.046296	0.953704
199	RBM22#1	UUUUUU|UUUUUU	0.036649	0.036649	0.036649	0.890052	0.020942	0.979058	0.04712	0.015707	0.073298	0.863874	0	1	0.062827	0.057592	0.094241	0.78534	0.073298	0.926702	0.041885	0.031414	0.041885	0.884817	0.031414	0.968586	0.057592	0.015707	0.062827	0.863874	0	1	0.022251	0.022251	0.022251	0.933246	0.036649	0.963351
200	RBM27#1	UUUUUU|UUUUUU	0.039906	0.039906	0.039906	0.880282	0.00939	0.99061	0.051643	0.046948	0.084507	0.816901	0.023474	0.976526	0.070423	0.042254	0.056338	0.830986	0	1	0.051643	0.056338	0.046948	0.84507	0.018779	0.981221	0.028169	0.028169	0.037559	0.906103	0	1	0.019953	0.019953	0.019953	0.940141	0.035211	0.964789
201	RBM27#2	UUCCCC|UPPPPP	0.157767	0.216019	0.118932	0.507282	0.291262	0.708738	0.009709	0.009709	0.009709	0.970874	1	0	0	1	0	0	0.961165	0.038835	0	0.873786	0	0.126214	0.961165	0.038835	0.019417	0.786408	0.019417	0.174757	1	0	0.087379	0.601942	0.135922	0.174757	0.902913	0.097087
202	RBPMS#1	UCCUCC|PPPPPP	0.163636	0.418182	0.109091	0.309091	0.909091	0.090909	0.140909	0.686364	0.031818	0.140909	1	0	0.054545	0.890909	0	0.054545	1	0	0.109091	0.218182	0	0.672727	1	0	0	0.945455	0	0.054545	0.927273	0.072727	0.072727	0.836364	0.018182	0.072727	1	0
203	RPS11#1	UUUUUU|PPPPPP	0.10041	0.125	0.116803	0.657787	0.938525	0.061475	0.067623	0.133197	0.165984	0.633197	0.92623	0.07377	0.065574	0.163934	0.180328	0.590164	0.942623	0.057377	0.065574	0.188525	0.114754	0.631148	0.901639	0.098361	0.079918	0.129098	0.120902	0.670082	0.92623	0.07377	0.088115	0.137295	0.096311	0.678279	0.963115	0.036885
204	RPS11#2	GCCCCC|PPPPPP	0.15367	0.126147	0.557339	0.162844	0.917431	0.082569	0.105505	0.766055	0.041284	0.087156	0.954128	0.045872	0.036697	0.743119	0.055046	0.165138	0.926606	0.073394	0.091743	0.587156	0.137615	0.183486	0.963303	0.036697	0.075688	0.708716	0.103211	0.112385	0.954128	0.045872	0.107798	0.658257	0.098624	0.135321	0.917431	0.082569
205	RPS3#1	GAAGUU|PPPPPP	0.184783	0.119565	0.48913	0.206522	0.967391	0.032609	0.608696	0.086957	0.152174	0.152174	1	0	0.934783	0	0	0.065217	1	0	0.065217	0.086957	0.717391	0.130435	1	0	0.146739	0.146739	0.081522	0.625	1	0	0.228261	0.032609	0.119565	0.619565	1	0
206	RTCB#1	UUUUUU|PPPPPP	0.080645	0.145161	0.112903	0.66129	0.927419	0.072581	0.056452	0.137097	0.201613	0.604839	0.903226	0.096774	0.096774	0.145161	0.193548	0.564516	0.903226	0.096774	0.080645	0.209677	0.16129	0.548387	0.935484	0.064516	0.060484	0.125	0.157258	0.657258	0.887097	0.112903	0.092742	0.092742	0.108871	0.705645	0.975806	0.024194
207	SAFB2#1	AAGAAG|UUUUUU	0.839088	0.046271	0.06837	0.046271	0.03453	0.96547	0.872928	0	0.096685	0.030387	0.024862	0.975138	0.069061	0	0.930939	0	0.013812	0.986188	0.964088	0	0.035912	0	0.022099	0.977901	0.914365	0	0.069061	0.016575	0.019337	0.980663	0.145028	0.078729	0.694751	0.081492	0	1
208	SAFB2#2	GAAGAG|UUUUUU	0.181818	0	0.736842	0.08134	0.105263	0.894737	0.08134	0	0.894737	0.023923	0.086124	0.913876	0.77512	0	0.22488	0	0	1	0.732057	0.08134	0.08134	0.105263	0.011962	0.988038	0.26555	0.169856	0.394737	0.169856	0.416268	0.583732	0.232057	0.19378	0.380383	0.19378	0.38756	0.61244
209	SAFB2#3	GAGGAA|UUUUUU	0.072704	0.026786	0.873724	0.026786	0.040816	0.959184	0.964286	0	0.035714	0	0	1	0.831633	0	0.112245	0.056122	0	1	0.112245	0	0.887755	0	0	1	1	0	0	0	0	1	0.075255	0.075255	0.723214	0.126276	0.056122	0.943878
210	SBDS#1	UUUUUG|UUUUUU	0.106164	0.119863	0.106164	0.667808	0	1	0.054795	0.041096	0	0.90411	0	1	0.054795	0	0	0.945205	0	1	0	0.041096	0.054795	0.90411	0	1	0	0	0	1	0	1	0.085616	0.099315	0.770548	0.044521	0.020548	0.979452
211	SBDS#2	GCCUCC|PPPPPP	0.074627	0.029851	0.776119	0.119403	0.873134	0.126866	0	0.791045	0.104478	0.104478	1	0	0.089552	0.731343	0.134328	0.044776	1	0	0	0.044776	0.492537	0.462687	1	0	0.014925	0.80597	0.119403	0.059701	1	0	0.108209	0.570896	0.108209	0.212687	0.925373	0.074627
212	SDAD1#1	CCGCCG|PPPPPP	0.043269	0.725962	0.1875	0.043269	0.920673	0.079327	0.004808	0.899038	0.072115	0.024038	0.947115	0.052885	0	0.144231	0.855769	0	0.971154	0.028846	0	1	0	0	0.971154	0.028846	0.020433	0.847356	0.092548	0.039663	0.947115	0.052885	0.117788	0.420673	0.324519	0.137019	0.918269	0.081731
213	SDAD1#2	GAAGAA|UUUUUU	0.151515	0.083333	0.681818	0.083333	0.075758	0.924242	0.924242	0.030303	0.045455	0	0	1	1	0	0	0	0.030303	0.969697	0.121212	0	0.878788	0	0	1	0.962121	0	0.037879	0	0	1	0.659091	0.090909	0.136364	0.113636	0	1
214	SERBP1#1	CCGCCG|PPUPPP	0.059783	0.711957	0.125	0.103261	0.862319	0.137681	0.005435	0.903986	0.085145	0.005435	1	0	0	0.036232	0.92029	0.043478	0.362319	0.637681	0	0.898551	0.101449	0	1	0	0	1	0	0	1	0	0.09058	0.264493	0.532609	0.112319	0.876812	0.123188
215	SERBP1#2	CGCCGC|UUPUUU	0.04646	0.807522	0.04646	0.099558	0.057522	0.942478	0.035398	0	0.938053	0.026549	0.079646	0.920354	0	1	0	0	0.672566	0.327434	0	0.938053	0	0.061947	0	1	0.061947	0	0.911504	0.026549	0	1	0.081858	0.772124	0.05531	0.090708	0.172566	0.827434
216	SF3A3#1	UUUUUU|UUUUUU	0.0375	0.0375	0.0375	0.8875	0	1	0	0	0	1	0	1	0	0	0	1	0	1	0	0	0	1	0	1	0.1	0.15	0.15	0.6	0	1	0.025	0.025	0.025	0.925	0	1
217	SF3B1#1	GGGCCA|PPPPPP	0.077869	0.045082	0.70082	0.17623	0.909836	0.090164	0.098361	0.081967	0.721311	0.098361	0.901639	0.098361	0.098361	0.04918	0.737705	0.114754	0.901639	0.098361	0.098361	0.639344	0.114754	0.147541	0.918033	0.081967	0.04918	0.590164	0.147541	0.213115	0.868852	0.131148	0.467213	0.139344	0.204918	0.188525	0.959016	0.040984
218	SF3B1#2	CUGGGG|PPPPPU	0.125	0.595588	0.154412	0.125	0.823529	0.176471	0.147059	0.058824	0.029412	0.764706	1	0	0	0.029412	0.823529	0.147059	0.970588	0.029412	0	0.029412	0.911765	0.058824	0.970588	0.029412	0.154412	0.036765	0.713235	0.095588	1	0	0.066176	0.066176	0.742647	0.125	0.235294	0.764706
219	SF3B4#1	AAGAAG|UUUUUU	0.571429	0.071429	0.285714	0.071429	0.053571	0.946429	1	0	0	0	0	1	0	0	1	0	0	1	1	0	0	0	0	1	1	0	0	0	0	1	0.151786	0.044643	0.758929	0.044643	0	1
220	SLBP#1	GAGAAG|UUUUUU	0.035714	0.035714	0.892857	0.035714	0	1	0.928571	0	0	0.071429	0	1	0.107143	0	0.839286	0.053571	0.053571	0.946429	0	0	1	0	0.089286	0.910714	0.928571	0	0.071429	0	0	1	0.691964	0.084821	0.138393	0.084821	0	1
221	SLTM#1	GGAGGA|UUUUUU	0.132463	0.050373	0.722015	0.095149	0.033582	0.966418	0	0	1	0	0.067164	0.932836	0.925373	0.037313	0	0.037313	0.074627	0.925373	0	0	1	0	0.074627	0.925373	0	0	1	0	0.059701	0.940299	0.673507	0.173507	0.076493	0.076493	0.014925	0.985075
222	SLTM#2	GAAGAA|UUUUUU	0.105263	0.04386	0.807018	0.04386	0	1	0.947368	0	0.052632	0	0	1	0.903509	0	0.096491	0	0	1	0	0	1	0	0	1	0.894737	0	0.070175	0.035088	0	1	0.692982	0.061404	0.140351	0.105263	0.017544	0.982456
223	SMNDC1#1	AAAAUG|UUUUUU	0.846591	0.051136	0.051136	0.051136	0	1	0.931818	0.068182	0	0	0	1	1	0	0	0	0	1	1	0	0	0	0	1	0.090909	0	0	0.909091	0	1	0.085227	0.085227	0.653409	0.176136	0.056818	0.943182
224	SMNDC1#2	AAAGAA|UUUUUU	0.603659	0.091463	0.213415	0.091463	0	1	1	0	0	0	0	1	0.804878	0	0.073171	0.121951	0	1	0.073171	0	0.853659	0.073171	0	1	1	0	0	0	0	1	1	0	0	0	0	1
225	SND1#1	UUUUUU|UUUUUU	0.050633	0.050633	0.050633	0.848101	0	1	0.050633	0.050633	0	0.898734	0	1	0.037975	0.050633	0	0.911392	0	1	0.037975	0	0.037975	0.924051	0	1	0.063291	0.037975	0.075949	0.822785	0	1	0.028481	0.028481	0.028481	0.914557	0.037975	0.962025
226	SRRM4#1	UUUUUU|UUUUUU	0.053922	0.053922	0.053922	0.838235	0	1	0	0	0	1	0.078431	0.921569	0.058824	0	0.078431	0.862745	0	1	0.058824	0.078431	0.078431	0.784314	0	1	0.058824	0	0.137255	0.803922	0	1	0.014706	0.014706	0.014706	0.955882	0.117647	0.882353
227	SRSF1#1	GAGGAG|UUUUUU	0.097584	0.060409	0.79461	0.047398	0.065056	0.934944	0.973978	0.011152	0	0.01487	0.033457	0.966543	0.013011	0.013011	0.929368	0.04461	0.057621	0.942379	0.055762	0.031599	0.903346	0.009294	0.066914	0.933086	1	0	0	0	0.024164	0.975836	0.09526	0.119424	0.677045	0.108271	0.036245	0.963755
228	SRSF1#2	GAAGAA|UUUUUU	0.054916	0.061192	0.839435	0.044456	0.01569	0.98431	0.949791	0	0.050209	0	0	1	0.876569	0	0.075314	0.048117	0.043933	0.956067	0	0	1	0	0.029289	0.970711	0.901674	0	0.087866	0.01046	0	1	0.693515	0.074268	0.111925	0.120293	0.051255	0.948745
229	SRSF7#1	AAGAAG|UUUUUU	0.780556	0.058333	0.102778	0.058333	0.031111	0.968889	0.891111	0.011111	0.042222	0.055556	0.077778	0.922222	0.011111	0	0.988889	0	0.055556	0.944444	0.991111	0	0	0.008889	0.057778	0.942222	0.915556	0	0.033333	0.051111	0.046667	0.953333	0.118889	0.065556	0.738889	0.076667	0.016667	0.983333
230	SRSF7#2	GAAGAG|UUUUUU	0.075314	0.066946	0.807531	0.050209	0.133891	0.866109	0.873431	0.053347	0.024059	0.049163	0.048117	0.951883	0.771967	0.006276	0.131799	0.089958	0.012552	0.987448	0.016736	0	0.841004	0.142259	0	1	0.857741	0	0.142259	0	0.033473	0.966527	0.221757	0.129707	0.451883	0.196653	0.037657	0.962343
231	SRSF7#3	GAUGAA|UUUUUU	0.036859	0.011218	0.940705	0.011218	0	1	0.974359	0	0	0.025641	0	1	0	0.064103	0.134615	0.801282	0.160256	0.839744	0	0	1	0	0.025641	0.974359	1	0	0	0	0	1	0.5625	0.133013	0.094551	0.209936	0.073718	0.926282
232	SRSF9#1	UCUGGA|UUUUUU	0.093333	0.16	0.146667	0.6	0.06	0.94	0	1	0	0	0.066667	0.933333	0.066667	0.053333	0	0.88	0	1	0	0	1	0	0	1	0	0	1	0	0	1	0.83	0.056667	0.056667	0.056667	0.06	0.94
233	SRSF9#2	CCGGGA|PPPPPU	0.076923	0.769231	0.076923	0.076923	0.923077	0.076923	0.038462	0.807692	0.038462	0.115385	1	0	0	0.076923	0.807692	0.115385	1	0	0	0	1	0	0.923077	0.076923	0.125	0.048077	0.778846	0.048077	1	0	0.783654	0.072115	0.072115	0.072115	0.259615	0.740385
234	SUB1#1	UGUGUG|UUUUUU	0.074153	0.023305	0.057203	0.845339	0.016949	0.983051	0.059322	0	0.813559	0.127119	0.059322	0.940678	0	0	0	1	0	1	0.042373	0	0.898305	0.059322	0	1	0	0	0	1	0	1	0.112288	0.069915	0.67161	0.146186	0	1
235	SUB1#2	UUUUUU|UUUUUU	0.032178	0.032178	0.032178	0.903465	0	1	0.049505	0	0.079208	0.871287	0	1	0.059406	0	0.118812	0.821782	0.049505	0.950495	0.039604	0	0.09901	0.861386	0.059406	0.940594	0.079208	0	0.089109	0.831683	0	1	0.009901	0.009901	0.009901	0.970297	0.029703	0.970297
236	SUPV3L1#1	CCUCCC|PPPPPP	0.110714	0.510714	0.167857	0.210714	0.935714	0.064286	0.078571	0.65	0.121429	0.15	0.9	0.1	0.014286	0.085714	0.071429	0.828571	0.9	0.1	0	0.685714	0.228571	0.085714	0.928571	0.071429	0.089286	0.675	0.089286	0.146429	0.942857	0.057143	0.096429	0.625	0.125	0.153571	0.935714	0.064286
237	SUPV3L1#2	UGGGUG|PPPPPP	0.104478	0.089552	0.104478	0.701493	0.947761	0.052239	0.08209	0.052239	0.723881	0.141791	1	0	0.119403	0.149254	0.58209	0.149254	0.925373	0.074627	0.089552	0.134328	0.686567	0.089552	0.865672	0.134328	0.119403	0.179104	0.179104	0.522388	0.865672	0.134328	0.141791	0.126866	0.574627	0.156716	0.91791	0.08209
238	TAF15#1	UUUAUU|UUUUUU	0.097948	0.045709	0.045709	0.810634	0	1	0.026119	0	0	0.973881	0	1	0.037313	0.033582	0	0.929104	0	1	0.802239	0.044776	0.033582	0.119403	0	1	0.041045	0.026119	0.026119	0.906716	0	1	0.111007	0.047575	0.047575	0.793843	0.057836	0.942164
239	TARDBP#1	UGAAGA|UUUUUU	0.179325	0.086498	0.149789	0.584388	0.012658	0.987342	0	0	0.978903	0.021097	0.021097	0.978903	1	0	0	0	0	1	0.936709	0	0	0.063291	0.021097	0.978903	0.050633	0	0.949367	0	0	1	0.839662	0.046414	0.067511	0.046414	0.012658	0.987342
240	TARDBP#2	UGUGUG|UUUUUU	0.058296	0.022422	0.053812	0.865471	0.035874	0.964126	0.049327	0	0.901345	0.049327	0.026906	0.973094	0.026906	0	0	0.973094	0	1	0.06278	0	0.887892	0.049327	0	1	0.067265	0	0	0.932735	0.022422	0.977578	0.093049	0.093049	0.711883	0.102018	0.042601	0.957399
241	TARDBP#3	GAUGAA|UUUUUU	0.115607	0.080925	0.705202	0.098266	0.026012	0.973988	0.965318	0	0.034682	0	0	1	0	0	0.040462	0.959538	0	1	0	0	1	0	0	1	0.936416	0	0.034682	0.028902	0	1	0.66185	0.054913	0.17052	0.112717	0.026012	0.973988
242	TARDBP#4	AAGAAG|UUUUUU	0.800872	0.039244	0.12064	0.039244	0.017442	0.982558	0.959302	0	0.040698	0	0	1	0.040698	0	0.959302	0	0.069767	0.930233	0.953488	0	0.046512	0	0	1	0.848837	0	0.046512	0.104651	0.034884	0.965116	0.165698	0.031977	0.741279	0.061047	0	1
243	TBRG4#1	UUUUUU|UUUUUU	0.042	0.042	0.042	0.874	0.012	0.988	0.032	0.048	0.056	0.864	0.024	0.976	0.032	0.024	0.048	0.896	0.056	0.944	0.032	0.024	0.048	0.896	0.024	0.976	0.032	0.04	0.032	0.896	0	1	0.028	0.028	0.028	0.916	0.04	0.96
244	TIA1#1	UUUUUU|UUUUUU	0.046005	0.046005	0.046005	0.861986	0.010129	0.989871	0.053461	0.0287	0.05121	0.866629	0.072594	0.927406	0.052898	0.036579	0.03489	0.875633	0.064153	0.935847	0.061902	0.053461	0.04108	0.843557	0.036016	0.963984	0.055712	0.061902	0.044457	0.837929	0	1	0.022651	0.022651	0.022651	0.932048	0.064716	0.935284
245	TIA1#2	UUUUAA|UUUUUU	0.096273	0.056936	0.056936	0.789855	0	1	0.033126	0	0	0.966874	0.028986	0.971014	0	0	0.041408	0.958592	0	1	0	0	0.035197	0.964803	0	1	0.848861	0.057971	0.093168	0	0	1	0.724638	0.132505	0.099379	0.043478	0.044513	0.955487
246	TIAL1#1	UUUUUU|UUUUUU	0.040943	0.040943	0.040943	0.877171	0	1	0.039702	0.037221	0.027295	0.895782	0.069479	0.930521	0.054591	0.029777	0.027295	0.888337	0.059553	0.940447	0.057072	0.044665	0.029777	0.868486	0.012407	0.987593	0.064516	0.081886	0.052109	0.801489	0.01737	0.98263	0.024814	0.024814	0.024814	0.925558	0.07196	0.92804
247	TIAL1#2	UUUUAA|UUUUUU	0.109477	0.076797	0.076797	0.736928	0	1	0	0	0	1	0.091503	0.908497	0	0.03268	0.039216	0.928105	0	1	0	0.03268	0.03268	0.934641	0	1	0.895425	0.065359	0.039216	0	0	1	0.841503	0.083333	0.037582	0.037582	0.114379	0.885621
248	TNRC6A#1	UUUUUU|UUUUUU	0.042929	0.042929	0.042929	0.871212	0	1	0.040404	0.050505	0.030303	0.878788	0	1	0.050505	0.030303	0.030303	0.888889	0	1	0.030303	0.070707	0.060606	0.838384	0	1	0.030303	0.030303	0.060606	0.878788	0	1	0.037879	0.037879	0.037879	0.886364	0.015152	0.984848
249	TRA2A#1	AAGAAG|UUUUUU	0.77019	0.071853	0.101148	0.056809	0.016231	0.983769	0.933492	0	0.034838	0.031671	0.036421	0.963579	0.027712	0.01346	0.958828	0	0.057007	0.942993	0.969913	0	0.030087	0	0.044339	0.955661	0.934283	0	0.030087	0.035629	0.012668	0.987332	0.119952	0.080364	0.736738	0.062945	0.018606	0.981394
250	TRA2A#2	GAAGAU|UUUUUU	0.047935	0.050885	0.891593	0.009587	0.025074	0.974926	0.964602	0	0.035398	0	0	1	0.964602	0	0	0.035398	0	1	0	0	1	0	0	1	1	0	0	0	0	1	0.084071	0.143068	0.331858	0.441003	0.054572	0.945428
251	TROVE2#1	UUUUUU|UUUUUU	0.041667	0.041667	0.041667	0.875	0.02027	0.97973	0.04955	0	0.054054	0.896396	0.040541	0.959459	0.054054	0.04955	0.040541	0.855856	0.036036	0.963964	0.045045	0.031532	0.040541	0.882883	0	1	0.04955	0.027027	0.040541	0.882883	0	1	0.024775	0.024775	0.024775	0.925676	0.065315	0.934685
252	U2AF1#1	UUUUUU|UUUUUU	0.045732	0.045732	0.045732	0.862805	0	1	0	0.060976	0.109756	0.829268	0.036585	0.963415	0	0.036585	0.036585	0.926829	0.073171	0.926829	0	0.036585	0.04878	0.914634	0	1	0	0.04878	0.060976	0.890244	0	1	0.021341	0.021341	0.021341	0.935976	0.036585	0.963415
253	U2AF2#1	UUUUUU|UUUUUU	0.06383	0.06383	0.06383	0.808511	0	1	0	0	0	1	0.06383	0.93617	0	0	0.06383	0.93617	0.06383	0.93617	0	0	0	1	0	1	0.085106	0.06383	0	0.851064	0	1	0.037234	0.037234	0.037234	0.888298	0.031915	0.968085
254	UCHL5#1	AAGAAG|UUUUUU	0.756313	0.061027	0.121633	0.061027	0.036195	0.963805	0.914141	0	0.048822	0.037037	0	1	0.020202	0	0.979798	0	0.02862	0.97138	0.952862	0	0.047138	0	0.018519	0.981481	0.922559	0	0.03367	0.043771	0.03367	0.96633	0.095118	0.085017	0.763468	0.056397	0.008418	0.991582
255	UCHL5#2	GAAGAG|UUUUUU	0.274422	0.019923	0.665167	0.040488	0.037275	0.962725	0.786632	0	0.213368	0	0	1	0.817481	0	0.123393	0.059126	0.041131	0.958869	0.210797	0.017995	0.753213	0.017995	0	1	0.82455	0.058483	0.058483	0.058483	0.116967	0.883033	0.111183	0.111183	0.573907	0.203728	0.156812	0.843188
256	UCHL5#3	GAGGAA|UUUUUU	0.176245	0	0.724138	0.099617	0.030651	0.969349	0.072797	0	0.927203	0	0.114943	0.885057	0.823755	0	0.176245	0	0	1	0.662835	0.091954	0.091954	0.153257	0	1	0.237548	0.195402	0.333333	0.233716	0.442529	0.557471	0.205939	0.205939	0.382184	0.205939	0.411877	0.588123
257	UPF1#1	UUUUUU|UUUUUU	0.050429	0.050429	0.050429	0.848712	0.008584	0.991416	0.040773	0.012876	0.038627	0.907725	0.053648	0.946352	0.045064	0.034335	0.051502	0.869099	0.070815	0.929185	0.049356	0.053648	0.055794	0.841202	0.034335	0.965665	0.036481	0.060086	0.072961	0.830472	0.021459	0.978541	0.024678	0.024678	0.024678	0.925966	0.071888	0.928112
258	UPF1#2	GGGAGG|PPPPPP	0.099022	0.086797	0.668704	0.145477	0.947433	0.052567	0.017115	0.046455	0.860636	0.075795	1	0	0	0.100244	0.882641	0.017115	0.99022	0.00978	0.442543	0.031785	0.356968	0.168704	0.987775	0.012225	0.050122	0.069682	0.832518	0.047677	0.987775	0.012225	0.097188	0.126528	0.683985	0.092298	0.91687	0.08313
259	UPF1#3	CCUCCC|PPPPPP	0.074846	0.599537	0.0625	0.263117	0.949074	0.050926	0.030864	0.746914	0.018519	0.203704	0.950617	0.049383	0.064815	0.108025	0	0.82716	0.95679	0.04321	0.012346	0.814815	0.024691	0.148148	0.969136	0.030864	0.04321	0.743827	0.021605	0.191358	0.975309	0.024691	0.079475	0.635031	0.088735	0.196759	0.95216	0.04784
260	UTP18#1	AAGAAG|UUUUUU	0.723577	0.065041	0.146341	0.065041	0.044715	0.955285	0.95935	0	0	0.04065	0.073171	0.926829	0.03252	0	0.96748	0	0.073171	0.926829	1	0	0	0	0	1	0.95122	0	0.02439	0.02439	0	1	0.126016	0.060976	0.752033	0.060976	0.04065	0.95935
261	UTP3#1	GUGGGG|PPPPPP	0.105691	0.170732	0.634146	0.089431	0.930894	0.069106	0.085366	0.191057	0.223577	0.5	0.886179	0.113821	0.04065	0.154472	0.796748	0.00813	0.943089	0.056911	0.081301	0.089431	0.788618	0.04065	0.943089	0.056911	0.067073	0.115854	0.70935	0.107724	0.918699	0.081301	0.069106	0.126016	0.727642	0.077236	0.910569	0.089431
262	UTP3#2	GAGGAG|UUUUUU	0.117978	0.117978	0.646067	0.117978	0.230337	0.769663	0.643258	0.115169	0.126404	0.115169	0.219101	0.780899	0.039326	0.039326	0.814607	0.106742	0.331461	0.668539	0.033708	0.033708	0.910112	0.022472	0.05618	0.94382	0.595506	0.022472	0.359551	0.022472	0.05618	0.94382	0.370787	0.044944	0.516854	0.067416	0.044944	0.955056
263	WDR3#1	UUUUUU|PPPPPP	0.064516	0	0.064516	0.870968	0.935484	0.064516	0.064516	0	0.064516	0.870968	0.870968	0.129032	0.129032	0	0.129032	0.741935	0.870968	0.129032	0.064516	0	0.129032	0.806452	0.935484	0.064516	0.080645	0.016129	0.080645	0.822581	0.935484	0.064516	0.104839	0.040323	0.040323	0.814516	0.967742	0.032258
264	WDR33#1	UUUUUU|PPPPPP	0.088843	0.039256	0.06405	0.807851	0.933884	0.066116	0.088843	0.039256	0.039256	0.832645	1	0	0.07438	0.024793	0.024793	0.876033	1	0	0.140496	0.024793	0	0.834711	0.942149	0.057851	0.239669	0.033058	0.008264	0.719008	0.975207	0.024793	0.154959	0.047521	0.047521	0.75	1	0
265	WDR33#2	AAAAAA|PPPPPP	0.824468	0.015957	0.047872	0.111702	1	0	0.840426	0.031915	0.06383	0.06383	0.968085	0.031915	0.787234	0	0.06383	0.148936	0.968085	0.031915	0.851064	0.031915	0.06383	0.053191	0.968085	0.031915	0.816489	0.018617	0.050532	0.114362	0.925532	0.074468	0.856383	0.037234	0.069149	0.037234	0.978723	0.021277
266	WDR43#1	AAGAAG|UUUUUU	0.709756	0.080488	0.119512	0.090244	0.029268	0.970732	0.892683	0	0.082927	0.02439	0.019512	0.980488	0	0	1	0	0.053659	0.946341	0.95122	0	0.04878	0	0.019512	0.980488	0.902439	0	0.063415	0.034146	0	1	0.117073	0.053659	0.77561	0.053659	0.009756	0.990244
267	WDR43#2	GAGGAG|UUPUUU	0.074519	0.074519	0.776442	0.074519	0.091346	0.908654	0.913462	0	0	0.086538	0	1	0	0	0.961538	0.038462	0.394231	0.605769	0	0	1	0	0	1	1	0	0	0	0	1	0.137019	0.060096	0.704327	0.098558	0.048077	0.951923
268	WDR43#3	GGAAGA|UUUUUU	0.069307	0.069307	0.673267	0.188119	0.019802	0.980198	0.079208	0	0.920792	0	0	1	1	0	0	0	0	1	0.673267	0	0.217822	0.108911	0.049505	0.950495	0	0	1	0	0	1	0.955446	0.014851	0.014851	0.014851	0.113861	0.886139
269	WRN#1	GGGGGG|PPPPPP	0.096698	0.143868	0.709906	0.049528	0.882075	0.117925	0.049528	0.153302	0.709906	0.087264	0.933962	0.066038	0	0.160377	0.764151	0.075472	0.971698	0.028302	0	0.113208	0.849057	0.037736	0.943396	0.056604	0.016509	0.167453	0.742925	0.073113	0.962264	0.037736	0.07783	0.125	0.691038	0.106132	0.929245	0.070755
270	WTAP#1	CCCCUC|PPPPPP	0.073276	0.676724	0.056034	0.193966	0.939655	0.060345	0.172414	0.517241	0.034483	0.275862	0.948276	0.051724	0.137931	0.655172	0.017241	0.189655	0.913793	0.086207	0.206897	0.689655	0.017241	0.086207	0.965517	0.034483	0.168103	0.168103	0.012931	0.650862	0.931034	0.068966	0.116379	0.702586	0.047414	0.133621	0.939655	0.060345
271	XRCC6#1	AAGAAG|UUUUUU	0.768382	0.0625	0.106618	0.0625	0	1	0.897059	0	0.102941	0	0.088235	0.911765	0	0	1	0	0	1	0.955882	0	0	0.044118	0	1	0.926471	0	0	0.073529	0	1	0.102941	0.058824	0.779412	0.058824	0.029412	0.970588
272	XRCC6#2	GGAGGA|UUUPUU	0.138462	0.046154	0.646154	0.169231	0.123077	0.876923	0.061538	0	0.938462	0	0.046154	0.953846	0.938462	0	0	0.061538	0	1	0.061538	0	0.938462	0	0.523077	0.476923	0	0	1	0	0	1	0.85	0.05	0.05	0.05	0.1	0.9
273	XRN2#1	GGGGGC|PPPPPP	0.043321	0.054152	0.859206	0.043321	0.927798	0.072202	0.047834	0.073105	0.787906	0.091155	0.978339	0.021661	0.054152	0.086643	0.826715	0.032491	0.960289	0.039711	0.050542	0.046931	0.851986	0.050542	0.953069	0.046931	0.025271	0.025271	0.909747	0.039711	0.978339	0.021661	0.194946	0.425993	0.187726	0.191336	0.915162	0.084838
274	XRN2#2	GGAGGA|UUUUUU	0.070833	0.0375	0.854167	0.0375	0.0375	0.9625	0.058333	0.025	0.916667	0	0	1	0.883333	0.025	0.058333	0.033333	0	1	0	0	1	0	0	1	0.033333	0	0.966667	0	0.041667	0.958333	0.60625	0.139583	0.13125	0.122917	0.0625	0.9375
275	YBX3#1	CAUCAA|UUUUUU	0.062802	0.772947	0.120773	0.043478	0.019324	0.980676	1	0	0	0	0	1	0.038647	0.048309	0	0.913043	0.101449	0.898551	0	0.927536	0.048309	0.024155	0.048309	0.951691	0.884058	0.048309	0.067633	0	0	1	0.673913	0.128019	0.045894	0.152174	0.045894	0.954106
276	YTHDF2#1	CCUCUC|PPPPPP	0.141066	0.683386	0.068966	0.106583	0.923197	0.076803	0.060345	0.800157	0.05094	0.088558	0.934169	0.065831	0.144201	0.285266	0.068966	0.501567	0.952978	0.047022	0.062696	0.821317	0.062696	0.053292	0.9279	0.0721	0.19906	0.34953	0.073668	0.377743	0.909091	0.090909	0.098746	0.669279	0.111285	0.12069	0.943574	0.056426
277	YTHDF2#2	CACCCA|PPPPUP	0.111314	0.571168	0.177007	0.140511	0.850365	0.149635	0.611314	0.195255	0.107664	0.085766	0.978102	0.021898	0.036496	0.883212	0.058394	0.021898	0.948905	0.051095	0.167883	0.79562	0.014599	0.021898	0.927007	0.072993	0.065693	0.839416	0.043796	0.051095	0.189781	0.810219	0.653285	0.156934	0.083942	0.105839	0.718978	0.281022
278	YWHAG#1	AGAAGA|UUUUUU	0.078947	0.048872	0.823308	0.048872	0.015038	0.984962	1	0	0	0	0.06015	0.93985	0.323308	0	0.639098	0.037594	0.037594	0.962406	0.030075	0	0.969925	0	0.030075	0.969925	0.646617	0.030075	0.037594	0.285714	0	1	0.640977	0.06203	0.197368	0.099624	0.033835	0.966165
279	YWHAG#2	GAGGAA|UUUUUU	0.663717	0.070796	0.19469	0.070796	0.017699	0.982301	0.044248	0	0.955752	0	0	1	1	0	0	0	0	1	0.946903	0	0.053097	0	0	1	0	0	1	0	0	1	0.701327	0.064159	0.134956	0.099558	0.026549	0.973451
280	YWHAG#3	UUUUUU|UUUUUU	0.03481	0.03481	0.03481	0.89557	0	1	0	0.101266	0	0.898734	0	1	0	0.063291	0	0.936709	0	1	0	0.063291	0.050633	0.886076	0	1	0	0	0.075949	0.924051	0	1	0.028481	0.028481	0.028481	0.914557	0.025316	0.974684
281	ZC3H11A#1	UUUUUU|UUUUUU	0.039007	0.039007	0.039007	0.882979	0.007092	0.992908	0.06383	0	0.056738	0.879433	0.06383	0.93617	0.08156	0	0.067376	0.851064	0.053191	0.946809	0.070922	0.049645	0.06383	0.815603	0.053191	0.946809	0.056738	0.028369	0.053191	0.861702	0	1	0.019504	0.019504	0.019504	0.941489	0.058511	0.941489
282	ZC3H7B#1	AAAAAU|UUUUUU	0.768966	0.072414	0.031034	0.127586	0	1	0.924138	0.034483	0	0.041379	0.075862	0.924138	0.965517	0	0.034483	0	0	1	0.862069	0.027586	0.034483	0.075862	0	1	0.924138	0.048276	0.027586	0	0	1	0.058621	0.086207	0.086207	0.768966	0.075862	0.924138
283	ZC3H7B#2	UUAUAU|UUUUUU	0.049213	0.112205	0.088583	0.75	0	1	0.047244	0	0	0.952756	0	1	0.889764	0	0.03937	0.070866	0	1	0.070866	0	0	0.929134	0	1	0.929134	0.031496	0.03937	0	0	1	0.120079	0.088583	0.049213	0.742126	0.031496	0.968504
284	ZC3H7B#3	UUAAAA|UUUUUU	0.0875	0.054167	0.095833	0.7625	0	1	0	0	0.041667	0.958333	0.116667	0.883333	0.866667	0.066667	0.066667	0	0.033333	0.966667	0.941667	0.058333	0	0	0	1	0.9	0.033333	0	0.066667	0	1	0.76875	0.060417	0.110417	0.060417	0.070833	0.929167
285	ZC3H7B#4	AAAUUA|UUUUUU	0.858051	0.069915	0.036017	0.036017	0	1	0.898305	0.050847	0	0.050847	0	1	1	0	0	0	0	1	0.110169	0.033898	0	0.855932	0	1	0.076271	0	0	0.923729	0	1	0.680085	0.061441	0.103814	0.154661	0.016949	0.983051
286	ZNF622#1	GAAGAA|UUUUUU	0.125926	0.087037	0.722222	0.064815	0.022222	0.977778	0.972222	0	0.027778	0	0.042593	0.957407	0.940741	0	0.031481	0.027778	0.055556	0.944444	0.025926	0.018519	0.955556	0	0.022222	0.977778	0.940741	0.02037	0.038889	0	0.011111	0.988889	0.751852	0.057407	0.088889	0.101852	0.026852	0.973148
287	ZNF622#2	GAGAAG|UUUUUU	0.065217	0.115942	0.753623	0.065217	0.036232	0.963768	1	0	0	0	0	1	0.07971	0.07971	0.84058	0	0	1	0.934783	0	0.065217	0	0	1	1	0	0	0	0	1	0.128623	0.041667	0.788043	0.041667	0.039855	0.960145
288	ZNF800#1	AAGAAG|UUUUUU	0.786506	0.060423	0.08862	0.064451	0.021652	0.978348	0.922457	0	0.042296	0.035247	0.043303	0.956697	0.024169	0	0.975831	0	0.057402	0.942598	0.979859	0.008056	0.012085	0	0.037261	0.962739	0.923464	0	0.03424	0.042296	0.042296	0.957704	0.130413	0.090131	0.699396	0.08006	0.015106	0.984894
289	ZNF800#2	GAAGAU|UUUUUU	0.070881	0.021073	0.886973	0.021073	0.030651	0.969349	1	0	0	0	0	1	0.91954	0	0	0.08046	0.049808	0.950192	0.038314	0	0.961686	0	0	1	1	0	0	0	0.030651	0.969349	0.095785	0.137931	0.275862	0.490421	0.057471	0.942529
290	ZRANB2#1	GGGGGC|PPPPPP	0.01875	0.11875	0.84375	0.01875	0.8375	0.1625	0	0.225	0.7	0.075	1	0	0	0.175	0.6	0.225	0.925	0.075	0	0.1	0.9	0	1	0	0	0	0.925	0.075	1	0	0.08125	0.50625	0.15625	0.25625	0.95	0.05
291	ZRANB2#2	GUGGUG|UUUUUU	0.0625	0.0625	0.673611	0.201389	0	1	0	0	0.083333	0.916667	0.083333	0.916667	0	0	1	0	0	1	0	0	1	0	0	1	0	0	0	1	0	1	0.0625	0.0625	0.701389	0.173611	0	1

## Sheet: Motif_comparison_with_ATtRACT
RBP	motif_id(PrismNet)	motif(PrismNet)	motif_id (ATtRACT)	motif (ATtRACT)	pvalue
SRSF1	SRSF1#1	GAGGAG|UUUUUU	1233	GGAGGAG	7.731e-05
TARDBP	TARDBP#2	UGUGUG|UUUUUU	1279	TGTGTG	0.000296789
SRSF1	SRSF1#2	GAAGAA|UUUUUU	40	GAAGAA	0.000367485
PCBP2	PCBP2#1	CCUCCC|PPPPPP	778	CCCTCCC	0.000379957
PCBP1	PCBP1#1	CCCUCC|PPPPPP	748	CCCTCCC	0.000380394
KHDRBS1	KHDRBS1#2	UUUUUU|UUUUUU	1155	TTTTTT	0.000601461
PTBP1	PTBP1#2	UUUCUU|UUUUUU	991	TTTCTTT	0.000886588
TRA2A	TRA2A#1	AAGAAG|UUUUUU	s76	AAGAAGAA	0.00098773
HNRNPK	HNRNPK#1	CCUCCC|PPPPPP	1041	CCCCCCC	0.0010262
ELAVL1	ELAVL1#1	UUUUUU|PPPPPP	1108	TTTTTTT	0.0011159
HNRNPC	HNRNPC#1	UUUUUU|UUUUUU	s13	TTTTTA	0.00112804
HNRNPU	HNRNPU#1	UUUUUU|UUUUUU	1069	TTTTTTT	0.00113143
PUM2	PUM2#1	UGUACA|UUUUUU	361	TGTACATC	0.00114845
FUS	FUS#3	UUUUUU|UUUUUU	1061	TTTTTTT	0.00117667
PABPC4	PABPC4#1	AAAAAA|UUUUUU	M042_0.6	AAAAAAA	0.00124766
TIA1	TIA1#1	UUUUUU|UUUUUU	M156_0.6	TTTTTTC	0.0013222
PUM2	PUM2#3	GUAAAU|UUUUUU	503	TGTAAATA	0.00135713
ELAVL1	ELAVL1#2	UUAUUU|UUUUUU	M031_0.6	TTATTTT	0.00143721
SRSF7	SRSF7#1	AAGAAG|UUUUUU	589	GAAGAAGAA	0.00148257
TIAL1	TIAL1#1	UUUUUU|UUUUUU	s64	CTTTTTTC	0.00169203
ELAVL1	ELAVL1#3	UUUUUA|UUUUUU	1104	TTTTT	0.00217918
CPEB4	CPEB4#2	UUUAUU|UUUUUU	M149_0.6	CTTTTTT	0.00340332
SRSF7	SRSF7#2	GAAGAG|UUUUUU	589	GAAGAAGAA	0.00417057
TRA2A	TRA2A#2	GAAGAU|UUUUUU	1075	GAAGAGGAAG	0.00423099
SUPV3L1	SUPV3L1#1	CCUCCC|PPPPPP	330	CCGCCC	0.00506935
HNRNPA1	HNRNPA1#2	GGAAGA|UUUUUU	663	GGAGGA	0.00573289
HNRNPA1	HNRNPA1#1	AAGAAG|UUUUUU	692	GAGGAAG	0.00636706
U2AF2	U2AF2#1	UUUUUU|UUUUUU	465	TTTTTTT	0.00818659
ZRANB2	ZRANB2#1	GGGGGC|PPPPPP	1301	GGTGGT	0.00900808
FUS	FUS#2	AUAAAA|UUUUUU	1058	AAAAAAA	0.0190606
FUS	FUS#1	AAAAUA|UUUUUU	1058	AAAAAAA	0.0201095
HNRNPK	HNRNPK#2	CCCCUC|PPPUUU	1041	CCCCCCC	0.0206306
KHDRBS1	KHDRBS1#1	AAAAAA|UUUUUU	M160_0.6	ATAAAAG	0.0268885
EIF4A3	EIF4A3#1	AGAAGA|UUUUUU	NULL	NULL	NULL
HNRNPM	HNRNPM#2	GUGGUG|UUUUUU	NULL	NULL	NULL
PABPN1	PABPN1#2	AGCCCA|PPPPPP	NULL	NULL	NULL
HNRNPD	HNRNPD#1	AAUAUU|UUUUUU	NULL	NULL	NULL
KHSRP	KHSRP#1	UUUUUU|UUUUUU	NULL	NULL	NULL
FMR1	FMR1#1	AGAAGA|UUUUUU	NULL	NULL	NULL
IGF2BP2	IGF2BP2#1	CAUUUU|UUUUUU	NULL	NULL	NULL
RBFOX2	RBFOX2#2	GAAGAA|UUUUUU	NULL	NULL	NULL
AKAP1	AKAP1#1	UUUUUU|UUUUUU	NULL	NULL	NULL
NONO	NONO#1	UUUUUU|UUUUUU	NULL	NULL	NULL
TIAL1	TIAL1#2	UUUUAA|UUUUUU	NULL	NULL	NULL
IGF2BP1	IGF2BP1#2	UUUUCU|UUUUUU	NULL	NULL	NULL
LIN28A	LIN28A#1	AAUAUA|UUUUUU	NULL	NULL	NULL
LIN28A	LIN28A#2	AAAAUU|UUUUUU	NULL	NULL	NULL
IGF2BP1	IGF2BP1#3	CUUCAA|UUUUUU	NULL	NULL	NULL
FXR2	FXR2#1	AAGAAG|UUUUUU	NULL	NULL	NULL
HNRNPM	HNRNPM#1	UGUGUG|UUUUUU	NULL	NULL	NULL
G3BP1	G3BP1#1	GAGGAG|UUUUUU	NULL	NULL	NULL
NUDT21	NUDT21#1	CCAGGG|PPPPPP	NULL	NULL	NULL
G3BP1	G3BP1#2	GAAGAU|UUUUUU	NULL	NULL	NULL
AKAP1	AKAP1#2	CUCCCC|PPPPPP	NULL	NULL	NULL
CSTF2	CSTF2#1	UUUUUA|UUUUUU	NULL	NULL	NULL
IGF2BP3	IGF2BP3#1	UUUCAU|UUUUUU	NULL	NULL	NULL
RBFOX2	RBFOX2#1	GGGGAG|PPPPPP	NULL	NULL	NULL
AKAP1	AKAP1#3	UGUGUG|UUUUUU	NULL	NULL	NULL
QKI	QKI#1	CCUUAC|PPPPPP	NULL	NULL	NULL
HNRNPF	HNRNPF#1	UAAAAA|UUUUUU	NULL	NULL	NULL
TARDBP	TARDBP#3	GAUGAA|UUUUUU	NULL	NULL	NULL
TARDBP	TARDBP#1	UGAAGA|UUUUUU	NULL	NULL	NULL
PUM1	PUM1#1	AAGAAG|UUUUUU	NULL	NULL	NULL
PABPC4	PABPC4#2	UUUUUU|UUUUUU	NULL	NULL	NULL
SRSF9	SRSF9#1	UCUGGA|UUUUUU	NULL	NULL	NULL
PTBP1	PTBP1#1	AGAAGA|UUUUUU	NULL	NULL	NULL
TIA1	TIA1#2	UUUUAA|UUUUUU	NULL	NULL	NULL
RBFOX2	RBFOX2#3	GGAGGG|UUUUUU	NULL	NULL	NULL
CSTF2	CSTF2#2	UUUUUU|PPPPPP	NULL	NULL	NULL
CPEB4	CPEB4#1	GAAGAA|UUUUUU	NULL	NULL	NULL
SRSF9	SRSF9#2	CCGGGA|PPPPPU	NULL	NULL	NULL
FXR1	FXR1#1	UGAUGA|UUUUUU	NULL	NULL	NULL
PUM2	PUM2#2	UUUGUA|UUUUUU	NULL	NULL	NULL
FXR2	FXR2#2	AAAAGA|UUUUUU	NULL	NULL	NULL
PABPN1	PABPN1#1	UUUUUU|PPPPPP	NULL	NULL	NULL
IGF2BP1	IGF2BP1#1	AAAAAU|UUUUUU	NULL	NULL	NULL
ZRANB2	ZRANB2#2	GUGGUG|UUUUUU	NULL	NULL	NULL
TARDBP	TARDBP#4	AAGAAG|UUUUUU	NULL	NULL	NULL
SUPV3L1	SUPV3L1#2	UGGGUG|PPPPPP	NULL	NULL	NULL
HNRNPC	HNRNPC#2	UUUUGA|UUUUUU	NULL	NULL	NULL
SRSF7	SRSF7#3	GAUGAA|UUUUUU	NULL	NULL	NULL
